# Supplementary material for: The effect of dietary fat intake on hepatic gene expression in LG/J AND SM/J mice
Source: BMC Genomics. 2014 Feb 5;15:99. doi: 10.1186/1471-2164-15-99 (PMC4028868; doi:10.1186/1471-2164-15-99)
Supplement: Additional file 1 — Gene transcripts that are significantly different between SM/J and LG/J lines. [file 1471-2164-15-99-S1.XLSX]

## Sheet: Strain
Gene transcripts with expression levels higher in SM/J
Probe ID	Gene Symbol	Chromosome	Start	Stop	Strand	pvalue
ILMN_2888842	Isca1	13	59856770	59871171	-	4.74e-33
ILMN_2822622	Mrpl10	11	96902874	96910527	+	2.01e-32
ILMN_2680628	3110049J23Rik	10	62487063	62521561	+	4.18e-32
ILMN_1251114	BC002216	4	155238832	155243549	-	3.93e-29
ILMN_1234412	A830089I03Rik					1.51e-26
ILMN_1252730	Nudt4	10	95009923	95026780	-	1.22e-25
ILMN_2484987	Man2b1	8	87607223	87621493	+	3.34e-25
ILMN_1223496	Ppfibp1	6	146837009	1469805471	+	5.34e-25
ILMN_1256444	Osr1	12	9581303	9587705	+	6.04e-25
ILMN_2678019	Psmd8	7	29959274	29965550	-	9.51e-25
ILMN_2825109	Zfp330	8	85287519	85298025	-	1.38e-24
ILMN_2935012	Anxa4	6	86686834	86715904	-	2.93e-24
ILMN_2770528	Mthfd1	12	77356395	77420789	+	3.63e-24
ILMN_2645815	Cyp2a12	7	27814109	27821826	+	1.45e-23
ILMN_1214375	AI838661	4	133140277	133147650	+	9.15e-23
ILMN_2861259	Slc2a2	3	28604181	28627252	+	1.59e-22
ILMN_3123120	Rnps1	17	24551620	24562840	+	3.64e-22
ILMN_3008858	Ctsc	7	95426595	95459398	+	4.58e-22
ILMN_2658443	Gnaq	19	16207321	16461943	+	9.03e-22
ILMN_2644664	2700084L06Rik	10	40069143	40201951	+	9.4e-22
ILMN_1224992	2900054P12Rik	14	37688122	37781950	-	1.33e-21
ILMN_1243128	Apoh	11	108204668	108275710	+	1.65e-21
ILMN_2660803	Bckdhb	9	83842388	84017847	+	1.72e-21
ILMN_1254335	Rgpr	1	159436859	159498556	+	1.89e-21
ILMN_1254191	Lip1	14	57145598	57190683	-	2.49e-21
ILMN_2917618	Nck1	9	100392712	100446472	-	5.85e-21
ILMN_2691298	Mrpl27	11	94515081	94521403	+	1.19e-20
ILMN_1223734	Atf4	15	80085929	80087970	+	1.44e-20
ILMN_2768053	Rpgrip1	14	52780094	52816876	-	2.81e-20
ILMN_2846731	1110059E24Rik	19	21671803	21727281	-	3.66e-20
ILMN_1219942	Fdxr	11	115129338	115138364	-	3.7e-20
ILMN_2467596	Dusp16	6	134665491	134742643	-	5.12e-20
ILMN_1227514	Pus3	9	35366180	35374768	+	7.01e-20
ILMN_2488835	Epb4.1l2	10	25161393	25232886	+	9.09e-20
ILMN_2625290	Ifi35	11	101309721	101320012	+	9.23e-20
ILMN_2993962	BC099439	11	88825972	88828245	-	1.02e-19
ILMN_2597987	Gpr116	17	43526415	43596506	+	1.29e-19
ILMN_2754636	Rnf7	9	96371360	96379094	-	1.43e-19
ILMN_1223064	scl0001546.1_9					1.45e-19
ILMN_1223594	LOC217066	11	88825972	88828245	-	1.88e-19
ILMN_1232391	2210011G09Rik	null	null	null	null	2.15e-19
ILMN_2504842	Ugt1a12	1	89967375	90115572	+	3.19e-19
ILMN_1221168	LOC380625	8	125000043	125008038	+	5.1e-19
ILMN_2709864	BC018472	19	24994923	25036021	-	5.16e-19
ILMN_2554698	6430402L23Rik					8.55e-19
ILMN_2944011	LOC547343					9.66e-19
ILMN_2860964	Crsp3	10	24589853	24633265	+	1.81e-18
ILMN_1221501	5730469M10Rik	14	41807029	41827077	-	2.27e-18
ILMN_2969172	Tmem87a	2	120181048	120229849	-	2.54e-18
ILMN_3008859	Ctsc	7	95426595	95459398	+	3.88e-18
ILMN_2982958	Sae1	7	16912403	16973134	-	5e-18
ILMN_1255462	Hbb-b1	7	110961038	110962510	-	9.66e-18
ILMN_2814350	Mkks	2	136699516	136717125	-	1.36e-17
ILMN_1224534	Exosc1	19	41998209	42007784	-	1.39e-17
ILMN_2893879	Gdpd3	7	133909928	133919157	+	1.43e-17
ILMN_2756686	1110057K04Rik	12	8214929	8292558	+	1.48e-17
ILMN_2621148	Kif3a	11	53380881	53417748	+	1.51e-17
ILMN_2567020	SPARC	11	55208002	55233582	-	1.62e-17
ILMN_2423789	Sae1	7	16912403	16973134	-	1.91e-17
ILMN_2610771	Net1	13	3881811	3917466	-	2.1e-17
ILMN_2746830	BC022224	11	84634358	84642496	-	2.33e-17
ILMN_2649291	Lip1	14	57145598	57190683	-	2.39e-17
ILMN_1213838	4933432P15Rik	18	38761188	39535938	+	2.67e-17
ILMN_2688345	H2afv	11	6327232	6344446	-	3.07e-17
ILMN_2484274	0610010E21Rik	7	31106425	31108914	-	3.38e-17
ILMN_2675674	BC018371	11	94418416	94463185	-	3.41e-17
ILMN_2722213	Atf7ip	6	136467372	136555900	+	6.55e-17
ILMN_2773540	Thap4	1	95601968	95651415	-	8.17e-17
ILMN_1231390	Mrpl3	9	104955569	104979796	+	8.46e-17
ILMN_1236009	Camk2b	11	5869647	5966365	-	9.1e-17
ILMN_2729447	9030612M13Rik	17	32910210	32924492	-	9.88e-17
ILMN_2689784	Mcf2l	8	12873806	13020527	+	1.06e-16
ILMN_2598239	Stk25	1	95518479	95532299	-	1.13e-16
ILMN_1220309	AW107703	9	102488908	102528864	-	1.41e-16
ILMN_2769052	Piwil1	5	129242121	129261349	+	1.42e-16
ILMN_1237736	Plekhf2	4	10915809	10935074	-	2.08e-16
ILMN_1219466	C130074G19Rik	1	186695805	186707097	-	2.31e-16
ILMN_2580947	D630022P03Rik					2.99e-16
ILMN_3151631	Usp38	8	83504633	83538805	-	3.58e-16
ILMN_1238433	Rbp1	9	98325236	98346967	+	4.34e-16
ILMN_2504717	Trim34	7	111392973	111489207	+	4.59e-16
ILMN_2491469	Tens1	11	8331655	8564538	-	5.31e-16
ILMN_2504718	Trim34	7	111392973	111489207	+	5.69e-16
ILMN_2668630	2700049A03Rik	12	72237835	72344290	+	7.14e-16
ILMN_1223819	Stk25	1	95518479	95532299	-	8.1e-16
ILMN_2701304	2610018I03Rik	9	86200841	86358557	-	1.18e-15
ILMN_1241811	2610029K11Rik	null	null	null	null	1.2e-15
ILMN_2460491	Slc39a9	12	81745196	81780828	+	1.69e-15
ILMN_2543157	0610038F15Rik					1.9e-15
ILMN_1253224	Dhcr24	4	106233643	106261718	+	1.96e-15
ILMN_1243507	Ssb4	9	96843901	96919262	-	2.04e-15
ILMN_1253503	1190028F09					2.23e-15
ILMN_2867013	Zfp160	17	21145938	21165825	+	2.37e-15
ILMN_1242920	4432409B16	11	68799199	68821962	-	2.73e-15
ILMN_2439313	2700084L06Rik	10	40069143	40201951	+	2.89e-15
ILMN_2438727	scl0002644.1_1164	4	35138534	35173424	-	3.14e-15
ILMN_2752569	Paip1	13	120217729	120247025	+	3.48e-15
ILMN_2524691	1190002N15Rik	9	94418283	94438500	-	3.61e-15
ILMN_1241258	Tens1	11	8331655	8564538	-	3.73e-15
ILMN_2499598	2310058D17Rik	11	58779250	58791552	-	3.83e-15
ILMN_2729386	H2-D4	null	null	null	null	4.92e-15
ILMN_1259100	Pilrb	5	138293375	138299226	-	5.02e-15
ILMN_2667814	2010002H18Rik	1	187108605	187153275	-	5.59e-15
ILMN_2654068	Crsp3	10	24589853	24633265	+	5.89e-15
ILMN_2967455	Ppp1r13b	12	113066668	113110826	-	7.33e-15
ILMN_2744045	Psma3	12	72075608	72097334		8.13e-15
ILMN_1248267	E030030I06Rik	10	21833938	21868629	-	8.94e-15
ILMN_1260303	4732466D17Rik	1	133693958	133718050	+	9.53e-15
ILMN_2671253	Gspt2	X	91881408	91888583	+	1.05e-14
ILMN_2502317	Ugt1a13	1	89951963	90115579	+	1.33e-14
ILMN_2971370	LOC546723					1.37e-14
ILMN_2447658	1110029E03Rik	4	43591587	43600359	+	1.49e-14
ILMN_2715319	Man1a	10	53624594	53795602	-	1.7e-14
ILMN_2741402	Sspn	6	145880161	145913743	+	1.91e-14
ILMN_1255447	2410131K14Rik	5	118695236	118716102	+	2.08e-14
ILMN_1230916	LOC381681					2.39e-14
ILMN_2594139	6330403K07Rik	11	70845451	70847015	-	2.48e-14
ILMN_1237832	E130216C05Rik					2.82e-14
ILMN_2497293	2310038D14Rik	11	29426408	29445279	+	3.49e-14
ILMN_2659724	Gpr135	12	73170605	73171978	-	3.86e-14
ILMN_2892292	Alg9	9	50583124	50651647	+	3.94e-14
ILMN_1240677	Gadd45gip1	8	87355421	87359381	+	4.42e-14
ILMN_3123889	Zfp277	12	41041633	41172361	-	4.8e-14
ILMN_1247465	9630025I21Rik	13	67574408	67585161	-	5.52e-14
ILMN_1238486	Ctsc	7	95426595	95459398	+	5.63e-14
ILMN_1222474	Slc25a17	15	81149351	81191195	-	6.1e-14
ILMN_1257575	Cst3	2	148697458	148701428	-	7.04e-14
ILMN_1238785	LOC381534	4	100151465	100222752	+	7.27e-14
ILMN_2491741	scl0002558.1_69	15	27662237	27955681	-	8.42e-14
ILMN_2704562	Igk-C	6	70676429	70676748	+	8.72e-14
ILMN_2970788	2810484M10Rik	1	186636947	186670330	-	1.29e-13
ILMN_1228654	2010007E07Rik	10	72117593	72137712	+	1.43e-13
ILMN_2874836	C730027E14Rik	11	70332698	70334238	+	1.5e-13
ILMN_2774486	Bcdo2	9	50341192	50363286	-	1.51e-13
ILMN_2493021	Fbxw2	2	34660034	34681831	-	1.57e-13
ILMN_2652575	Ing4	6	124989778	125001517	+	1.65e-13
ILMN_2632187	2810012L14Rik	5	147763149	147775376	-	2.35e-13
ILMN_2767674	AU022870	5	144748940	144775733	-	2.55e-13
ILMN_2796798	5730469M10Rik	14	41807029	41827077	-	3.02e-13
ILMN_3161878	Bid	6	120841948	120866871	-	3.03e-13
ILMN_2754515	BC059177					3.4e-13
ILMN_2489564	9430064K01Rik	null	null	null	null	3.87e-13
ILMN_2730532	Stx17	4	48137787	48199379	+	4.55e-13
ILMN_2841840	Mrps10	17	47505836	47518366	+	5.05e-13
ILMN_2652572	Ing4	6	124989778	125001517	+	5.65e-13
ILMN_2512092	4930581F22Rik	9	34924313	34938507	+	5.96e-13
ILMN_2774822	Btbd6	12	114214774	114217141	+	7.04e-13
ILMN_2695412	LOC209387	7	111618528	111656363	-	7.16e-13
ILMN_1219146	Cops7a	6	124908431	124915556	-	7.6e-13
ILMN_2642339	Slc1a2	2	102498816	102630941	+	8.13e-13
ILMN_2690256	Insig2	1	123200930	123229166	-	8.63e-13
ILMN_1254717	AI929863	13	67490263	67500703	-	8.78e-13
ILMN_1234072	Pdlim1	19	40296734	40346004	-	9.22e-13
ILMN_2774537	Hist1h1c	13	23830677	23832236	+	9.91e-13
ILMN_1253395	LOC333842					9.99e-13
ILMN_2752940	Dhcr24	4	106233643	106261718	+	1.2e-12
ILMN_1220612	A330049M08Rik	4	134925491	134954142	-	1.33e-12
ILMN_2472861	Zmynd11	13	9684082	9764567	-	1.54e-12
ILMN_1224485	Eme2	17	25025431	25032032	-	1.67e-12
ILMN_1236180	2410112O06Rik	11	29426408	29445279	+	1.96e-12
ILMN_2924419	H2-Q7	17	35576161	35580588	+	2.02e-12
ILMN_2604226	Sema5a	15	32174568	32626096	+	2.03e-12
ILMN_1245850	4933427D14Rik	11	71967431	72020961	-	2.07e-12
ILMN_2620106	Dhcr24	4	106233643	106261718	+	2.32e-12
ILMN_2664841	C730027E14Rik	11	70332698	70334238	+	3.01e-12
ILMN_2730535	Stx17	4	48137787	48199379	+	3.6e-12
ILMN_1256203	L3mbtl2	15	81494386	81518735	+	3.84e-12
ILMN_2613175	5830454E08Rik	9	120486481	120487190	+	4.24e-12
ILMN_2836173	Arv1	8	127246039	127258023	+	4.59e-12
ILMN_1251220	2700008N14Rik	11	49944898	49986287	+	4.88e-12
ILMN_2666492	Gpr97	8	97541632	97569149	+	5.33e-12
ILMN_2692341	Scrn2	11	96891252	96895272	+	5.41e-12
ILMN_2752064	Htr1d	4	135979439	136000313	+	5.6e-12
ILMN_2488405	1110029I05Rik	9	96096767	96219400	+	6.31e-12
ILMN_2446559	Tnfrsf4	4	155387952	155390721	+	7.23e-12
ILMN_1225084	1700013G10Rik	13	78164163	78165557	+	7.4e-12
ILMN_1233531	2610528E23Rik	16	57302113	57606956	-	9.29e-12
ILMN_2738264	Dusp19	2	80457202	80472518	+	9.42e-12
ILMN_2775050	1110067L22Rik	8	127246039	127258023	+	1e-11
ILMN_2992836	Zfp87	13	67616720	67627084	-	1.01e-11
ILMN_2525502	LOC224048					1.06e-11
ILMN_1256420	Slc25a38	9	120019492	120033622	+	1.11e-11
ILMN_2739760	Prelp	1	135806881	135817991	-	1.13e-11
ILMN_2838629	Rccd1	7	87461482	87469340	-	1.28e-11
ILMN_2715170	D930001I22Rik	2	163292115	163298365	-	1.32e-11
ILMN_1229687	Rnf141	7	117957045	117987958	-	1.32e-11
ILMN_2978163	Nfs1	2	155904665	155969922	-	1.39e-11
ILMN_1248070	P38ip-pending					1.49e-11
ILMN_2519789	Zfp101	17	33517124	33531582	-	1.53e-11
ILMN_2582933	Tnfrsf6	19	34365199	34402260	+	1.87e-11
ILMN_2736925	4930556P03Rik	15	99300515	99305156	-	1.9e-11
ILMN_1222313	Hist1h4f	13	23643127	23643517	-	1.93e-11
ILMN_2435505	Usf1	1	173341444	173349273	+	2.03e-11
ILMN_2983525	D12Ertd553e	12	12283149	12383169	+	2.13e-11
ILMN_1246768	A830026B15Rik					2.2e-11
ILMN_2698046	Stat3	11	100746412	100800854	-	2.22e-11
ILMN_1260218	2310047I15Rik	11	3031853	3093466	-	2.24e-11
ILMN_1230345	B830007D08Rik	null	null	null	null	2.24e-11
ILMN_1230648	Rerg	6	137003346	137119018	-	2.52e-11
ILMN_1225390	Asrij	5	73684063	73705323	+	2.62e-11
ILMN_2812244	Mppe1	18	67385356	67405296	-	2.77e-11
ILMN_2994806	H2afj	6	136756765	136758591	+	2.85e-11
ILMN_2516801	4930563B10Rik					2.89e-11
ILMN_2524272	AI464131	4	41442637	41450109	-	3.17e-11
ILMN_1257704	6030458P06Rik					3.33e-11
ILMN_2894040	BC031781	1	182781282	182798228	+	3.33e-11
ILMN_2472741	6430704N06	7	106774004	106774684	-	3.55e-11
ILMN_2594202	Rpl21	18	82692936	82693413	-	4.12e-11
ILMN_1240226	Adamts13	2	26828936	26865148	+	5.19e-11
ILMN_2771641	Aldh8a1	10	21097097	21116391	+	5.86e-11
ILMN_1229329	2700049H19Rik	2	128891678	128922019	+	6.71e-11
ILMN_1259632	1700051I12Rik	2	180721240	180752245	+	7.08e-11
ILMN_2619611	Dnajb4	3	151841475	151873243	-	7.58e-11
ILMN_2832682	Map1lc3a	2	155102033	155103809	+	8.14e-11
ILMN_1218981	Aldh1a7	19	20767443	20802052	-	8.34e-11
ILMN_1256699	2310047I15Rik	11	3031853	3093466	-	1.07e-10
ILMN_1221936	2810437L13Rik	5	139812143	139821187	-	1.08e-10
ILMN_2726315	Sdf4	4	155366981	155387719	+	1.2e-10
ILMN_3132588	D930038M13Rik	16	56478013	56689430	+	1.27e-10
ILMN_2534332	LOC194913	6	127182694	127184707	+	1.38e-10
ILMN_2691271	Rccd1	7	87461482	87469340	-	1.7e-10
ILMN_2665266	H2-T10	17	36254035	36258389	-	1.73e-10
ILMN_1242946	LOC383189					1.9e-10
ILMN_2452855	1110003O08Rik	8	124073494	124073889	-	1.94e-10
ILMN_2643096	E230026N22Rik	6	48668606	48704209	+	2.14e-10
ILMN_2677567	Galt	4	41702101	41705568	+	2.7e-10
ILMN_2847276	Mcf2l	8	12873806	13020527	+	3.06e-10
ILMN_1226990	D130017D19Rik					3.23e-10
ILMN_1234516	2410022L05Rik	8	13884802	13890271	-	3.26e-10
ILMN_2495051	4930518I15Rik	2	156682777	156682950	-	3.4e-10
ILMN_2737658	Pdk2	11	94887572	94902668	-	3.64e-10
ILMN_2569440	A430083I17Rik					4.23e-10
ILMN_2627140	9830001H06Rik	2	156841535	156904990	-	4.41e-10
ILMN_2994299	Hgfac	5	35384243	35391058	+	4.64e-10
ILMN_1223614	Rbpms	8	34893116	35040313	-	4.74e-10
ILMN_1255736	Vcp	4	42992835	43013379	-	5.39e-10
ILMN_2779703	Ercc1	7	19930127	19941873	+	5.55e-10
ILMN_2542237	LOC385136	7	19425315	19444003	+	5.9e-10
ILMN_2552473	Jak1	4	100824972	100937887	-	6.49e-10
ILMN_1216072	Gtpbp4	13	8971710	8995258	-	7.53e-10
ILMN_1219946	Il10ra	9	45061922	45077229	-	8.58e-10
ILMN_2686244	Rassf4	6	116583026	116623809	-	8.78e-10
ILMN_2801652	Traf4	11	77972001	77979091	-	8.82e-10
ILMN_2774507	E430002G05Rik	2	102390169	102483198	+	9.1e-10
ILMN_1219591	1300014I06Rik	13	34719709	34744550	-	9.83e-10
ILMN_2937261	Mod1	11	96650441	96669954	+	1.02e-09
ILMN_1259231	E030030I06Rik	10	21833938	21868629	-	1.03e-09
ILMN_2717352	H2-Q10	17	35607034	35611508	+	1.06e-09
ILMN_3135697	1200003I07Rik	8	72229039	72240801	-	1.1e-09
ILMN_2670601	2310051N18Rik	8	11514021	11550741	-	1.12e-09
ILMN_2851251	Hn1l	17	25079415	25097568	-	1.17e-09
ILMN_1237644	P2rx4	5	123157593	123179747	+	1.24e-09
ILMN_2956092	Rassf4	6	116583026	116623809	-	1.26e-09
ILMN_2763679	Sipa1l1	12	83412336	83551258	+	1.33e-09
ILMN_1230489	AA407930	5	139947165	139960503	-	1.35e-09
ILMN_1257394	Rundc1	11	101286399	101296987	+	1.44e-09
ILMN_2652857	Ifi47	11	48890089	48910476	+	1.56e-09
ILMN_2901387	Tm4sf4	3	57229236	57245599	+	1.63e-09
ILMN_1225136	B230319K02Rik					1.69e-09
ILMN_3128019	Dnajc10	2	80155623	80194200	+	1.7e-09
ILMN_1220096	Brf1	12	114198073	114238832	-	1.99e-09
ILMN_2918499	Abcb1b	5	8798186	8866308	+	2.01e-09
ILMN_1233936	C130072C03Rik					2.19e-09
ILMN_1219820	1200002N14Rik	10	87785549	87841825	-	2.22e-09
ILMN_1227627	Rnf141	7	117957045	117987958	-	2.28e-09
ILMN_2606848	Kars	8	114517343	114535168	-	2.32e-09
ILMN_3094043	Paqr9	9	95460236	95462540	+	2.59e-09
ILMN_2875938	Pccb	9	100882451	100935317	-	2.62e-09
ILMN_2773554	Prdx2	8	87493486	87498733	+	2.77e-09
ILMN_3038544	Adamts13	2	26828936	26865148	+	2.79e-09
ILMN_2551945	E130209G04Rik	17	47065240	47147442	-	3.19e-09
ILMN_2653860	Slc15a2	16	36750267	36785048	-	3.33e-09
ILMN_1260582	LOC280487					3.4e-09
ILMN_2907721	Tmem17	11	22412091	22419237	+	3.43e-09
ILMN_2427560	Traf6	2	101518586	101541826	+	3.43e-09
ILMN_2733082	9130204K15Rik	11	79595481	79685896	-	3.46e-09
ILMN_2732601	6330406P08Rik	11	109334688	109434644	+	3.76e-09
ILMN_1237003	D11Ertd730e	11	43247246	43261483	+	4.01e-09
ILMN_1226396	9530077A17Rik	1	55109614	55129545	+	4.22e-09
ILMN_2627503	Si	10	128143314	128157180	+	4.41e-09
ILMN_1217097	Cables1	18	11997783	12104073	+	4.47e-09
ILMN_1238167	Pop4	7	39047839	39056367	-	4.55e-09
ILMN_1238215	Ctgf	10	24315248	24318489	+	4.77e-09
ILMN_1246759	D730042P09Rik	9	26807307	26814919	+	5.06e-09
ILMN_2498471	2310075E07Rik	11	100818047	100832201	-	5.38e-09
ILMN_2781118	2210021J22Rik	15	85637402	85642127	-	5.38e-09
ILMN_1235372	Hbb-b1	7	110961038	110962510	-	5.58e-09
ILMN_1246006	AI448196	X	131227863	131231296	+	5.7e-09
ILMN_2914295	Tmem160	7	17038305	17040837	+	6.1e-09
ILMN_2960044	BC013476	4	115236254	115251618	+	6.82e-09
ILMN_2436890	Dhrsx	null	null	null	null	6.92e-09
ILMN_2801427	Cmtm8	9	114698463	114753270	-	7.9e-09
ILMN_1218250	Hrb2	10	111409720	111425488	+	8.05e-09
ILMN_1218000	A530020A01Rik					9.35e-09
ILMN_1246405	Ykt6	11	5855696	5867783	+	9.38e-09
ILMN_1220307	Ppfibp1	6	146837009	146980547	+	9.47e-09
ILMN_2716223	6030466F02Rik	null	null	null	null	9.95e-09
ILMN_1215818	4933439J20Rik					1.01e-08
ILMN_2667346	Npn3	2	151931252	151937112	+	1.05e-08
ILMN_2822134	Hmgcl	4	135502363	135518532	+	1.05e-08
ILMN_1253191	E230024B12Rik					1.08e-08
ILMN_2666491	Gpr97	8	97541632	97569149	+	1.15e-08
ILMN_1239117	Hbb-b1	7	110961038	110962510	-	1.15e-08
ILMN_2614945	Recql4	15	76534171	76540906	-	1.2e-08
ILMN_2767605	Lmo2	2	103798143	103822031	+	1.23e-08
ILMN_2855792	Pnpo	11	96799139	96805300	-	1.32e-08
ILMN_1223960	Scand1	2	156137594	156138262	-	1.43e-08
ILMN_2834379	Tgfbi	13	56710964	56740700	+	1.45e-08
ILMN_1216167	Syf2	4	134486813	134493463	+	1.62e-08
ILMN_1255201	Dhfr	13	93124738	93159008	+	1.65e-08
ILMN_2862111	Hmgn2	4	133520653	133524565	-	1.66e-08
ILMN_1240871	4633402N23Rik	10	127646970	127648854	-	1.69e-08
ILMN_2637052	Rad23a	8	87357918	87364564	-	1.72e-08
ILMN_1231851	Enpp1	10	24357720	24431965	-	1.74e-08
ILMN_3163221	5730494M16Rik	18	25285724	25327508	-	1.79e-08
ILMN_2813577	Tmem166	6	81991037	82043093	+	1.85e-08
ILMN_2650420	E030030I06Rik	10	21833938	21868629	-	1.85e-08
ILMN_2417540	Etohd2	13	59873240	59924462	-	1.86e-08
ILMN_2951682	Cobl	11	12136679	12364862	-	1.89e-08
ILMN_2636403	Axud1	9	119880284	119893776	-	1.94e-08
ILMN_2894678	H2-T10	17	36254035	36258389	-	1.99e-08
ILMN_1240864	Tyki	12	27154080	27164702	+	2.09e-08
ILMN_2742293	1810009O10Rik	11	78564008	78565231	-	2.1e-08
ILMN_2778872	Mad2l1	6	66485384	66491027	+	2.11e-08
ILMN_2718600	Nfyb	10	82211446	82226889	-	2.12e-08
ILMN_2681030	Rps25	12	111554131	111554661	+	2.12e-08
ILMN_1250303	C730029A08Rik	null	null	null	null	2.15e-08
ILMN_1241611	Zfp39	11	58701655	58717727	-	2.16e-08
ILMN_1246724	Apg7l	6	114593143	114809954	+	2.18e-08
ILMN_2577900	B930097L24Rik					2.21e-08
ILMN_3072337	Cpne8	15	90317913	90509863	-	2.28e-08
ILMN_2674425	2610042O14Rik	2	164282464	164305138	+	2.29e-08
ILMN_3099398	Rbpms	8	34893116	35040313	-	2.38e-08
ILMN_2747430	Atp7a	X	103222615	103320265	+	2.39e-08
ILMN_1233759	Asph	4	9375216	9596491	-	2.42e-08
ILMN_1227948	G430064E20Rik					2.43e-08
ILMN_2754718	LOC383540	1	89967375	90115572	+	2.45e-08
ILMN_1218360	Rad51l1	12	80398338	80609643	+	2.46e-08
ILMN_2493815	Gtf3a	5	147763149	147775376	-	2.54e-08
ILMN_2525289	C330018D20Rik	18	57115487	57135022	-	2.57e-08
ILMN_2746692	F12	13	55519349	55528148	-	2.6e-08
ILMN_1216788	Slc17a5	9	78384295	78435848	-	2.67e-08
ILMN_1240415	LOC234987					2.68e-08
ILMN_2994744	Rrm2b	15	37853707	37891073	-	2.84e-08
ILMN_2727663	Tgfbi	13	56710964	56740700	+	2.86e-08
ILMN_2720770	Dcps	9	34931993	34983646	-	2.92e-08
ILMN_1245604	Cyp4a10	4	115190869	115206254	+	2.98e-08
ILMN_2529509	LOC329926					3.09e-08
ILMN_1228489	Hmg20a	9	56266653	56344743	+	3.12e-08
ILMN_2604224	Sema5a	15	32174568	32626096	+	3.13e-08
ILMN_2751492	Frag1	7	109358722	109387081	+	3.2e-08
ILMN_2828427	Llgl1	11	60513225	60527688	+	3.34e-08
ILMN_3159387	Eif4g1	16	20668386	20692957	+	3.4e-08
ILMN_3125606	D12Ertd647e	12	104672421	104678449	+	3.62e-08
ILMN_2624809	MTERF	5	3890581	3893933	-	3.73e-08
ILMN_2592515	D1Ertd396e	1	192748991	192770841	+	3.73e-08
ILMN_2946760	Ankrd56	5	93471602	93473884	-	3.87e-08
ILMN_1243902	A530024C08Rik					3.91e-08
ILMN_1257368	scl0002073.1_13	3	103636524	103658541	+	3.98e-08
ILMN_2717549	Rps2	17	24855061	24858874	+	4e-08
ILMN_2946616	Rps2	17	24855061	24858874	+	4.18e-08
ILMN_2879382	Med10	13	69948760	69954972	+	4.2e-08
ILMN_2660175	Fbxo6b	4	147519825	147526249	-	4.55e-08
ILMN_1218536	Cops5	1	10014683	10028208	-	4.57e-08
ILMN_3062267	Cte1	12	85350452	85358620	+	4.63e-08
ILMN_2609868	AI427122	9	95653061	95745730	-	4.73e-08
ILMN_1259641	LOC277193					4.92e-08
ILMN_2546905	Rbpms	8	34893116	35040313	-	5.07e-08
ILMN_2679711	Rabl4	15	77989895	78004538	-	5.21e-08
ILMN_2880943	Nudt5	2	5766065	5792941	+	5.45e-08
ILMN_2638875	Cox6a1	5	115795651	115798990	-	5.5e-08
ILMN_1213711	LOC245828	11	69137482	69139295	+	5.8e-08
ILMN_2602837	Akr1e1	13	4590003	4608420	-	6e-08
ILMN_1253270	D430030C18Rik					6.21e-08
ILMN_2798694	Plekhf2	4	10915809	10935074	-	6.86e-08
ILMN_1241827	Slc44a1	4	53453285	53635350	+	7e-08
ILMN_2786708	Mrps11	7	85928005	85937875	+	7.01e-08
ILMN_2667614	1110007C05Rik	7	51723350	51727022	+	7.21e-08
ILMN_1229553	Igsf3	3	101182236	101264792	+	7.41e-08
ILMN_1233693	Slc30a7	3	115648863	115710297	-	7.78e-08
ILMN_1235652	Usp37	1	74485686	74590860	-	8.13e-08
ILMN_2667909	Gss	2	155388917	155418546	-	8.21e-08
ILMN_1258695	Aldh3a2	11	61036919	61080966	-	8.27e-08
ILMN_1253189	2610014I16Rik	7	16857362	16859051	-	8.36e-08
ILMN_2589686	Gtf2ird1	5	134833539	134932581	-	8.48e-08
ILMN_1259148	Nudt2	4	41412184	41427959	+	8.67e-08
ILMN_1235347	Frag1	7	109358722	109387081	+	8.99e-08
ILMN_2980323	Cldn2	X	136335367	136345925	+	9.3e-08
ILMN_2933618	Gemin7	7	20150295	20159172	-	9.3e-08
ILMN_2853739	Nadsyn1	7	150981489	151008754	-	9.94e-08
ILMN_1248184	Senp1	15	97871847	97923741	-	1e-07
ILMN_2660766	Cd59b	2	103910006	103931344	+	1.01e-07
ILMN_2897020	Dhrsx	null	null	null	null	1.08e-07
ILMN_3000116	Ttf2	3	100742783	100773586	-	1.09e-07
ILMN_2416620	Mpp7	18	7350735	7626861	-	1.09e-07
ILMN_3139875	Cte1	12	85350452	85358620	+	1.11e-07
ILMN_1249569	Rnf130	11	49838848	49918260	+	1.17e-07
ILMN_2495939	Usp21	1	173212076	173218122	-	1.18e-07
ILMN_2545963	Hbb-b1	7	110961038	110962510	-	1.18e-07
ILMN_1237365	A130089I23Rik					1.22e-07
ILMN_2605494	Tex261	6	83718875	83725806	-	1.24e-07
ILMN_1246329	Axin	17	26275633	26332761	+	1.24e-07
ILMN_1256676	Ddah1	3	145421639	145557241	+	1.24e-07
ILMN_2770471	Slc9a1	4	132925621	132979617	+	1.25e-07
ILMN_3026557	Rbpms	8	34893116	35040313	-	1.3e-07
ILMN_2733514	Hdac1	4	129193348	129219957	-	1.32e-07
ILMN_2535582	LOC382707					1.35e-07
ILMN_2655577	Pold1	7	51788116	51804219	-	1.36e-07
ILMN_1228204	D330025A21Rik					1.36e-07
ILMN_2523757	4930422G04Rik	3	127256407	127320934	+	1.46e-07
ILMN_2435392	Dnase2a	8	87432459	87446814	+	1.48e-07
ILMN_2732816	H2-Q2	17	35479278	35482667	+	1.48e-07
ILMN_2974798	Lamc1	1	155066052	155179916	-	1.5e-07
ILMN_2743297	5730455A04Rik	5	128112632	128189124	+	1.5e-07
ILMN_1214117	9530065M15Rik					1.52e-07
ILMN_1234425	2310020H20Rik	5	114222757	114228297	+	1.52e-07
ILMN_2605575	5430428G01Rik	3	120994735	121064929	+	1.53e-07
ILMN_2613758	Asgr2	11	69906146	69919689	+	1.58e-07
ILMN_1229827	St7	6	17642933	17893025	+	1.61e-07
ILMN_2938668	F12	13	55519349	55528148	-	1.63e-07
ILMN_2439102	C130002N06					1.64e-07
ILMN_2721083	Catsper2	2	121218367	121239528	-	1.82e-07
ILMN_1253926	C130099A20Rik	9	96723763	96793088	-	1.82e-07
ILMN_1227348	Cyp4a10	4	115190869	115206254	+	1.93e-07
ILMN_2718589	Fcna	2	25480186	25483550	-	1.95e-07
ILMN_1214137	LOC229810					1.97e-07
ILMN_2513570	AW123240	6	145695268	145769599	+	2.01e-07
ILMN_3146018	Ccl27	4	42349029	42354382	-	2.02e-07
ILMN_2761445	1810054G18Rik	7	31340460	31344857	-	2.03e-07
ILMN_2746887	Lhfp	3	52845450	53065601	+	2.21e-07
ILMN_1255479	Cldn2	X	136335367	136345925	+	2.25e-07
ILMN_2673776	E2f2	4	135728309	135751972	+	2.25e-07
ILMN_2669361	2310009E04Rik	4	95224198	95593630	+	2.27e-07
ILMN_2819558	Bach2	4	32325779	32673079	+	2.27e-07
ILMN_2672698	Rassf4	6	116583026	116623809	-	2.37e-07
ILMN_3029727	Shf	2	122174628	122194898	-	2.39e-07
ILMN_2588130	LOC56628	17	34112135	34115735	-	2.4e-07
ILMN_2758070	Rtn1	12	73312739	73510041	-	2.68e-07
ILMN_3151503	C130032J12Rik	14	47917966	47931004	+	2.7e-07
ILMN_2509817	Atp8a1	5	68009379	68238671	-	2.71e-07
ILMN_3160203	Zfp213	17	23693737	23701096	-	2.8e-07
ILMN_2692262	Fvt1	1	108621479	108656228	-	2.83e-07
ILMN_1229041	Pira5	7	3788659	3796653	-	3.03e-07
ILMN_1219298	Art4	6	136796972	136806121	-	3.07e-07
ILMN_2634777	Rbms3	9	116486714	117161261	-	3.09e-07
ILMN_1252295	Klra18	6				3.13e-07
ILMN_2679851	Pdha1	X	156560141	156576345	-	3.17e-07
ILMN_2519536	Uox	3	146260041	146295269	+	3.32e-07
ILMN_1233293	Gbp1	3	142257811	142282140	+	3.37e-07
ILMN_1247530	Llgl1	11	60513225	60527688	+	3.5e-07
ILMN_3125363	Frda	19	24335943	24355095	-	3.61e-07
ILMN_2547052	2810049C16Rik					3.65e-07
ILMN_2739398	Lmo6	X	7234386	7245319	+	3.79e-07
ILMN_1216295	Rad23a	8	87357918	87364564	-	3.95e-07
ILMN_2433482	Zwint	10	72117593	72137712	+	3.99e-07
ILMN_2527494	LOC381376					4.12e-07
ILMN_2780205	Ctnna1	18	35278566	35414427	+	4.15e-07
ILMN_1242356	2010205O06Rik	5	112772115	112807434	+	4.21e-07
ILMN_2752524	Paqr9	9	95460236	95462540	+	4.52e-07
ILMN_2806439	Slc17a8	10	89036765	89083998	-	4.53e-07
ILMN_2766875	1810027I20Rik	5	73713438	73730186	-	4.56e-07
ILMN_2782964	Enpp1	10	24357720	24431965	-	4.6e-07
ILMN_1229318	Pdk1	2	71711281	71741915	+	4.72e-07
ILMN_2943319	1200003C05Rik	12	73186576	73202448	+	4.86e-07
ILMN_1251909	Vars2l	17	35793335	35804537	-	4.91e-07
ILMN_1238758	D030011M22Rik					4.95e-07
ILMN_2774349	Sdfr2	3	116581145	116606668	+	4.99e-07
ILMN_2678400	C920006C10Rik	15	65618603	65705374	+	5.01e-07
ILMN_3094771	Ube2u	4	100151465	100222752	+	5.21e-07
ILMN_2826816	Ppox	1	173206121	173211317	-	5.22e-07
ILMN_1257051	Glt25d2	1	154246960	154357825	+	5.25e-07
ILMN_1218940	Loh12cr1	6	134590958	134661202	+	5.29e-07
ILMN_2728682	9630019K15Rik	17	8533271	8536977	+	5.36e-07
ILMN_1245295	Pik3c2g	6	139664382	139917807	+	5.5e-07
ILMN_1226525	H2-Ab1	17	34400185	34406355	+	5.6e-07
ILMN_1222466	9330171J21Rik					5.77e-07
ILMN_1377918	Ubc	5	125866335	125870572	-	6.07e-07
ILMN_1228414	Smad2	18	76401563	76464962	+	6.09e-07
ILMN_1236308	LOC268730					6.1e-07
ILMN_1221475	BC003321	9	44307219	44318471	+	6.34e-07
ILMN_2600309	Spg7	8	125586842	125621660	+	6.47e-07
ILMN_2733214	Mppe1	18	67385356	67405296	-	6.51e-07
ILMN_2973288	Lama1	17	68046605	68171985	+	6.89e-07
ILMN_2614304	Pola2	19	5940546	5964170	-	7.07e-07
ILMN_3161936	Mpp1	X	72355072	72376355	-	7.4e-07
ILMN_2423196	9230112E08Rik	2	180719013	180721979	+	7.41e-07
ILMN_2930922	Ascc2	11	4537750	4585702	+	7.61e-07
ILMN_3122897	LOC547160	X	10889060	10889553	+	7.62e-07
ILMN_2892554	Spryd4	10	127646970	127648854	-	7.85e-07
ILMN_2850233	Elf3	1	137150158	137155015	-	7.91e-07
ILMN_2725227	BC023823					7.95e-07
ILMN_2874352	Cyp17a1	19	46741655	46747464	-	8.11e-07
ILMN_2609495	Alg9	9	50583124	50651647	+	8.12e-07
ILMN_2940642	St6galnac2	11	116536617	116556182	-	8.2e-07
ILMN_1232524	Hist1h4i	13	22132505	22133231	-	8.38e-07
ILMN_2688863	Rpl21	5	147644466	147648608	+	8.59e-07
ILMN_2421925	Wdfy1	1	79698837	79772718	-	8.59e-07
ILMN_2648742	Abcb4	5	8893717	8959225	+	8.65e-07
ILMN_1249046	Cmtm8	9	114698463	114753270	-	8.73e-07
ILMN_2758509	Abcb11	2	69076339	69180671	-	8.78e-07
ILMN_2681232	D12Ertd647e	12	104672421	104678449	+	8.85e-07
ILMN_3113845	Mill2	7	19425315	19444003	+	8.99e-07
ILMN_2528904	LOC380975	15	100195016	100214386	+	9.16e-07
ILMN_2801540	Chchd5	2	128955436	128959870	+	9.67e-07
ILMN_1238820	LOC332788					9.92e-07
ILMN_3160234	Zfp551	7	13000502	13008100	-	9.93e-07
ILMN_2921698	Pcca	14	122933546	123290322	+	1.02e-06
ILMN_2732092	Grpel2	18	61874670	61885963	-	1.02e-06
ILMN_2694857	Gpatch3	4	133130660	133140158	+	1.03e-06
ILMN_2822131	Hmgcl	4	135502363	135518532	+	1.04e-06
ILMN_1212605	1500011K16Rik	2	127617124	127618224	-	1.06e-06
ILMN_2650911	Atp6v0e	17	26813363	26836589	+	1.07e-06
ILMN_2753029	Gch1	14	47775305	47809081	-	1.09e-06
ILMN_3088269	Gimap8	6	48597233	48610874	+	1.09e-06
ILMN_2436311	4932413F04Rik	9	103459420	103468221	+	1.11e-06
ILMN_3160529	Gtf3c3	1	54454425	54495815	-	1.12e-06
ILMN_1231660	Tmem17	11	22412091	22419237	+	1.13e-06
ILMN_2525025	D330050I23Rik	15	60652530	60656515	-	1.13e-06
ILMN_3160697	Angel2	1	192748991	192770841	+	1.15e-06
ILMN_2749719	4930515G01Rik	5	115224482	115224856	-	1.16e-06
ILMN_2664726	3110013H01Rik	11	62338448	62352763	-	1.17e-06
ILMN_2653402	LOC328526	15	35301304	35859849	+	1.2e-06
ILMN_2683071	Serbp1	6	67217005	67234041	+	1.21e-06
ILMN_1224942	Shmt2	10	126954373	126959442	-	1.22e-06
ILMN_1257623	1810044J04Rik	19	41346863	41459608	-	1.26e-06
ILMN_1215633	A630092F18Rik					1.29e-06
ILMN_2525829	LOC208768	1	182781282	182798228	+	1.32e-06
ILMN_2643264	Mrpl3	9	104955569	104979796	+	1.34e-06
ILMN_2736038	Cgnl1	9	71474316	71619409	-	1.35e-06
ILMN_2627328	Dnase2a	8	87432459	87446814	+	1.36e-06
ILMN_2732536	Dctn5	7	129276555	129292558	+	1.42e-06
ILMN_2752431	Itpka	2	119568073	119576999	+	1.44e-06
ILMN_2747677	2310003L22Rik	2	139996385	140029425	+	1.44e-06
ILMN_2673790	AV249152	11	21472238	21798992	+	1.44e-06
ILMN_2535566	LOC382691					1.46e-06
ILMN_2819924	Yghl1-4	15	100195016	100214386	+	1.49e-06
ILMN_2651054	Sytl1	4	132809005	132819028		1.63e-06
ILMN_1236780	5730455A04Rik	5	128112632	128189124	+	1.64e-06
ILMN_1217074	Ubg	null	null	null	null	1.65e-06
ILMN_3012274	Pvrl3	16	46387819	46498638	-	1.77e-06
ILMN_1222365	2610200O14Rik	2	33585473	33743466	-	1.78e-06
ILMN_2482178	1810027I20Rik	5	73713438	73730186	-	1.8e-06
ILMN_2773211	Kras2	6	145165219	145198759	-	1.8e-06
ILMN_1254136	D930009C14Rik					1.81e-06
ILMN_2698673	3632413B07Rik	2	165609655	165724516	-	1.81e-06
ILMN_1235842	Mftc	15	38925826	38944190	-	1.83e-06
ILMN_2859440	Mnd1	3	83891856	83959708	-	1.86e-06
ILMN_2603725	Arpc3	5	122841887	122856188	+	1.89e-06
ILMN_2518946	Wbscr27	5	135408238	135418507	+	1.91e-06
ILMN_1236049	1810059A23Rik	1	95195788	95202492	-	1.93e-06
ILMN_1214647	6820402O20Rik	2	156022202	156135688	+	1.97e-06
ILMN_2759598	Hint2	4	43667099	43669338	-	1.98e-06
ILMN_2674575	Mmd	11	90048998	90139903	+	1.98e-06
ILMN_2670472	AI464131	4	41442637	41450109	-	2.02e-06
ILMN_2661722	Ccl25	8	4325210	4360020	+	2.07e-06
ILMN_1224237	2610305J24Rik					2.08e-06
ILMN_2879588	Lhfp	3	52845450	53065601	+	2.09e-06
ILMN_1233169	E030003B04Rik					2.09e-06
ILMN_3099758	Pi4k2b	5	53132826	53160583	+	2.15e-06
ILMN_2918469	Edem2	2	155527413	155555211	-	2.25e-06
ILMN_1244819	Spg20	3	54916030	54941244	+	2.34e-06
ILMN_2605400	Cox6a1	5	115795651	115798990	-	2.36e-06
ILMN_1258687	E430026C09Rik	4	34750362	34830209	-	2.38e-06
ILMN_2832608	Fvt1	1	108621479	108656228	-	2.43e-06
ILMN_2927643	1700067K01Rik	8	86525422	86528669	+	2.45e-06
ILMN_1213725	Nudt5	2	5766065	5792941	+	2.46e-06
ILMN_2588050	Ubc	5	125866335	125870572		2.49e-06
ILMN_2742420	Ryk	8	125586842	125621660	+	2.51e-06
ILMN_1220172	Ubc	5	125866335	125870572		2.59e-06
ILMN_2647156	Pet112l	3	85378041	85459544	+	2.65e-06
ILMN_2544510	2210015D19Rik	11	5662132	5684713	+	2.66e-06
ILMN_2759159	Hist1h4a	13	23852561	23853099	-	2.69e-06
ILMN_1239507	Mrpl15	1	4763287	4775820	-	2.78e-06
ILMN_1214408	LOC268393					2.8e-06
ILMN_1216747	IGKV11-125_AJ231256_Ig_kappa_variable_11-125_15					2.84e-06
ILMN_2868131	Pigt	2	164323020	164333801	+	2.9e-06
ILMN_2521147	1500041J02Rik	1	55109614	55129545	+	2.93e-06
ILMN_2637032	Myak	3	103543738	103595486	-	2.96e-06
ILMN_2741236	Coasy	11	100943879	100947933	+	3e-06
ILMN_2744657	Igh-6	12	114657161	114660941	-	3e-06
ILMN_2768482	C130038G02Rik	5	148768896	149127641	+	3.02e-06
ILMN_3070389	LOC545007					3.03e-06
ILMN_1239638	Pappa2	1	167693877	167705439	+	3.05e-06
ILMN_1241675	1700011I11Rik	11	4537750	4585702	+	3.07e-06
ILMN_1220508	1110018J23Rik	19	53751796	53941570	+	3.09e-06
ILMN_2665087	Klf1	8	87425827	87429184	+	3.09e-06
ILMN_2744660	Igh-6	12	114657161	114660941	-	3.18e-06
ILMN_2653215	Nagk	6	83744976	83753414	+	3.2e-06
ILMN_2428252	Rasa2	9	96439719	96532036	-	3.23e-06
ILMN_1228942	Cd59a	2	103935958	103955511	+	3.24e-06
ILMN_1231601	4930477M19					3.28e-06
ILMN_1258864	B630019A10Rik	16	23220729	23225441	-	3.28e-06
ILMN_1229238	Mtch2	2	90687312	90706967	+	3.32e-06
ILMN_2624574	BC062951	5	77017723	77075491	+	3.35e-06
ILMN_3053158	Dyrk1b	7	28964502	28972310	+	3.38e-06
ILMN_1222734	Aldh1a1	19	20676451	20717952	+	3.49e-06
ILMN_2765513	Kif3a	11	53380881	53417748	+	3.54e-06
ILMN_1232601	Cyb561	11	105795016	105814650	-	3.57e-06
ILMN_1219701	Traf4	11	77972001	77979091	-	3.58e-06
ILMN_1224855	AA175286	6	3322257	3349571	-	3.68e-06
ILMN_2735046	Cml3	6	85710643	85715738	-	3.68e-06
ILMN_1244631	Ugp2	11	21221141	21271204	-	3.69e-06
ILMN_2940961	Elk4	1	133904184	133929189	+	3.73e-06
ILMN_1225466	1700022N22Rik	17	26122760	26125519	+	3.83e-06
ILMN_2925350	Aldh3a2	11	61036919	61080966	-	3.85e-06
ILMN_1235689	Wdr37	13	8802214	8870976	-	3.87e-06
ILMN_3150724	Ppfibp1	6	146837009	146980547	+	3.92e-06
ILMN_1225118	4732455O04Rik					3.95e-06
ILMN_2416791	Spg20	3	54916030	54941244	+	4.01e-06
ILMN_1241582	Rad51l1	12	80398338	80609643	+	4.02e-06
ILMN_2836137	E2f2	4	135728309	135751972	+	4.07e-06
ILMN_1225817	BC049762	11	51067153	51076548	-	4.14e-06
ILMN_2594714	Ets2	16	95923682	95942658	+	4.18e-06
ILMN_2527779	LOC381400					4.31e-06
ILMN_1249905	D2Bwg0891e	2	164311606	164318819	+	4.37e-06
ILMN_2621074	Ethe1	7	25372562	25393944	+	4.38e-06
ILMN_2737903	Fgd2	17	29497859	29516605	+	4.6e-06
ILMN_1214762	Sgk3	1	9788234	9889929	+	4.67e-06
ILMN_2835683	H2-gs17	17	36301918	36305467	-	4.72e-06
ILMN_2850839	Supt4h2	10	31133274	31134241	-	4.76e-06
ILMN_3160475	Xrcc1	7	25332213	25358453	+	4.84e-06
ILMN_2706269	Hspb1	5	136363789	136365433	+	4.87e-06
ILMN_2745889	Acot2	12	85328811	85334823	+	4.88e-06
ILMN_2763772	D15Ertd682e	15	97505536	97536253	-	4.88e-06
ILMN_1216614	AL022779	13	74075286	74098342	+	4.93e-06
ILMN_3001540	Lum	10	97028464	97035338	+	4.95e-06
ILMN_1252497	2810430B18Rik	17	25079415	25097568	-	5.25e-06
ILMN_2690798	Atf7ip	6	136467372	136555900	+	5.3e-06
ILMN_2883326	Pira3	7	3859882	3867105	-	5.32e-06
ILMN_2734142	Snta1	2	154202049	154233835	-	5.33e-06
ILMN_2602597	Sh3md2	8	63702968	63874869	+	5.39e-06
ILMN_3051608	Tmem77	3	106350611	106377763	+	5.45e-06
ILMN_2923865	Casp6	3	129604343	129617021	+	5.49e-06
ILMN_2545559	4933439F18Rik	11	60230647	60264429	+	5.54e-06
ILMN_2698728	Srpx2	X	130442965	130466985	+	5.66e-06
ILMN_2744036	2410014A08Rik	5	115592990	115608188	-	5.68e-06
ILMN_1234749	C030025P15Rik	5	116295287	116458956	+	5.7e-06
ILMN_1220000	Zfp207	11	80196781	80219235	+	5.85e-06
ILMN_1219717	Sort1	3	108087009	108164429	+	5.92e-06
ILMN_3139514	Tbx3	5	120120871	120134733	+	6.21e-06
ILMN_1219179	A830081L15Rik					6.25e-06
ILMN_2930552	9130211I03Rik	1	192922293	192932822	+	6.37e-06
ILMN_2821263	Eps8l2	7	148524779	148548919	+	6.38e-06
ILMN_2697693	Grhpr	4	44994267	45003606	+	6.43e-06
ILMN_1227519	D1Wsu40e	1	34496696	34502581	+	6.45e-06
ILMN_1258136	A430106J12Rik	11	29273658	29410808	+	6.5e-06
ILMN_1216313	Stim1	7	109416338	109585374	+	6.57e-06
ILMN_1216183	Ccl27	4	42349029	42354382	-	6.58e-06
ILMN_1256523	Trpc2	7	109214025	109245378	+	6.72e-06
ILMN_2456946	Aldh3a2	11	61036919	61080966	-	6.73e-06
ILMN_3008733	AA960436	8	97856192	97871407	+	6.79e-06
ILMN_1253010	2610034P21Rik	3	101663850	101765317	-	6.84e-06
ILMN_2645276	Spsb3	17	25023588	25029097	+	6.92e-06
ILMN_2541629	LOC382114	9				7.03e-06
ILMN_1256234	Hmgcl	4	135502363	135518532	+	7.13e-06
ILMN_2615207	Dci	17	24563639	24576261	+	7.19e-06
ILMN_1234133	3632431M01Rik	6	115969501	116084348	-	7.28e-06
ILMN_2693934	4833444G19Rik	null	null	null	null	7.31e-06
ILMN_1241307	Bcl2l13	6	120786248	120842860	+	7.63e-06
ILMN_2744752	Riok3	18	12287359	12315876	+	7.65e-06
ILMN_1244847	Cyp2a4	7	27620358	27628282	+	7.67e-06
ILMN_1235050	Idh3b	2	130105045	130110283	-	7.83e-06
ILMN_2699338	AU019532	1	75177439	75188770	-	7.84e-06
ILMN_2604695	Dcn	10	96945001	96980785	+	7.85e-06
ILMN_1233234	6820402O20Rik	2	156022202	156135688	+	7.9e-06
ILMN_2952049	Rpap1	2	119589040	119613273	-	7.91e-06
ILMN_2955020	Ticam2	18	46718809	46734187	-	7.99e-06
ILMN_1220198	Lhfp	3	52845450	53065601	+	8.08e-06
ILMN_2930203	Ugt1a10	1	89951963	90115579	+	8.08e-06
ILMN_2592321	Cdh13	8	120807633	121848821	+	8.18e-06
ILMN_1217147	C130060B01Rik					8.19e-06
ILMN_1225201	Rpl21	5	147644466	147648608	+	8.21e-06
ILMN_2479848	Sif1	null	null	null	null	8.24e-06
ILMN_2732604	C630016B22Rik	10	93774694	94053701	+	8.24e-06
ILMN_2723579	4833424P18Rik	3	32624319	32636069	-	8.26e-06
ILMN_3152241	Slc16a6	11	109312169	109334912	-	8.3e-06
ILMN_3158725	Raet1b	null	null	null	null	8.46e-06
ILMN_3123195	Slc1a2	2	102498816	102630941	+	8.46e-06
ILMN_1242482	4833412N02Rik	5	23899481	23915872	+	8.46e-06
ILMN_2535603	LOC383616					8.66e-06
ILMN_1223979	2610510J17Rik	8	119445640	119465403	+	8.76e-06
ILMN_2976191	Stat5a	11	100720665	100746483	+	8.8e-06
ILMN_1241437	Gsta3	1	21230670	21255442	+	8.84e-06
ILMN_3008475	Cyb5r4	9	86921809	86971717	+	8.84e-06
ILMN_1230375	LOC383125					8.89e-06
ILMN_2955818	Ugt2b36	5	87494952	87521580	-	9.06e-06
ILMN_1254015	Akr1c12	13	4267418	4278679	-	9.11e-06
ILMN_2524120	1110033M05Rik	13	78164163	78165557	+	9.18e-06
ILMN_3160842	BC087945	15	27535674	27549292	-	9.19e-06
ILMN_2699665	1810029C22Rik	8	4102787	4105835	-	9.22e-06
ILMN_2700550	Ddx11	17	66472860	66501507	+	9.26e-06
ILMN_2788263	Ncbp2	16	31948599	31961867	+	9.31e-06
ILMN_2791121	Ak3	19	29095323	29122451	-	9.5e-06
ILMN_2617402	Sec13l1	6	113678061	113690737	-	9.62e-06
ILMN_3136561	Sparc	11	55208002	55233582	-	9.63e-06
ILMN_2567229	B930034F23Rik					9.65e-06
ILMN_1251075	LOC330190	5	124394242	124417137	+	9.69e-06
ILMN_3011887	Pik3c2g	6	139664382	139917807	+	9.78e-06
ILMN_1216823	4432411E13Rik	15	37897083	37978898	-	1.05e-05
ILMN_2655273	D11Ertd730e	11	43247246	43261483	+	1.07e-05
ILMN_2663570	Apg12l	18	46894075	46901233	-	1.09e-05
ILMN_2656645	AA536743	5	64300135	64360144	-	1.11e-05
ILMN_2657980	Faah	4	115639750	115690531	-	1.13e-05
ILMN_3005873	Sort1	3	108087009	108164429	+	1.13e-05
ILMN_1249116	2410006F12Rik	4	155243655	155263212	+	1.15e-05
ILMN_2710112	Rabac1	7	25754780	25757705	-	1.16e-05
ILMN_1234752	4732465J04Rik	10	95256346	95257565	+	1.16e-05
ILMN_1212927	LOC382040					1.17e-05
ILMN_2543688	0610007N19Rik	15	32170324	32176484	-	1.19e-05
ILMN_1225090	Gdf9	11	53244525	53251406	+	1.21e-05
ILMN_2709279	4930538D17Rik	19	46415611	46449742	+	1.23e-05
ILMN_2956095	Rassf4	6	116583026	116623809	-	1.24e-05
ILMN_2842137	Ilk	7	112885106	112891439	+	1.24e-05
ILMN_2716195	Hist1h2bh	13	23634839	23635226	-	1.25e-05
ILMN_2453209	Wbscr21	5	135485022	135488045	+	1.27e-05
ILMN_2479690	1700048O20Rik	9	121847253	121856132	+	1.29e-05
ILMN_2972026	Cebpg	7	35831441	35841522	-	1.31e-05
ILMN_2684370	Igk-C	6	70676429	70676748	+	1.31e-05
ILMN_2774596	Lamc1	1	155066052	155179916	-	1.31e-05
ILMN_2865285	Folr2	7	108988504	109005526	-	1.34e-05
ILMN_2427467	4932443D16Rik	19	29038443	29041301	+	1.34e-05
ILMN_3072117	Ric3	7	116177826	116226845	-	1.38e-05
ILMN_2973925	Pop5	5	115685845	115695360	+	1.4e-05
ILMN_2662160	Impa2	18	67448877	67478495	+	1.4e-05
ILMN_2691869	Supt4h2	10	31133274	31134241	-	1.41e-05
ILMN_2453954	1600021P15Rik	16	28826262	28929784	-	1.41e-05
ILMN_1257520	Hist1h2bn	13	21845992	21846372	+	1.41e-05
ILMN_1236577	2310045N01Rik	8	72663398	72671218	+	1.45e-05
ILMN_2602607	1810037I17Rik	3	122627280	122629111	+	1.46e-05
ILMN_1253838	Pawr	10	107769245	107851447	+	1.46e-05
ILMN_1229544	D130083G05Rik					1.49e-05
ILMN_2962632	Atp5j	16	84828111	84835870	-	1.49e-05
ILMN_2629044	Ndufa7	17	33961559	33975258	+	1.53e-05
ILMN_1227460	2700089E24Rik	6	133055279	133057762	+	1.53e-05
ILMN_2603383	Pkn1	8	86193661	86223078	-	1.54e-05
ILMN_2746556	Dkk3	7	119259537	119301933	-	1.57e-05
ILMN_3112856	Adamts13	2	26828936	26865148	+	1.61e-05
ILMN_2663015	Abcb8	5	23899481	23915872	+	1.62e-05
ILMN_3078175	Nfix	8	87223775	87324243	-	1.65e-05
ILMN_2546272	Gng12	6	66846391	66971344	+	1.67e-05
ILMN_2616164	Itga3	11	94905788	94938115	-	1.68e-05
ILMN_1228600	D930036B08Rik	18	61959084	62071452	-	1.7e-05
ILMN_2941575	LOC554292					1.71e-05
ILMN_2728038	Arhgap24	5	102910410	103326848	+	1.73e-05
ILMN_2775030	Folr2	7	108988504	109005526	-	1.83e-05
ILMN_2628283	Cops7b	1	88479479	88503553	+	1.85e-05
ILMN_3149218	5930434B04Rik	2	26865446	26876609	+	1.85e-05
ILMN_2659997	MGC29978	9	119057141	119066211	-	1.89e-05
ILMN_1230878	H2-T22	17	36254035	36258389	-	1.97e-05
ILMN_2939185	BC056474	8	87604639	87606238	+	1.97e-05
ILMN_2612117	Agxt	1	95031853	95041998	+	2.04e-05
ILMN_2541591	Msl2-pending	9	101002747	101010258	+	2.06e-05
ILMN_1248556	A730062O07Rik					2.06e-05
ILMN_1238862	A930023F05Rik					2.07e-05
ILMN_2781353	Ush2a	1	190085902	190788920	+	2.1e-05
ILMN_2559196	Mapk8ip3	17	25029098	25073913	-	2.11e-05
ILMN_2539489	LOC383411	18	74600590	74931147	+	2.13e-05
ILMN_2559799	A130033H05Rik					2.15e-05
ILMN_2548043	4930403O06Rik	1	169238870	169260913	+	2.17e-05
ILMN_2622780	5530601I19Rik	7	148513638	148523055	+	2.17e-05
ILMN_1225374	1110007C02Rik	13	94541634	94712971	+	2.22e-05
ILMN_2738156	BC039093	4	128450332	128483289	-	2.23e-05
ILMN_2706803	Crlf3	11	79859995	79894470	-	2.25e-05
ILMN_1216487	E330036C13Rik	5	145528961	145620647	+	2.29e-05
ILMN_1244169	Sftpd	14	41985613	41998438	-	2.33e-05
ILMN_1223346	Serf2	2	121274931	121284049	+	2.38e-05
ILMN_2868482	Nadk	4	154936487	154965110	+	2.45e-05
ILMN_2828838	Isy1	6	87768783	87788671	-	2.49e-05
ILMN_2691360	Mrps10	17	47505836	47518366	+	2.51e-05
ILMN_2450328	scl00238693.1_37					2.53e-05
ILMN_2740152	Chpt1	10	87915490	87966818	-	2.54e-05
ILMN_3126609	Ceacam1	7	26246721	26262644	-	2.54e-05
ILMN_2429808	Plod3	5	137462889	137472518	+	2.55e-05
ILMN_2766596	Gmds	13	31911448	32430483	-	2.56e-05
ILMN_2620030	Capn2	1	184397393	184447614	-	2.57e-05
ILMN_2683560	Ceacam1	7	26246721	26262644	-	2.59e-05
ILMN_1215233	2010200O16Rik	3	108359343	108365384	-	2.59e-05
ILMN_1238113	C030034I22Rik	17	69766801	69768271	+	2.63e-05
ILMN_1225169	LOC228584					2.64e-05
ILMN_1228485	Csnk2a2	8	97971872	98012690	-	2.7e-05
ILMN_2488360	Ski	4	154528184	154596701	-	2.79e-05
ILMN_1219580	C730009F21Rik					2.83e-05
ILMN_1223300	BC016423	13	3565282	3610354	-	2.85e-05
ILMN_1220353	Hdac3	18	38095498	38114642	-	2.86e-05
ILMN_2870623	Zfp251	15	76682578	76701865	-	2.89e-05
ILMN_2567559	C130020O07Rik					2.91e-05
ILMN_2745433	1200007D18Rik	17	26698471	26792295	+	2.93e-05
ILMN_1244821	Fgr	4	132530010	132557825	+	2.93e-05
ILMN_1247302	3010026O09Rik	11	49987946	50013617	+	2.94e-05
ILMN_1248289	Naga	15	82159973	82169236	-	2.97e-05
ILMN_2877541	Crtap	9	114284252	114299793	-	3e-05
ILMN_1246777	Ptprm	17	67016883	67703727	-	3e-05
ILMN_2719202	Hist1h2bf	13	23665605	23666065	-	3.01e-05
ILMN_2473612	Unc93a	17	13301483	13324657	-	3.02e-05
ILMN_2844996	Actn1	12	81268704	81361350	-	3.02e-05
ILMN_2944601	4933439C20Rik	Y				3.04e-05
ILMN_2741231	Odz3	8	49313036	49760044	-	3.06e-05
ILMN_1244084	LOC279028					3.09e-05
ILMN_1248721	Mterf-pending	5	4192367	4197651	+	3.23e-05
ILMN_2424268	Wtip	7	34894562	34918287	-	3.29e-05
ILMN_2734712	Ptpla	2	13897190	13977650	-	3.31e-05
ILMN_2606660	Card10	15	78605570	78633472	-	3.31e-05
ILMN_2965275	Inpp5a	7	146575008	146765551	+	3.33e-05
ILMN_2634749	Txnl4	18	80403534	80420272	+	3.36e-05
ILMN_2590627	1810062G17Rik	3	36374859	36381217	+	3.37e-05
ILMN_2543974	2310010I15Rik					3.37e-05
ILMN_1244024	Cebpg	7	35831441	35841522	-	3.39e-05
ILMN_1233274	B930014J03Rik	3	135148575	135234368	+	3.41e-05
ILMN_2612738	Coq5	5	115729675	115746981	+	3.43e-05
ILMN_1251011	IGKV3-2_X16954_Ig_kappa_variable_3-2_18					3.48e-05
ILMN_2479432	9130001M19Rik	15	76682578	76701865	-	3.51e-05
ILMN_1227403	Rtn4rl1	11	75007285	75081271	+	3.53e-05
ILMN_2665359	Sgk3	1	9788234	9889929	+	3.65e-05
ILMN_1253258	Cradd	10	94637899	94786199	-	3.68e-05
ILMN_2694917	Sap30	8	59961504	59966657	-	3.69e-05
ILMN_1236899	A830087P12Rik					3.74e-05
ILMN_2757087	1810009O10Rik	11	78564008	78565231	-	3.76e-05
ILMN_1225620	B430109P06Rik					3.77e-05
ILMN_2695526	1110014L17Rik	11	6170372	6174873	-	3.78e-05
ILMN_1215009	Rabl4	15	77989895	78004538	-	3.84e-05
ILMN_2604205	4933407N01Rik	11	30831602	30854335	-	3.87e-05
ILMN_1248388	9130422H11Rik					3.93e-05
ILMN_2602938	Smpdl3b	4	132288881	132313167	-	3.95e-05
ILMN_1250469	Bcl9l	9	44307219	44318471	+	3.98e-05
ILMN_3162570	Gnptab	10	87841877	87910074	+	4.04e-05
ILMN_2684075	Ar	X	95345060	95518554	+	4.09e-05
ILMN_2819679	Tmem50a	4	134453764	134470939	-	4.26e-05
ILMN_2755140	Rad51l3	11	82689936	82704116	-	4.3e-05
ILMN_1236697	LOC381498	3				4.31e-05
ILMN_2901655	Pet112l	3	85378041	85459544	+	4.35e-05
ILMN_2721439	Csrp2	10	110357235	110376678	+	4.41e-05
ILMN_2901227	Tmem5	10	121515170	121534427	-	4.42e-05
ILMN_2585145	Ptprk	10	27794626	28316046	+	4.42e-05
ILMN_1215810	Mcts1	X	35953755	35966603	+	4.53e-05
ILMN_2700797	Ppic	18	53565995	53577661	-	4.54e-05
ILMN_2851671	Myadm	7	3290574	3298494	+	4.56e-05
ILMN_1244628	2610036C07Rik	4	94281182	94359920	+	4.57e-05
ILMN_1251419	Mela	null	null	null	null	4.58e-05
ILMN_1256270	Ranbp2	10	57909600	57956903	+	4.66e-05
ILMN_1247533	A230013K13Rik					4.68e-05
ILMN_1256538	LOC211895	8	42742859	42744035	-	4.77e-05
ILMN_2671165	Krt1-23	11	99339288	99354451	-	4.78e-05
ILMN_3137552	Mtap2	1	66221842	66489157	+	4.81e-05
ILMN_2729342	Fxyd1	7	31836699	31840674	-	4.88e-05
ILMN_1217943	Cab39l	14	60059818	60167740	+	4.91e-05
ILMN_1235132	Adam4	12	82520541	82522832	-	4.91e-05
ILMN_2771225	BC004012	4	154936487	154965110	+	4.99e-05
ILMN_1215212	Rhob	12	8505848	8506438	-	5e-05
ILMN_2660519	2510015F01Rik	14	31948039	31952307	+	5.02e-05
ILMN_2759652	1110032A13Rik	18	80389003	80397358	-	5.03e-05
ILMN_1223140	Eftud1	7	89797124	89926362	+	5.04e-05
ILMN_1251303	AA968343	2	34965012	35034342	+	5.19e-05
ILMN_1240495	D430024F16Rik	4	133216302	133228562	-	5.21e-05
ILMN_2595815	Adcy5	16	35154963	35305821		5.22e-05
ILMN_2417863	Tnip1	11	54724289	54776419	-	5.25e-05
ILMN_2708347	Rfx1	8	86590765	86620901	+	5.26e-05
ILMN_2499159	9626958_331_rc					5.26e-05
ILMN_2810937	Slc25a42	8	72708239	72736204	-	5.26e-05
ILMN_1255551	Sorbs1	19	40366530	40588302	-	5.36e-05
ILMN_1229993	Dnajc12	10	62845191	62871588	+	5.37e-05
ILMN_2497094	Vdrip	14	73909856	73918352	+	5.41e-05
ILMN_2424895	Csnk1g1	9	65756781	65892816	+	5.41e-05
ILMN_2677859	Insl6	19	29395844	29399808	-	5.44e-05
ILMN_1235756	E430035N09Rik					5.46e-05
ILMN_2426949	Tnfrsf14	4	154296319	154302672	-	5.48e-05
ILMN_1228235	Ctse	1	133534883	133572080	+	5.52e-05
ILMN_2449353	Ppp2r5c	12	111723949	111821271	+	5.53e-05
ILMN_2605656	F12	13	55519349	55528148	-	5.59e-05
ILMN_1224336	4930422J18Rik	4	149270392	149329152	-	5.6e-05
ILMN_2919850	Lrmp	6	145064173	145123454	+	5.6e-05
ILMN_1252098	Pik3c2a	7	123483075	123561566	-	5.63e-05
ILMN_2674367	Agrn	4	155539399	155560010	-	5.64e-05
ILMN_1253522	scl0003300.1_40					5.71e-05
ILMN_2623536	Golph2	13	59736357	59777145	-	5.73e-05
ILMN_1259277	Ddx28	8	108533521	108535782	-	5.75e-05
ILMN_2907370	Optn	2	4941688	4985097	-	5.77e-05
ILMN_1247626	As3mt	19	46781933	46815585	+	5.83e-05
ILMN_3160592	AA415398	4	119204041	119211735	-	5.93e-05
ILMN_2740852	F2r	13	96371744	96388388	-	5.95e-05
ILMN_1255190	C1rl	6	124443152	124460661	+	5.97e-05
ILMN_2676770	Sestd1	2	77018397	77118649	-	6e-05
ILMN_2715661	Pex11c	8	3457105	3467680	-	6.04e-05
ILMN_2835053	BC088983	8	59010319	59029844	-	6.1e-05
ILMN_2591345	Csnk1g1	9	65756781	65892816	+	6.18e-05
ILMN_2668333	Prg4	1	152296946	152313295	-	6.24e-05
ILMN_3157773	Recql4	15	76534171	76540906	-	6.33e-05
ILMN_2597030	Smox	2	131317232	131351658	+	6.35e-05
ILMN_2793464	Oasl1	5	115373249	115387924	+	6.4e-05
ILMN_2734598	Cyp2a5	7	27620358	27628282	+	6.46e-05
ILMN_2499944	Tomm7	5	23344762	23349979	-	6.5e-05
ILMN_3109573	Mterf	5	3890581	3893933	-	6.51e-05
ILMN_2572446	Pik3c2g	6	139664382	139917807	+	6.56e-05
ILMN_2553916	4732462K23Rik					6.58e-05
ILMN_2690306	2610028L19Rik	18	31948813	31956296	+	6.63e-05
ILMN_1218089	LOC384062	4	129285771	129291498	-	6.64e-05
ILMN_1215584	Mrpl15	1	4763287	4775820	-	6.68e-05
ILMN_3155626	LOC245297	12	17999907	18068817	+	6.74e-05
ILMN_2886896	4632417N05Rik	8	120185324	120195415	-	6.78e-05
ILMN_1212645	Slc6a13	6	121250245	121287751	+	6.81e-05
ILMN_2462745	H2-L	17	35400039	35404440	+	6.95e-05
ILMN_2755915	Pet112l	3	85378041	85459544	+	6.96e-05
ILMN_1255960	Spc25	2	69031952	69044251	-	7e-05
ILMN_2725414	Cd9	6	125410284	125444809	-	7.2e-05
ILMN_1236522	Cbr1	16	93608082	93610750	+	7.22e-05
ILMN_2594855	Pdpk1	17	24210647	24287891	-	7.39e-05
ILMN_2942353	Ccl25	8	4325210	4360020	+	7.45e-05
ILMN_1247633	Zfp260	7	30879796	30892641	+	7.55e-05
ILMN_2707198	As3mt	19	46781933	46815585	+	7.64e-05
ILMN_2822842	1600014C10Rik	7	38968835	38979989	+	7.68e-05
ILMN_1219231	Akap1	11	88692106	88725900	-	7.68e-05
ILMN_1222543	Ugt1a9	1	89951963	90115579	+	7.73e-05
ILMN_1246452	Wdr22	12	81437669	81537526	-	7.75e-05
ILMN_3049455	Frda	19	24335943	24355095	-	7.81e-05
ILMN_2740149	Chpt1	10	87915490	87966818	-	7.89e-05
ILMN_2542258	LOC385147	1	95864383	95882693	+	7.9e-05
ILMN_3014674	LOC434197	7	75418725	75507975	+	8.03e-05
ILMN_2838199	Dcps	9	34931993	34983646	-	8.05e-05
ILMN_2900042	Gba2	4	43579800	43591745	-	8.05e-05
ILMN_1253798	4933407L23Rik					8.09e-05
ILMN_1241720	9430081H08Rik	null	null	null	null	8.12e-05
ILMN_2755152	Letm1	5	34082322	34125466	-	8.14e-05
ILMN_2775655	Akap1	11	88692106	88725900	-	8.19e-05
ILMN_2511089	Ugcg	4	59202129	59235705	+	8.29e-05
ILMN_2834916	Slc22a5	11	53678044	53705162	-	8.42e-05
ILMN_3161528	9330176C04Rik	9	119129609	119140693	-	8.43e-05
ILMN_1242772	4930578F03Rik	2	120966164	120982416	+	8.48e-05
ILMN_3046047	Ddef2	12	21117617	21276032	+	8.61e-05
ILMN_1258587	1810038L18Rik					8.65e-05
ILMN_1249986	Gemin7	7	20150295	20159172	-	8.7e-05
ILMN_2416209	9330159N05Rik	null	null	null	null	8.7e-05
ILMN_1256463	8430420C20Rik	7	127245890	127264506	+	8.73e-05
ILMN_2833243	C330023M02Rik	5	121847945	121892418	+	8.94e-05
ILMN_3155190	Stk35	2	129626297	129658023	+	8.98e-05
ILMN_1234858	Insig2	1	123200930	123229166	-	9.08e-05
ILMN_2743494	2610028L19Rik	18	31948813	31956296	+	9.14e-05
ILMN_1242117	LOC380701	11	61117423	61156352	-	9.15e-05
ILMN_2691680	Cyp4a14	4	115158805	115168747	-	9.19e-05
ILMN_1222250	Rpl21	5	147644466	147648608	+	9.2e-05
ILMN_3073899	Pira11	7	3835842	3849695	-	9.31e-05
ILMN_2471128	A830073O21Rik	7	80883779	80885803	-	9.31e-05
ILMN_1254523	Gsto1	19	47929460	47939280	+	9.44e-05
ILMN_2687908	Alg9	9	50583124	50651647	+	9.46e-05
ILMN_3072377	Chm	X	110154204	110299126	-	9.5e-05
ILMN_2773259	Lum	10	97028464	97035338	+	9.51e-05
ILMN_1250779	5730543M03Rik					9.57e-05
ILMN_2515784	Tm4sf6	X	130425607	130432968	-	9.62e-05
ILMN_1248895	B430218L07Rik	4	100449280	100701825	+	9.62e-05
ILMN_2630047	Car3	3	14863538	14872381	+	9.67e-05
ILMN_2789651	Csrp3	7	56085768	56099021	-	9.72e-05
ILMN_2802643	1300013D18Rik	15	82590263	82594552	-	9.73e-05
ILMN_2670508	H2-M3	17	37407179	37411430	+	9.84e-05
ILMN_2769680	0610039N19Rik	6	72548469	72558408	+	9.86e-05
ILMN_1249560	4833409A17Rik	19	42800348	42827265	-	9.91e-05
ILMN_2692845	Gpi1	7	34987141	35015308	-	9.93e-05
ILMN_1224980	A930016P21Rik	15	31531607	31550982	+	0.000100148
ILMN_2926198	2310016C08Rik	6	29222488	29225446	+	0.000100767
ILMN_2960407	Mthfd1	12	77356395	77420789	+	0.00010256
ILMN_2740151	Chpt1	10	87915490	87966818	-	0.000103131
ILMN_2834728	Prkcn	17	79348745	79420156	-	0.000103445
ILMN_2496348	Tpo	12	30739524	30817489	-	0.000103668
ILMN_3159131	Cyp2a5	7	27620358	27628282	+	0.000105246
ILMN_1247889	Atp5o	16	91684643	91931932	-	0.000105372
ILMN_2942674	Lims2	18	32091161	32118270	+	0.000105911
ILMN_3163110	Grik5	7	25794895	25857311	-	0.000106024
ILMN_1213074	Ceacam1	7	26246721	26262644	-	0.00010798
ILMN_3006505	Bcl2a1d	9	88618126	88626688	-	0.000109295
ILMN_2565850	B230385N19Rik					0.000110041
ILMN_1243234	Msl2-pending	9	101002747	101010258	+	0.000110379
ILMN_3146196	Akap1	11	88692106	88725900	-	0.000110491
ILMN_1234833	A430077H15Rik					0.000110695
ILMN_2923864	Casp6	3	129604343	129617021	+	0.000111294
ILMN_1215653	9830141J12Rik					0.00011553
ILMN_2567433	Bicc1	10	70385580	70622448	-	0.000119596
ILMN_2819530	D15Ertd682e	15	97505536	97536253	-	0.000122602
ILMN_1247220	Tbx3	5	120120871	120134733		0.000123255
ILMN_2440789	Zfp330	8	85287519	85298025	-	0.000123751
ILMN_2816547	9330134C04Rik	13	63916548	64001610	+	0.000125937
ILMN_2609121	1810073H04Rik	19	31943251	32023896	+	0.000127794
ILMN_2774528	Rwdd2	9	86465660	86468503	+	0.000128418
ILMN_2612774	Hrbl	5	138091711	138125954	-	0.000131329
ILMN_2460102	scl0001602.1_506					0.000131549
ILMN_2473348	Ttc13	8	127195235	127245883	-	0.000131581
ILMN_2956102	Ncapd2	6	125118025	125141604	-	0.00013179
ILMN_2439130	Vps41	13	18809168	18958672	+	0.000132217
ILMN_1226517	Ttll4	1	74708319	74748406	+	0.000132496
ILMN_2585368	F730021A14Rik					0.000133135
ILMN_1231598	6530437D17Rik					0.000134287
ILMN_2696171	D830014E11Rik	5	106253530	106261453	+	0.000134997
ILMN_2669343	2810453L12Rik	3	116297926	116332065	+	0.000135517
ILMN_2872106	P2ry2	7	108145086	108160505	-	0.000135716
ILMN_2588882	Slc41a2	10	82693593	82800627	-	0.000135717
ILMN_1229714	Col14a1	15	55139305	55352358	+	0.000136517
ILMN_2871359	EG622320	7	104480837	104498723	+	0.00013657
ILMN_1216285	Creb3	4	43575204	43579932	+	0.000136669
ILMN_2960325	Ctse	1	133534883	133572080	+	0.000137931
ILMN_2606130	Nspc1	6	83028384	83030841	+	0.000139862
ILMN_1236906	D11Ertd497e	11	51781163	51790836	+	0.000139891
ILMN_2608666	Iqwd1	1	167259634	167390358	-	0.00013999
ILMN_1245314	B230384C22Rik					0.000143361
ILMN_1220873	2010003K11Rik	19	4496790	4498583	-	0.000143768
ILMN_2599514	Ankmy2	12	36883777	36923878	+	0.000144355
ILMN_1250865	Golga5	12	103707402	103736112	+	0.000144484
ILMN_2628594	Mttp	3	137753850	137794288	-	0.000145718
ILMN_2687165	Chst2	9	95304920	95307141	-	0.000145785
ILMN_1229203	Hbb-b1	7	110961038	110962510	-	0.000146816
ILMN_1232159	1300019J08Rik	10	92986083	93002778	-	0.000148215
ILMN_2840091	Ugcg	4	59202129	59235705	+	0.000148461
ILMN_1229267	Cyp2a5	7	27620358	27628282	+	0.000148961
ILMN_1221820	1810037B05Rik	1	132762246	132777367	+	0.00015029
ILMN_2493826	Ugt1a10	1	89951963	90115579	+	0.000150811
ILMN_1238880	2310047K21Rik	2	104656991	104659148	+	0.00015113
ILMN_2441326	Zfp260	7	30879796	30892641	+	0.000152612
ILMN_2474378	Ugt1a13	1	89951963	90115579	+	0.000153438
ILMN_2836924	Wdr45	X	7299099	7305327	+	0.000154107
ILMN_1255834	Stk17b	1	53812350	53842068	-	0.000154113
ILMN_1260046	2010005O13Rik	1	167104628	167124451	-	0.000154683
ILMN_2723431	A330015D16Rik	4	83171494	83510635	+	0.000155542
ILMN_2822552	Ubtd2	11	32355370	32416687	+	0.000155644
ILMN_2913089	Brd9	13	74075286	74098342	+	0.000156719
ILMN_2696191	Pip5k2c	10	126634123	126648602	-	0.000156881
ILMN_2627744	Cyp8b1	9	121823474	121825423	-	0.000156962
ILMN_2648104	3222402P14Rik	9	101007617	101115498	-	0.000158609
ILMN_1246808	Serpine2	1	79790772	79855271	-	0.000159113
ILMN_1256402	6530401O14Rik	3	107415450	107434592	-	0.00016003
ILMN_1253409	Kcnj8	6	142513459	142519876	-	0.00016448
ILMN_2978655	Tmem170	8	114388798	114400575	-	0.000166207
ILMN_3033562	MGC106740	X	70362386	70374601	+	0.000166608
ILMN_2753096	Tex27	17	30142032	30346964	+	0.00016857
ILMN_1244853	LOC382127					0.000170086
ILMN_2946901	Slc25a38	9	120019492	120033622	+	0.000171584
ILMN_2588254	Ddx48	11	119149677	119161403	-	0.000172835
ILMN_2717861	Inpp5a	7	146575008	146765551	+	0.000175706
ILMN_2706268	Scara3	14	66538232	66572581	-	0.000177093
ILMN_1221458	5033428A16Rik	8	90642668	90659009	+	0.000177315
ILMN_2775723	Aldh8a1	10	21097097	21116391	+	0.000178789
ILMN_2723718	Rcn3	7	52338283	52347591	-	0.000179209
ILMN_1259684	Endogl1	9	119354078	119374635	+	0.000179605
ILMN_1212937	LOC329092					0.000179842
ILMN_2749976	Bat4	17	35259931	35261759	+	0.000181098
ILMN_2918732	Ugt3a1	15	9209584	9244787	+	0.000181567
ILMN_2946905	Slc25a38	9	120019492	120033622	+	0.000181741
ILMN_3140788	Ptbp1	10	79317350	79327177	+	0.00018321
ILMN_2592187	6330408A02Rik	7	13844316	13864070	-	0.000183411
ILMN_2602151	Rpap1	2	119589040	119613273	-	0.000183678
ILMN_2747176	Mill2	7	19425315	19444003	+	0.000183973
ILMN_2436608	2310009A05Rik	null	null	null	null	0.000184268
ILMN_2678218	Mmp2	8	95351227	95377316	+	0.000185633
ILMN_2646985	Atf5	7	52067627	52072028	-	0.000186386
ILMN_2505841	Igsf4a	9	47338256	47665720	+	0.000188005
ILMN_1218923	1300007C21Rik					0.000188645
ILMN_1228441	C230043G09Rik					0.000190049
ILMN_2597868	Lgmn	12	103632294	103678023	-	0.000192497
ILMN_1254705	Atp5d	10	79601377	79608558	+	0.000194569
ILMN_2624477	E2f2	4	135728309	135751972	+	0.000195842
ILMN_1244804	D430042O09Rik	7	132851429	133018307	+	0.000197288
ILMN_2620122	P2rx4	5	123157593	123179747	+	0.000197483
ILMN_2914507	Ndufb6	4	40217624	40226454	-	0.000198472
ILMN_2830837	2700094F01Rik	6	30429053	30459783	-	0.000199957
ILMN_2526851	LOC227393	1	98542052	98543011	+	0.000200422
ILMN_1252156	D430037E19Rik					0.000200783
ILMN_2993720	Commd6	14	102032983	102039903	-	0.00020082
ILMN_2792143	Cd59b	2	103910006	103931344	+	0.000204746
ILMN_3118584	Bex4	X	132673535	132674982	+	0.000205941
ILMN_2455390	2810402K13Rik	7	82993283	83012377	+	0.000207413
ILMN_2734511	Ndufb3	1	58643228	58652808	+	0.000211134
ILMN_2596917	Nck2	1	43502596	43627360		0.000211936
ILMN_2636781	Hist1h2bl	13	22127739	22128214	+	0.000212825
ILMN_2644920	Plekhf1	7	39005692	39012978	-	0.000214205
ILMN_2771665	Pafah2	4	133952235	133983328	+	0.000214382
ILMN_1230512	Si	10	128143314	128157180	+	0.000214683
ILMN_2728796	C1rl	6	124443152	124460661	+	0.00021701
ILMN_2852957	Dkk3	7	119259537	119301933	-	0.000217149
ILMN_2731444	Hpd	5	123621816	123632734	-	0.000217346
ILMN_2808355	Coq5	5	115729675	115746981	+	0.000218759
ILMN_2635387	Mogat1	1	78507566	78534748		0.000220219
ILMN_2993221	Slc4a4	5	89315843	89668678	+	0.000220348
ILMN_2608703	Asgr1	11	69867587	69871396	+	0.000221362
ILMN_1245193	1700024D23Rik	12	99672204	99816150	-	0.000222076
ILMN_1246382	2010204K13Rik	X	6988943	7022269	-	0.000224763
ILMN_3107690	1700047I17Rik	12	56225515	56243065	+	0.000225326
ILMN_2541142	LOC382010					0.000225335
ILMN_1255996	Adam11	11	102622753	102641576	+	0.000225968
ILMN_2771087	Drctnnb1a	5	23421094	23536508	-	0.000229088
ILMN_1260448	Plk2	13	111185270	111191052	+	0.000229534
ILMN_2998406	2610305D13Rik	4	146986046	147016622	-	0.000233013
ILMN_1251370	Ndufa1	X	34727583	34731158	-	0.000235736
ILMN_2590950	Agtrap	4	147451170	147462140	-	0.000237358
ILMN_1245979	LOC381891					0.000237987
ILMN_3155915	Dapk1	13	60703308	60864546	+	0.000243722
ILMN_2600928	Ovgp1	3	105776720	105790341	+	0.000245847
ILMN_2668462	Emilin1	5	31216159	31223648	+	0.000247643
ILMN_2780420	Rnf26	9	43874410	43921600	-	0.000252229
ILMN_2580917	Abcd3	3	121461827	121518220	-	0.000252389
ILMN_2668261	Slc26a6	9	108756987	108764474	+	0.000253997
ILMN_1244857	Rabac1	7	25754780	25757705	-	0.000254733
ILMN_2827081	Sgk2	2	162813066	162839863	+	0.000260691
ILMN_2663872	Atp6v1e1	6	120745262	120772703	-	0.000261719
ILMN_2870696	Hfe	13	23793903	23802723	-	0.000265188
ILMN_2657828	Rhbdf1	11	32109585	32122300	-	0.00026612
ILMN_1249684	Tubg2	11	101017221	101023101		0.000268404
ILMN_2621086	Fli1	9	32229793	32348953	-	0.000268681
ILMN_2609264	1600002K03Rik	10	79635689	79637891	+	0.000270874
ILMN_1252157	A330102K04Rik	15	77464377	77473708	-	0.000271096
ILMN_1254488	Mgrn1	16	4886317	4938292	+	0.00027351
ILMN_1221892	C130064E22Rik					0.000274321
ILMN_2530127	LOC333751					0.000276848
ILMN_2762944	2310061N23Rik	12	104680377	104681890	-	0.000278363
ILMN_1240553	Prss25	6	83001260	83005267	-	0.000278621
ILMN_1214401	2310016E02Rik	5	31208258	31210175	-	0.000279883
ILMN_1244991	Fbxo21	5	118426801	118460199	+	0.000281182
ILMN_2743780	3222402P14Rik	9	101002747	101010258	+	0.000283033
ILMN_1237666	Hgf	5	16059368	16125257	+	0.000283248
ILMN_2749958	Cerk	15	85969558	86016571		0.00028524
ILMN_3151722	Net1	13	3881811	3917466	-	0.000286361
ILMN_2590736	Pik3ap1	19	41346863	41459608	-	0.000290556
ILMN_2679695	1810059A23Rik	1	95195788	95202492	-	0.000293957
ILMN_2522495	C130078N17Rik	2	158491134	158592070	+	0.000294201
ILMN_2893471	6430573F11Rik	8	37520602	37577374	+	0.000298319
ILMN_1238065	A730023M06Rik	2	119589040	119613273	-	0.000300584
ILMN_2706120	Ehhadh	16	21761360	21787917	-	0.000303399
ILMN_2592358	Gbif	9	14584642	14587408	-	0.000305246
ILMN_2656268	Fmnl2	2	52716894	52992838	+	0.000308167
ILMN_3089725	Cxadr	16	78301741	78360030	+	0.000310461
ILMN_2805672	Pftk1	5	4803391	5380251	-	0.000312337
ILMN_3048689	Rffl	11	82615951	82659594	-	0.000313591
ILMN_1238479	Mgst3	1	169302097	169323972	-	0.000315056
ILMN_2657124	Hmbs	1	138689602	138690362	+	0.000315485
ILMN_1237034	AU040320	4	126430788	126547314	+	0.000317785
ILMN_2638404	Dclre1b	3	103604528	103613367	-	0.000318677
ILMN_2693587	2310004N24Rik	11	116060169	116076632	+	0.000320504
ILMN_2862418	Slc30a7	3	115648863	115710297	-	0.000326539
ILMN_2694179	Ccl6	11	83401384	83406589	-	0.0003285
ILMN_2915279	Mov10	3	104597754	104621481	-	0.000331525
ILMN_1257299	G0s2	1	195098354	195099286	-	0.000332195
ILMN_2549416	1700008G05Rik	3	10244209	10301183	-	0.0003338
ILMN_2610861	Ap3b1	13	95128986	95336270	+	0.00033649
ILMN_2661971	Gm2a	11	54911617	54924400	+	0.000340397
ILMN_2669023	Nola3	2	112102083	112103426	+	0.000344647
ILMN_2493052	Zfyve26	12	80333334	80397269	-	0.000350842
ILMN_2440530	Vat1	11	101320059	101327544	-	0.000353543
ILMN_2632162	B230205M03	6	134780172	134808949	+	0.000354214
ILMN_1248811	Ctla2b	13	60996724	60998748	-	0.000358635
ILMN_1229577	Sstr2	11	113480656	113487319	+	0.000360112
ILMN_1234694	Zfp277	12	41041633	41172361	-	0.000364206
ILMN_2742311	Cyp39a1	17	43804474	43887794	+	0.00036641
ILMN_2619204	Fbxo40	16	36963546	36990553	-	0.000366536
ILMN_1229975	Ndufc1	3	51208599	51212910	-	0.000368513
ILMN_2807449	Snx21	2	164611491	164619310	+	0.000372217
ILMN_1241890	Klf7	1	64076021	64168856	-	0.000375047
ILMN_2445926	Xylb	9	119266703	119302447	+	0.000375334
ILMN_2757092	Hint3	10	30327947	30338285	-	0.00037711
ILMN_1226372	1700051E09Rik	11	82615951	82659594	-	0.00037766
ILMN_1236958	Gabarapl1	6	129483218	129492349	+	0.00038446
ILMN_1246758	4632413K17Rik	10	126532708	126558181	-	0.000385522
ILMN_1247267	Smox	2	131317232	131351658	+	0.000386758
ILMN_2764588	Igfbp7	5	77778270	77837066	-	0.000391992
ILMN_2516157	Zc3hav1	6	38255286	38304603	-	0.000393522
ILMN_2785605	LOC732482	8	28406517	28407672	+	0.000394244
ILMN_1258950	Slc16a6	11	109312169	109334912	-	0.000395832
ILMN_3098120	Frrs1	3	116581145	116606668	+	0.000395843
ILMN_2629648	2410002F23Rik	7	51502092	51518090	+	0.000396008
ILMN_3068535	D4Ertd429e	4	149089484	149112153	-	0.000396246
ILMN_2790097	Rhoc	3	104591929	104597377	+	0.000396496
ILMN_1260543	2810413I22Rik	16	56075522	56190124	+	0.000402413
ILMN_3136638	Snca	6	60681573	60778833	-	0.000404826
ILMN_2717678	Ly64	16	33794123	33820020	+	0.000405833
ILMN_1233537	Gucy1a3	3	81896349	81948995	-	0.000408973
ILMN_2617865	AU067744	17	25371262	25377061	-	0.000412956
ILMN_2503361	Xpot	10	121024436	121063372	-	0.000416353
ILMN_1224404	Col12a1	9	79446798	79566638	-	0.000417608
ILMN_2591425	Gucy1a3	3	81896349	81948995	-	0.000427696
ILMN_2426380	1810007I17Rik	1	145597920	145624198	-	0.000430627
ILMN_2871881	Uqcr	10	79865742	79869575	-	0.000431715
ILMN_1222969	4930404F20Rik					0.000432222
ILMN_1213331	C330002I19Rik	12	25659797	25744562	+	0.000435445
ILMN_2656871	1810014L12Rik	11	78355319	78364279	-	0.000437592
ILMN_2935734	Ap1gbp1	11	83777930	83858080	+	0.000439073
ILMN_2524865	Chi3l4	3	106004408	106022425	-	0.000440186
ILMN_1228020	1500010G04Rik	6	49193920	49214051	-	0.00044071
ILMN_2955883	Vps29	5	122804378	122814993	+	0.000441242
ILMN_1227398	Agt	8	127080676	127093604	-	0.00044429
ILMN_2802311	Gm1673	5	34326086	34327662	+	0.000446288
ILMN_1227875	Fkbp7	2	76501101	76511142	-	0.000449073
ILMN_1235278	4930470O13Rik	13	93614742	93619035	+	0.000449662
ILMN_2464201	3110021A11Rik	6	119798211	119799031	+	0.000454132
ILMN_2767057	3110082I17Rik	5	139836414	139936467	-	0.000455118
ILMN_1239773	Ect2	3	26996144	27052800	-	0.000457611
ILMN_2761645	Fetub	16	22920295	22939839	+	0.000458833
ILMN_2506537	1110035H17Rik	7	29940699	29941937	+	0.000465591
ILMN_3099741	Armc9	1	88051355	88174859	+	0.000466417
ILMN_2440634	3526401B18Rik	12	77425878	77428976	+	0.00046719
ILMN_2698519	Hist1h3i	13	21809528	21809938	+	0.000468253
ILMN_1250882	Lias	5	65782736	65801932	+	0.000473422
ILMN_2629307	4732486I23Rik	2	104594952	104656853	-	0.000475291
ILMN_2511355	Trim2	3	83964361	84109368	-	0.000483882
ILMN_1258677	E030041M21Rik	10	89207771	89281145	+	0.000486969
ILMN_2980063	Flii	11	60527625	60540765	-	0.000487432
ILMN_1244989	D14Ertd171e	14	28435628	29291723	+	0.000489144
ILMN_2918987	Lias	5	65782736	65801932	+	0.000489477
ILMN_2706938	Ppox	1	173206121	173211317	-	0.00049146
ILMN_2663281	2310045A20Rik	5	53498396	53604558	-	0.000492428
ILMN_1248854	Ick	9	77956999	78019914	+	0.000495868
ILMN_2860649	Gbp6	5	105702121	105722714	-	0.000501822
ILMN_1243030	Zfand6	7	91763564	91827861	-	0.000504834
ILMN_1236868	Idb2	12	25778664	25780933	-	0.000504913
ILMN_1257938	D17Wsu92e	17	27888177	27957503	-	0.000505086
ILMN_2524861	Chd3	11	69156775	69182908	-	0.000506325
ILMN_1238543	D130007C19Rik	4	123579665	123580208	-	0.000507565
ILMN_2606313	LOC243428					0.000508224
ILMN_1230864	B130045P17Rik	1	120285635	120506009	+	0.000513096
ILMN_1218155	Hsf2	10	57206292	57232941	+	0.000513982
ILMN_1243449	A130084P08Rik					0.000514061
ILMN_1221418	A230062G08Rik	5	77302684	77334539	-	0.000516238
ILMN_2665364	Sgk3	1	9788234	9889929	+	0.000518442
ILMN_1243451	0610039P13Rik	5	122656813	122692306	+	0.000523266
ILMN_1246298	Atp8a1	5	68009379	68238671	-	0.000526476
ILMN_1224306	E330027P06Rik					0.000531787
ILMN_1247145	2700025J07Rik	10	20032275	20062307	+	0.000532068
ILMN_2684693	Dusp3	11	101832457	101848327	-	0.000532676
ILMN_2777284	Sec6l1	13	74309441	74346139	-	0.000532941
ILMN_2789650	Csrp3	7	56085768	56099021	-	0.000533686
ILMN_2777351	Ick	9	77956999	78019914	+	0.000533969
ILMN_1226400	LOC215895	10	33486230	33501921	-	0.000534479
ILMN_1237692	A630072J24Rik					0.000536999
ILMN_2772256	Smurf1	5	145637364	145726716	-	0.000541926
ILMN_2871660	Car15	16	17835369	17838457	-	0.000544432
ILMN_1254159	Igk-V38	6	68686291	68686758	-	0.000544468
ILMN_1251067	BC021891	8	128434350	128471339	+	0.000545243
ILMN_2718204	Scgf	7	51559642	51562256	-	0.000546559
ILMN_2774456	2310005O14Rik	8	97362221	97378795	+	0.000546915
ILMN_2993711	Frs2	10	116507185	116585530	-	0.000548696
ILMN_1225936	Mrps30	13	119168917	119176059	-	0.000551312
ILMN_2421813	Zfp180	7	24866963	24892234	+	0.000554761
ILMN_2989706	Prdx1	4	116358149	116373427	+	0.000556396
ILMN_2739123	Pex7	10	19579735	19627495	-	0.00056027
ILMN_2586607	4833438J18Rik					0.000562639
ILMN_1223997	Crtap	9	114284252	114299793	-	0.00056386
ILMN_2984110	Plvap	8	74021664	74035630	-	0.000572406
ILMN_1248849	Gsta2	9	78178825	78203595	-	0.000576225
ILMN_1214548	D10Ucla2	10	127691187	127692957	+	0.000577385
ILMN_1216097	LOC270157	9	51078656	51086476	-	0.00057828
ILMN_2742068	Csrp3	7	56085768	56099021	-	0.000579214
ILMN_1214167	Commd10	18	47118530	47247649	+	0.000579444
ILMN_2442466	scl000528.1_16					0.000579629
ILMN_2674936	Sf3b5	10	12728288	12728988	+	0.00057979
ILMN_1221564	Ltbp1	17	75404908	75791852	+	0.000583419
ILMN_3105075	2610028L19Rik	18	31948813	31956296	+	0.000583904
ILMN_1242652	LOC271709					0.000584516
ILMN_2746283	Mrvi1	7	118011780	118125975	-	0.000590957
ILMN_2632536	1700029I15Rik	2	92223075	92225865	+	0.000594443
ILMN_2684494	Raly	2	154616832	154692997	+	0.000595094
ILMN_2490499	4632433K11Rik	7	4985680	4988370	+	0.000595645
ILMN_2703748	Luc7l	17	26389855	26422449	+	0.000600458
ILMN_2762966	Sn	2	130894956	130912501	-	0.000603334
ILMN_2594009	Fgd1	X	147480693	147524064	+	0.000606681
ILMN_2494244	Vdac2	14	22650493	22665101	+	0.000608015
ILMN_2888181	Echs1	7	147291609	147302375	-	0.000609607
ILMN_3151149	Cpne8	15	90317913	90509863	-	0.000619461
ILMN_2910194	Zbtb40	4	136535647	136604716	-	0.00061965
ILMN_2596183	1200008N06Rik	10	78047253	78054691	-	0.000620314
ILMN_2698299	Gabrd	4	154759089	154772221	-	0.000620674
ILMN_2564493	9630038C08Rik					0.000620769
ILMN_2657946	Ndufa10	1	94335587	94370437	-	0.000625833
ILMN_1235423	Celsr1	15	85729188	85864207	-	0.000626524
ILMN_2648867	Nfs1	2	155904665	155969922	-	0.000628234
ILMN_2827080	Sgk2	2	162813066	162839863	+	0.000630869
ILMN_2822850	Serpinh1	7	106493946	106501624	-	0.000649934
ILMN_1229985	Sec15l2	6	84568481	85019507	-	0.000650615
ILMN_2646369	Slc13a2	11	78210589	78235719	-	0.000651206
ILMN_1245246	Peg3	7	6656603	6683132	-	0.00065347
ILMN_1246903	Ap1g2	14	55717415	55725430	-	0.000656055
ILMN_2818294	Srpx2	X	130442965	130466985	+	0.000656273
ILMN_2631143	Sox5	6	143776945	144730497	-	0.000656889
ILMN_2777293	Pafah2	4	133952235	133983328	+	0.000662827
ILMN_2796869	Ppt2	17	34753607	34764042	-	0.000664272
ILMN_1222315	LOC269941					0.000667286
ILMN_2714874	4931431L11Rik	5	4192367	4197651	+	0.00066863
ILMN_1254966	Rbms1	2	60588250	60801249	-	0.000671746
ILMN_1254938	Slc44a1	4	53453285	53635350	+	0.000673239
ILMN_2619718	1700009P13Rik	10	17933491	17954787	-	0.000683519
ILMN_1216056	2510049J12Rik	6	115533562	115542594	-	0.000684292
ILMN_2475211	2010320M18Rik	null	null	null	null	0.000686252
ILMN_1242630	LOC226135	19	43355288	43356187	+	0.000687088
ILMN_1248190	BC011209	12	87087489	87154535	+	0.000687225
ILMN_2678851	3732413I11Rik	11	44332466	44379022	+	0.000688081
ILMN_2649966	Etfa	9	55302315	55360050	-	0.000694976
ILMN_1251055	LOC380631					0.000695714
ILMN_1250665	St5	7	116667425	116760661	-	0.000698416
ILMN_3122383	Otud7b	3	95908450	95965052	+	0.000700598
ILMN_1236898	Ddx47	6	134961630	134973794	+	0.000703405
ILMN_1235719	LOC231396	5	87494952	87521580	-	0.000710895
ILMN_2681984	1300018I05Rik	17	29686744	29842924	+	0.000712568
ILMN_2534018	LOC215958	10	42941292	43184688	+	0.000712774
ILMN_1257300	Coq5	5	115729675	115746981	+	0.000713204
ILMN_2754551	Dpep1	8	125710142	125725124	+	0.000715667
ILMN_2665307	Pilra	5	138263180	138277496	-	0.000717676
ILMN_2899488	Spata17	1	188868527	189039344	-	0.000721805
ILMN_2859902	Ascc1	10	59465593	59562734	+	0.000729858
ILMN_2658054	Dhrs4	14	56097634	56109175	+	0.000730466
ILMN_2840296	Pole3	4	62183683	62186102	-	0.000733991
ILMN_1231522	LOC386520					0.000734363
ILMN_2930707	Tcf21	10	22537069	22539934	-	0.000735463
ILMN_2770819	Rnf10	5	115691421	115722907	-	0.000735943
ILMN_1250550	scl0001259.1_60					0.000738097
ILMN_3005827	Mrps26	2	130389478	130394431	+	0.000738637
ILMN_1221007	Prkcn	17	79348745	79420156	-	0.000739037
ILMN_1214358	Akt1s1	7	52104361	52110788	+	0.000740269
ILMN_1233188	0610007N19Rik	15	32170324	32176484	-	0.000741435
ILMN_1231843	Swap70	7	117365275	117427017	+	0.000741701
ILMN_2434200	Adam11	11	102622753	102641576	+	0.000744878
ILMN_2724005	9330177P20Rik	4	126754627	126801616	+	0.000745407
ILMN_2983247	Ndufc1	3	51208599	51212910	-	0.000746549
ILMN_2503329	Zcchc9	13	91936138	91947301	-	0.000747117
ILMN_2827646	Tmem98	11	80623677	80635535	+	0.000753399
ILMN_2469689	Ubl5	9	20447322	20451584	+	0.000757545
ILMN_2626939	Daxx	17	34046463	34052461	+	0.00076438
ILMN_2596346	Dcn	10	96945001	96980785	+	0.000766325
ILMN_2625855	2310016C16Rik	13	113832971	113836596	-	0.000767421
ILMN_2674595	Ddx47	6	134961630	134973794	+	0.000770741
ILMN_1217236	LOC382628					0.000775897
ILMN_2430887	Asb1	1	93437142	93456167	+	0.000783486
ILMN_2495888	scl0002617.1_582					0.000783937
ILMN_1219939	Pigf	17	87362422	87399409	+	0.000793872
ILMN_2862379	Rhod	19	4425459	4439432	-	0.000799054
ILMN_1242689	LOC236371					0.000801625
ILMN_1230481	A230020J09Rik					0.000821659
ILMN_2605512	Lamb3	1	195128151	195170072	+	0.000821887
ILMN_1223880	Tmprss2	16	97786291	97832802	-	0.000825554
ILMN_1247505	Supt4h	11	87551054	87557125	+	0.000831116
ILMN_1238706	5730402C02Rik	10	40349841	40369730	+	0.000833499
ILMN_2725317	1110008B24Rik	12	86311902	86324253	+	0.000834839
ILMN_2515022	Uba52	8	73032162	73034700	-	0.000836709
ILMN_2575986	A730085F06Rik					0.000837456
ILMN_2544343	2510015F01Rik	14	31952199	31981827	-	0.00083816
ILMN_2643723	2600002E23Rik	4	129779802	129805379	+	0.000846407
ILMN_1214448	AI789751	15	75258037	75262259	-	0.000847369
ILMN_2716602	Lgals9	11	78776476	78798448	-	0.00084917
ILMN_2734856	A930009M04Rik	13	97907892	97951150	+	0.000852079
ILMN_2584558	Pps	1	194979306	194998236	+	0.00085692
ILMN_3005266	Chrac1	15	72920822	72927984	+	0.000860757
ILMN_2653166	2310016C16Rik	13	113832971	113836596	-	0.000865051
ILMN_3161601	Snca	6	60681573	60778833	-	0.000868725
ILMN_2856187	1810048J11Rik	12	73637344	73681200	+	0.000870916
ILMN_2603647	Ocil	6	129130633	129136552	+	0.000872748
ILMN_1247221	Hibadh	6	52496222	52590383	-	0.000874535
ILMN_3162564	Dusp22	13	30751868	30803100	+	0.000875199
ILMN_1243127	Gtf2h3	5	125029149	125047689	+	0.000876198
ILMN_3043587	Bex4	X	132673535	132674982	+	0.000876878
ILMN_2949605	Phgdhl1	14	122277828	122420256	+	0.000880537
ILMN_1218266	Meis1	11	18780433	18918961	-	0.00088323
ILMN_2865082	Gabrd	4	154759089	154772221	-	0.000889668
ILMN_2734969	Eral1	11	77886878	77893885	-	0.0008965
ILMN_2772821	2700063A19Rik	10	61648144	61693966	-	0.000901593
ILMN_1242660	Imap38	6	48668606	48702599	+	0.00090399
ILMN_1226293	Slc39a4	15	76442815	76447282	-	0.000906149
ILMN_2773485	BC051244	6	71078160	71094340	-	0.000914427
ILMN_2762185	6230417E10Rik	2	125453183	125549884	-	0.000918262
ILMN_3065164	Bex2	X	132601103	132602775	-	0.000923572
ILMN_1220834	Camta2	11	70482965	70501607	-	0.000926665
ILMN_2737090	1110033J19Rik	6	148303178	148304120	+	0.000938648
ILMN_1243089	LOC381948	7	3235151	3249741	-	0.000942043
ILMN_3096468	Gtf2ird1	5	134833539	134932581	-	0.000944065
ILMN_2675697	Kdelr3	15	79346898	79358169	+	0.000945041
ILMN_1245598	LOC381490					0.000946582
ILMN_2771034	Mfge8	7	86278655	86293934	-	0.000951439
ILMN_1254426	1110003E08Rik	5	89149880	89191083	+	0.000955442
ILMN_1246558	BC022765	11	96789418	96799144	+	0.00095785
ILMN_2603662	B230312A22Rik	4	43045286	43059092	-	0.000965111
ILMN_2691309	1700111A04Rik					0.000985386
ILMN_2976441	Blk	14	63991674	64036024	-	0.00100738
ILMN_2691469	AI661438	12	99866367	99908025	+	0.00100789
ILMN_2954868	Oasl2	5	115346945	115362243	+	0.00100937
ILMN_2744414	Nme3	17	25033445	25034467	+	0.00101292
ILMN_1237313	1700021P22Rik	7	51752012	51756504	+	0.00101299
ILMN_2433964	Perq1	5	137960366	137966932	+	0.00101847
ILMN_2650683	Tdrd3	14	87816489	87945307	+	0.00102844
ILMN_2717366	Oasl1	5	115373249	115387924	+	0.00102977
ILMN_2708877	AA960558	7	138009270	138056826	+	0.0010302
ILMN_3136056	Sca2	5	122161346	122266502	+	0.00103071
ILMN_2766315	1810017G16Rik	8	125135557	125139488	+	0.00103212
ILMN_2944150	Sfrs4	4	131429532	131457621	+	0.00103601
ILMN_2756311	1110006G14Rik	7	123175493	123176064	+	0.0010372
ILMN_2648580	1500032L24Rik	15	82169389	82179521	+	0.00104276
ILMN_2769191	Tbxas1	6	38825403	39034584	+	0.00104358
ILMN_3059326	Sparc	11	55208002	55233582	-	0.00104419
ILMN_1235437	Sca2	5	122161346	122266502		0.00106082
ILMN_1242903	Mpv17	5	31443033	31460526	-	0.00106341
ILMN_3022895	2410127L17Rik	19	18745438	18778826	+	0.0010699
ILMN_2902492	Mbldc1	5	21168719	21207214	-	0.00107055
ILMN_2968515	Xpa	4	46168219	46209183	-	0.00107258
ILMN_1242233	LOC230075	4	40217624	40226454	-	0.00107881
ILMN_2783457	2310044H10Rik	7	51745307	51751899	-	0.0010963
ILMN_2591027	Col14a1	15	55139305	55352358	+	0.00109695
ILMN_2657857	Mpv17	5	31443033	31460526	-	0.00110158
ILMN_1239677	2010107E04Rik	12	113199587	113205188	-	0.00110287
ILMN_2713686	Pnpo	11	96799139	96805300	-	0.00110655
ILMN_1252545	Mtap7	10	19868819	19998505	+	0.00112386
ILMN_2712986	Chi3l3	3	105950472	105970482	-	0.00112627
ILMN_1237773	Rhou	8	126177829	126187784	+	0.00112652
ILMN_2682800	Cox5a	9	57369105	57380230	+	0.0011354
ILMN_2530434	LOC224532					0.00114027
ILMN_1254635	HPBRII4					0.00114312
ILMN_2631663	BC022687	12	114047186	114054456	+	0.00114757
ILMN_2688944	Prss25	6	83001260	83005267	-	0.00114846
ILMN_2816180	Lbh	17	73267645	73291282	+	0.00115194
ILMN_2726308	Rpp21	17	36392618	36394788	-	0.0011587
ILMN_2597653	Hist1h4m	13	21923636	21924065	-	0.00115897
ILMN_3096287	Bcor	X	11613866	11737481	-	0.00115972
ILMN_2674924	Pcca	14	122933546	123290322	+	0.00116197
ILMN_2862538	Col12a1	9	79446798	79566638	-	0.00116283
ILMN_1225123	2610524H06Rik	5	115272325	115273459	-	0.00116637
ILMN_2513826	Tnfrsf11b	15	54082181	54109981	-	0.0011694
ILMN_1239060	A430015E08Rik					0.00116968
ILMN_2695306	Fbxo9	9	77929306	77956872	-	0.00117297
ILMN_2606243	Ppp2r1a	17	21082275	21102880	+	0.00117816
ILMN_2539768	LOC384508					0.0012003
ILMN_2746947	Gda	19	21465797	21547935	-	0.00121064
ILMN_2617441	Stk11ip	1	75518104	75533910	+	0.00121461
ILMN_2776728	2610305D13Rik	4	146986046	147016622	-	0.00122034
ILMN_2929518	Cchcr1	17	35654121	35667950	+	0.00122044
ILMN_1228778	6030495B01Rik					0.00122256
ILMN_2621853	2410015B03Rik	18	36894724	36902045	+	0.00122426
ILMN_1237323	Lman2l	1	36478910	36502116	-	0.00122722
ILMN_1239859	Nrxn1	17	90435914	91492337	-	0.00122894
ILMN_2681123	Als2cr2	1	59030366	59052559	+	0.00123157
ILMN_2459388	BC055368	15	83405549	83425587	-	0.00123421
ILMN_2968731	Nqo2	13	34056620	34077516	+	0.00123754
ILMN_1241962	Cox5b	1	36748425	36750230	+	0.00123839
ILMN_2662776	Mpdz	4	80924409	81088719	-	0.00124432
ILMN_2754233	Rutbc1	11	74662763	74710562	-	0.00125424
ILMN_1249550	Fkbp9	6	56782053	56829352	+	0.00126035
ILMN_2791769	Ddb2	2	91051729	91077139	-	0.00126534
ILMN_1219898	ORF28	16	91615971	91619271	-	0.00127082
ILMN_2847061	Slc27a5	7	13573695	13583541	-	0.00127481
ILMN_2643534	Angptl6	9	20678253	20684154	-	0.0012756
ILMN_1220769	Lman2l	1	36478910	36502116	-	0.00128095
ILMN_2707771	Keap1	9	21034511	21043257	-	0.00128531
ILMN_3004386	Fzd6	15	38837898	38869732	+	0.00128585
ILMN_2564539	Scly	1	93194915	93217652	+	0.00128637
ILMN_2720352	Cfhr1	1	141443639	141456835	-	0.00128793
ILMN_2625854	2310016C16Rik	13	113832971	113836596	-	0.00130487
ILMN_2717387	Fbxo36	1	84836416	84897062	+	0.0013104
ILMN_2675740	C730026E21Rik	1	55294065	55295964	+	0.00131153
ILMN_1246380	Recql	6	142298862	142335607	-	0.00131476
ILMN_2990070	Traf3ip1	1	93391254	93424841	+	0.00131823
ILMN_2965399	Igsf11	16	38901584	39027272	+	0.00131925
ILMN_2753183	Cyp3a11	5	146666002	146691540	-	0.00134128
ILMN_1212958	A930004J17Rik	null	null	null	null	0.0013413
ILMN_2525570	Hist1h4k	13	21842063	21842374	-	0.00134166
ILMN_2763103	Arf6	12	70473175	70474770	+	0.00136109
ILMN_2824599	Ppapdc2	19	29038443	29041301	+	0.00136585
ILMN_1219017	5031436O03Rik	11	101832457	101848327	-	0.00136653
ILMN_2705268	Atp5l	9	44721352	44728781	-	0.00137581
ILMN_1248830	Hist1h2an	13	21878695	21879087	-	0.00138588
ILMN_2603908	Smc1l2	15	84895121	84962387	-	0.00139517
ILMN_2623886	A030007L17Rik	6	54932574	54942944	-	0.00139588
ILMN_2680440	Atp6v1b2	8	71612545	71637610	+	0.00139653
ILMN_1377924	Gapd	6	125111871	125116485	-	0.00140431
ILMN_2791665	Agxt2	15	10288287	10339908	+	0.00141164
ILMN_2619286	Rabep1	11	70658280	70756607	+	0.00141442
ILMN_2987062	Thyn1	9	26807307	26814919	+	0.00142804
ILMN_2655163	5830472H07Rik	19	25074019	25276922	+	0.00143289
ILMN_1231962	Mycbp	4	123582075	123589512	+	0.00143301
ILMN_2452383	Uros	7	140877926	140901755	-	0.00143628
ILMN_1238557	Ccrk	13	64533861	64541029	+	0.00143709
ILMN_1213573	5930434B04Rik	2	26865446	26876609	+	0.00143799
ILMN_2663930	Slfn1	11	82930351	82936172	+	0.00143916
ILMN_1225137	D17Wsu92e	17	27888177	27957503	-	0.0014448
ILMN_2738345	Lims2	18	32091161	32118270	+	0.00144626
ILMN_2734855	A930009M04Rik	13	97907892	97951150	+	0.00144684
ILMN_1233634	A330066M24Rik	1	159070665	159342726	-	0.00145681
ILMN_2755519	Mrpl54	10	80727458	80729679	-	0.00145939
ILMN_1220261	Tm4sf3	10	115254340	115286672	+	0.00146736
ILMN_2625035	2010005O13Rik	1	167104628	167124451	-	0.00147108
ILMN_2971688	Nrg1	8	32928500	33028675	-	0.00147448
ILMN_2515536	scl000648.1_30					0.00148979
ILMN_1226667	LOC381783					0.00149421
ILMN_2664660	Aldh5a1	13	24999448	25029530	-	0.00150022
ILMN_1245348	Itga4	2	79095583	79173280	+	0.00151891
ILMN_2555752	C030046K23Rik					0.00152024
ILMN_2713130	Rae1	2	172825618	172841240	+	0.00152238
ILMN_2670895	Bat1a	17	35378815	35390628	+	0.00152374
ILMN_2446175	Vps29	5	122804378	122814993	+	0.00153644
ILMN_2739039	Csnk2a2	8	97971872	98012690	-	0.00153683
ILMN_2423282	Dleu2	null	null	null	null	0.00153878
ILMN_1234387	Acp1	12	31579837	31596436	-	0.00155116
ILMN_1260036	AW120700	2	179177136	179634078	+	0.00156146
ILMN_2776034	Gal	19	3409917	3414457	-	0.00156312
ILMN_3030470	1700023B02Rik	2	73121162	73150758	-	0.00156908
ILMN_2640542	Colec11	12	29279038	29308155	-	0.00157038
ILMN_2657636	Gsta1	9	78078463	78090491	+	0.00157111
ILMN_2649937	Grim19	8	72418087	72425547	-	0.00157329
ILMN_2677728	Abhd3	18	10644409	10706769	-	0.00158135
ILMN_1219088	D10Ertd641e	10	59450657	59465860	-	0.00158786
ILMN_2675064	Adhfe1	1	9538029	9568051	+	0.00159093
ILMN_2705067	Ddx47	6	134961630	134973794	+	0.00159784
ILMN_2660386	BC055368	15	83405549	83425587	-	0.00159949
ILMN_2510971	B430201F14	7	30954894	30965228	+	0.00160462
ILMN_2473066	Maf	8	118206842	118231694	-	0.00160759
ILMN_1240590	Necap1	6	122824575	122838952	+	0.00160763
ILMN_1230193	Prss25	6	83001260	83005267	-	0.00161143
ILMN_1239494	Mbtps1	8	122032055	122082627	-	0.00161279
ILMN_3137154	Gpr12	5	147393727	147396815	-	0.00161353
ILMN_2687974	BC008150	15	101946959	101966665	-	0.0016144
ILMN_2583829	D430044H24Rik					0.00161952
ILMN_2476267	H2-L	17	35400039	35404440	+	0.0016211
ILMN_2971767	Myd88	9	119245052	119250529	-	0.00162275
ILMN_2732848	Tagln2	1	174430178	174437511	+	0.00162651
ILMN_1245389	scl0001356.1_58					0.0016397
ILMN_1258076	Etv3	3	87329329	87344078	+	0.00164535
ILMN_2720718	Pramel4	4	143649029	143659230	+	0.00164634
ILMN_1233115	LOC380871	13	73457286	73465990	-	0.00165113
ILMN_2799361	Tnip1	11	54724289	54776419	-	0.00165523
ILMN_2652628	Hipk1	3	103543738	103595486	-	0.00166339
ILMN_2809571	Tmem136	9	42916736	42924653	-	0.00167077
ILMN_2621160	Ddb2	2	91051729	91077139	-	0.00168157
ILMN_1258210	C330006F04Rik					0.00169519
ILMN_2683363	ORF61	10	79437693	79447075	-	0.00169992
ILMN_1236245	Rab11fip4	11	79404714	79511525	+	0.00170848
ILMN_1236828	Usp20	2	30837799	30879106	+	0.00171669
ILMN_3002284	Yeats4	10	116652277	116661546	-	0.00174339
ILMN_1256989	Hist1h4j	13	21826933	21827706	+	0.00174488
ILMN_2983093	Prmt5	14	55126024	55136362	-	0.00174942
ILMN_1217153	Rab18	18	6765211	6790180	+	0.00175134
ILMN_1256423	C130037N17Rik	15	8985432	8997084	+	0.00176729
ILMN_2958159	Eno1	4	149610830	149622988	+	0.00177137
ILMN_1223406	Eps8l2	7	148524779	148548919	+	0.00177365
ILMN_2494912	Vangl1	3	101960624	102008616	-	0.00177743
ILMN_1237084	Pvt1	15	61869602	62081079	+	0.00177829
ILMN_2502471	BC023892	9	85214046	85220757	-	0.00177842
ILMN_2603377	Dnase2b	3	146243949	146259576	-	0.0017789
ILMN_1213483	B430214A04Rik	11	59604910	59623518	-	0.00178043
ILMN_2589211	Timm44	8	4259731	4275913	-	0.00178282
ILMN_2662243	Nek8	11	77979608	77990177	-	0.00178347
ILMN_1213231	2700094L05Rik	9	110559057	110614094	+	0.00178732
ILMN_1241363	Anxa6	11	54792610	54846947	-	0.0017957
ILMN_2438516	8030451K01Rik	3	53252510	53267245	-	0.00179619
ILMN_1247777	2400010C15Rik					0.00181187
ILMN_1252288	2010007H06Rik	9	51088400	51089025	+	0.00181469
ILMN_2611993	Tbc1d17	7	52096271	52104449	-	0.00182061
ILMN_3151281	6330500D04Rik	13	24674058	24825685	+	0.00182331
ILMN_2690596	Hey1	3	8663362	8667039	-	0.0018246
ILMN_1246576	Hist1h4m	13	21903615	21904016	+	0.00182776
ILMN_2864416	Rtp3	9	110888375	110892217	-	0.00183337
ILMN_1221594	Pparg	6	115372091	115440419	+	0.00183473
ILMN_2551723	3000003G13Rik	4	24825230	24832148	+	0.00183748
ILMN_2900910	Myl6	10	127927917	127930881	-	0.00184823
ILMN_2509327	BQ952480	6	54379597	54453759	+	0.00185381
ILMN_2734789	BC003251	11	58144252	58161227	+	0.00185554
ILMN_1222754	B230396K19Rik					0.0018583
ILMN_3148550	Golph2	13	59736357	59777145	-	0.00186173
ILMN_1224128	Nfe2l2	2	75513570	75542698	-	0.00187185
ILMN_2456278	AI551093	18	46399603	46440504	-	0.00187726
ILMN_2746123	9430028I06Rik	3	116265891	116286052	+	0.00188626
ILMN_2757599	Sas	4	46502120	46516504	+	0.00188643
ILMN_2772582	Smad3	9	63494574	63605801	-	0.00190271
ILMN_1241341	LOC385780					0.00191419
ILMN_2680142	Anxa5	3	36347847	36374765	-	0.00191839
ILMN_1235317	E030016N13Rik					0.00191881
ILMN_2611331	Ptp4a2	4	129488463	129527222	+	0.00192766
ILMN_2988299	Srf	17	46685284	46693124	-	0.00194631
ILMN_2462448	Tufm	7	133630946	133634244	+	0.00194749
ILMN_1240471	0610039N19Rik	6	72548469	72558408	+	0.00194976
ILMN_2624135	2610028L19Rik	18	31948813	31956296	+	0.00196093
ILMN_2739118	Pex7	10	19579735	19627495	-	0.00199048
ILMN_1214561	3110018K12Rik	1	43104114	43155467	-	0.00200508
ILMN_1219896	9830148G24Rik					0.0020167
ILMN_2958912	Hnrph3	10	62477412	62486965	-	0.00201673
ILMN_2976440	Blk	14	63991674	64036024	-	0.00202547
ILMN_1246307	2310058A03Rik	8	122190265	122211920	+	0.00204447
ILMN_2910768	Pilra	5	138263180	138277496	-	0.00205076
ILMN_1251771	Cyc1	15	76173963	76176364	+	0.00205153
ILMN_1226528	Kctd2	11	115281442	115292588	+	0.00205562
ILMN_2711734	Ndufs8	19	3908870	3912717	-	0.00206217
ILMN_2692799	Prpf39	12	66137320	66164373	+	0.00206339
ILMN_1231795	Lace1	10	42032391	42198371	-	0.00206372
ILMN_2674407	Arpp19	9	74885539	74908120	+	0.00207021
ILMN_2595651	4930438O05Rik	1	88051355	88174859	+	0.00207214
ILMN_1244188	H6pd	4	149353584	149383132	-	0.0020727
ILMN_3162526	Nphp3	9	103904874	103946060	+	0.00207505
ILMN_2613806	D330001F17Rik	15	76210691	76283468	+	0.00207729
ILMN_2539321	LOC383385					0.00208052
ILMN_2670247	Frda	19	24335943	24355095	-	0.00208615
ILMN_2677170	Oprs1	4	41685366	41703030	-	0.00208684
ILMN_2943722	Ociad2	5	73713438	73730186	-	0.00210825
ILMN_1238069	4930539E08Rik	17	29033342	29052269	-	0.00210865
ILMN_2732627	Polr3b	10	84085182	84189922	+	0.00212906
ILMN_1245853	LOC240793	1	152409654	152840565	-	0.00213238
ILMN_3156058	Aspscr1	11	120534306	120570761	+	0.00213388
ILMN_2621659	Elf3	1	137150158	137155015	-	0.00213427
ILMN_2689908	Hsd17b12	2	93872846	93998121	-	0.0021375
ILMN_2664491	Snx2	18	53336019	53380514	+	0.0021391
ILMN_2598877	Slc7a8	14	55341053	55400723	-	0.00214258
ILMN_2944657	4930506M07Rik	19	59047988	59150590	-	0.00216042
ILMN_2672544	Gpr89	3	96672204	96709269	-	0.00217304
ILMN_2483633	Grik5	7	25794895	25857311	-	0.00217316
ILMN_2652749	Gcn5l2	11	100566060	100573779	-	0.00218234
ILMN_2622801	Sh3bgrl2	9	83441945	83493899	+	0.00218863
ILMN_2870487	Cpne2	8	97056890	97094429	+	0.00220254
ILMN_2681694	Rpgrip1	14	52730597	52780605	+	0.00220898
ILMN_2652385	Baz2a	10	127529839	127566359	+	0.00221249
ILMN_1213053	Wars2	3	98944991	99043109	+	0.00223606
ILMN_1255287	Mela	null	null	null	null	0.00225266
ILMN_1247930	Nqo2	13	34056620	34077516	+	0.00226361
ILMN_2742461	Ppp2r5c	12	111723949	111821271	+	0.00226714
ILMN_2484838	Phgdhl1	14	122277828	122420256	+	0.00227
ILMN_2793844	Stk40	4	125781216	125818273	+	0.0022836
ILMN_2465338	Pigt	2	164323020	164333801	+	0.00228454
ILMN_1244531	9330155C01Rik					0.00229641
ILMN_1240630	Polk	13	97250644	97312440	-	0.00230192
ILMN_3033621	4933421E11Rik	3	106487905	106539495	+	0.00231131
ILMN_2754569	A630039F14Rik	9	37083420	37155977	-	0.00231148
ILMN_2702039	Cblb	16	52031662	52208160	+	0.00232125
ILMN_2755351	BC035522					0.00232319
ILMN_2739829	A930018P22Rik	2	103962926	103964906	+	0.00232323
ILMN_2730909	Gprasp2	X	132373573	132379265	+	0.00233097
ILMN_2623199	Plekha7	7	123267632	123333355	-	0.00233661
ILMN_2715546	Gpx3	11	54715955	54723879	+	0.00233953
ILMN_1254390	1200003I07Rik	8	72229039	72240801	-	0.00234431
ILMN_2545953	Uros	7	140877926	140901755	-	0.00235328
ILMN_2626383	Mpv17	5	31443033	31460526	-	0.0023669
ILMN_2916202	Pipox	11	77694117	77707598	-	0.00238406
ILMN_1253718	Zfp511	7	147222303	147226220	+	0.00240456
ILMN_2637165	2310001H17Rik	null	null	null	null	0.00241012
ILMN_1221022	Eif2ak3	6	70794509	70855239	+	0.00241384
ILMN_1252594	D330046C14Rik					0.00241882
ILMN_2689581	Pipox	11	77694117	77707598	-	0.00242409
ILMN_1252809	5031439G07Rik	15	84774366	84818430	-	0.00242443
ILMN_2987027	Plekhg2	7	29144623	29157618	-	0.00242491
ILMN_2947369	Ppp2r3c	12	56382500	56403695	-	0.00242693
ILMN_1245984	Prrg2	7	52308983	52318047	-	0.00245023
ILMN_2467245	Tnf	17	35336335	35338941	-	0.00246801
ILMN_2749866	Bap1	14	32064675	32073115	+	0.0024798
ILMN_1248796	Igsf11	16	38901584	39027272	+	0.00248147
ILMN_2648695	Cryzl1	16	91689567	91729220	-	0.00248186
ILMN_2445100	Ssh1	5	114387103	114443903	-	0.00248689
ILMN_2814976	Ykt6	11	5855696	5867783	+	0.00251721
ILMN_2777175	2310004N11Rik	4	125781216	125818273	+	0.00251813
ILMN_2477326	Dhrs4	14	56097634	56109175	+	0.0025293
ILMN_1231259	LOC208908	5	124394242	124417137	+	0.00253862
ILMN_2852217	Gnpda1	18	38487212	38498657	-	0.00254503
ILMN_1245813	AA407659	5	115572559	115584984	-	0.00255663
ILMN_2757574	2410072D24Rik	18	14864660	14920808	+	0.00256833
ILMN_1238295	A230069A22Rik	4	155155700	155159983	-	0.00257489
ILMN_1228091	Bcor	X	11613866	11737481	-	0.0025762
ILMN_1245528	M6prbp1	17	56418392	56429934	-	0.00258339
ILMN_2737982	Dapk1	13	60703308	60864546	+	0.00258955
ILMN_3107059	Espn	4	151494440	151526480	-	0.00260225
ILMN_1239221	2310016C08Rik	6	29222488	29225446	+	0.00262661
ILMN_2726746	4930513E20Rik	null	null	null	null	0.0026338
ILMN_2608309	2900057D21Rik	14	27732174	27784418	-	0.00263731
ILMN_2629959	Cast	13	74831734	74945369	-	0.00265004
ILMN_1245615	4933428I03Rik	4	88042048	88084832	-	0.00265299
ILMN_2822229	Zdhhc17	10	110380093	110447064	-	0.00265309
ILMN_2775891	Ilf2	3	90280123	90292301	+	0.00265541
ILMN_2901903	Pigf	17	87396596	87424746	-	0.00265719
ILMN_2745305	Glis2	16	4594713	4624924	+	0.0027257
ILMN_2747959	Dcn	10	96945001	96980785	+	0.00272701
ILMN_2568516	Rbpms	8	34893116	35040313	-	0.00275502
ILMN_1239776	1810026C22Rik					0.0027648
ILMN_1223051	1200003C05Rik	12	73186576	73202448	+	0.00276488
ILMN_2463616	Mtap7	10	19868819	19998505	+	0.00279243
ILMN_1249441	Cdk5rap1	2	154161116	154198746	-	0.00280361
ILMN_2747754	Pygb	2	150612471	150657494	+	0.0028211
ILMN_2877059	LOC639396					0.00283924
ILMN_1256673	Uqcrc1	9	108838721	108851666	+	0.00286343
ILMN_2788191	Atad4	11	96789418	96799144	+	0.00287233
ILMN_2484811	D030074E01Rik	18	21004646	21054579	-	0.00288914
ILMN_2495167	D630040I23Rik	19	7169474	7180171	-	0.00291221
ILMN_1236150	Ap3b1	13	95128986	95336270	+	0.00291369
ILMN_2500434	1500011B03Rik	5	115258205	115273477	-	0.00292105
ILMN_1253477	2700029M09Rik	8	63369215	63386377	+	0.00292503
ILMN_2999654	Psmc3ip	11	100953137	100956750	-	0.00293041
ILMN_1229729	Vti1-pending					0.00294145
ILMN_3163347	Mtus1	8	42076272	42219080	-	0.00294521
ILMN_1260181	4933433P14Rik	12	106923562	106941257	+	0.00294824
ILMN_2630993	Ppap2b	4	104829952	104905369	+	0.00296587
ILMN_1246018	2610318I18Rik	16	17759711	17793475	+	0.0029671
ILMN_3029294	Rab34	11	78001932	78005695	+	0.00296777
ILMN_1241618	Flot1	17	35960302	35969732	+	0.00297062
ILMN_1252636	Mmd2	5	143038319	143084754	-	0.00297549
ILMN_1249941	Gdf10	14	34736773	34748471	+	0.00297752
ILMN_1215019	Dncl2b	8	119028915	119039796	+	0.00298485
ILMN_2854878	Necap1	6	122824575	122838952	+	0.00300499
ILMN_2610822	Cd79b	11	106172655	106176076	-	0.00300798
ILMN_1227260	Lad1	1	137715508	137729543	+	0.00301722
ILMN_1240356	LOC237005					0.0030261
ILMN_2929896	Pbk	14	66424674	66436659	+	0.00302774
ILMN_2591342	BC021614	19	4057487	4059431	-	0.00303453
ILMN_1218833	Pira3	7	3859882	3867105		0.00303817
ILMN_2896314	Axin2	11	108781663	108812097	+	0.00305551
ILMN_2687905	Msi2h	11	88152884	88579827	-	0.00305768
ILMN_2740859	Rela	19	5637483	5648130	+	0.00306306
ILMN_1215096	Entpd5	12	85714825	85749979	-	0.00307658
ILMN_1218949	1810059A23Rik	1	95195788	95202492	-	0.00309732
ILMN_1230194	LOC381783					0.00311205
ILMN_2615035	Mgst3	1	169302097	169323972	-	0.00312319
ILMN_3085992	Ifi202b	1	175892706	175912872	-	0.00313094
ILMN_2661523	Cd79b	11	106172655	106176076	-	0.00313319
ILMN_1213422	Mmd	11	90048998	90139903	+	0.00313454
ILMN_2582952	E030030K01Rik					0.0031567
ILMN_1249719	Ascc1	10	59465593	59562734	+	0.00317009
ILMN_2857595	AI413582	17	27700520	27702694	-	0.00317273
ILMN_1252088	E330019C05Rik					0.00317395
ILMN_2673599	Actn4	7	29678267	29747359	-	0.00317414
ILMN_2683374	Asna1	8	87541833	87549178	-	0.0031896
ILMN_2685772	Sort1	3	108087009	108164429	+	0.00319617
ILMN_2837671	Fblim1	4	141131977	141162011	-	0.00320433
ILMN_2665609	1300006M19Rik	5	145025395	145118981	-	0.00321055
ILMN_2946899	2310033K02Rik	2	167805664	167836118	-	0.00321102
ILMN_3160449	AI597468	10	84565519	84580326	+	0.00324021
ILMN_2718217	2310057H16Rik	18	67550385	67562403	+	0.00324843
ILMN_1257755	LOC382087	9	72827531	72833183	-	0.00325786
ILMN_2620037	2410015B03Rik	18	36894724	36902045	+	0.0032723
ILMN_1244086	Impa2	18	67448877	67478495	+	0.00330349
ILMN_1254672	A630099L06Rik					0.00330484
ILMN_3139405	Hbs1l	10	21015823	21088689	+	0.00332429
ILMN_1257485	2610029G23Rik	X	102275095	102312429	+	0.00333099
ILMN_1244266	D830031G23Rik					0.00333465
ILMN_2845974	2410001C21Rik	2	172266056	172295408	+	0.0033357
ILMN_1222607	2810405I11Rik	18	67365076	67365754	+	0.00333575
ILMN_2647669	1110018J18Rik	13	64393144	64414018	-	0.00336728
ILMN_2612206	Cdc20	4	118105506	118109957	-	0.00338252
ILMN_2753314	Gtl7	2	119500804	119561143	+	0.00339057
ILMN_2436489	Vapb	2	173563012	173609837	+	0.00340032
ILMN_2700408	Mgll	6	88674406	88778354	+	0.00343072
ILMN_2529177	LOC268782					0.00343477
ILMN_2867696	Cdc42bpb	12	112531190	112615570	-	0.00344307
ILMN_1216386	Cd86	16	36603955	36666167	-	0.00344512
ILMN_1220710	C130008L17Rik					0.0034505
ILMN_3135640	Amigo1	3	107989268	107995204	+	0.00345316
ILMN_1249313	Rabl3	16	37539971	37572471	+	0.00348266
ILMN_2505510	D11Bwg0517e	11	118351076	118772911	-	0.0035044
ILMN_1254113	Snx2	18	53336019	53380514	+	0.00350586
ILMN_1224479	Hist1h2bg	13	23663277	23663753	+	0.00351056
ILMN_3147331	Thnsl2	6	71078160	71094340	-	0.00351307
ILMN_1249344	2510006D16Rik	4	129277912	129296818	+	0.00355637
ILMN_2859659	Dctn2	10	126703455	126718862	+	0.00355757
ILMN_2748914	2700023B17Rik	7	35129665	35174559	-	0.00356425
ILMN_2883392	S100a11	3	93324410	93330209	+	0.00356705
ILMN_2618088	Shank2	7	151187833	151610399	+	0.00358343
ILMN_2636536	Pla2g12a	3	129581559	129598207	+	0.0035899
ILMN_2643951	Fbxl18	5	143628625	143657100	-	0.00359991
ILMN_1215327	Col4a3bp	13	97312701	97407505	+	0.00360389
ILMN_2857957	Mgll	6	88674406	88778354	+	0.00363085
ILMN_3153207	Lamp2	X	35754534	35809631	-	0.00364371
ILMN_1251470	6030446N20Rik	18	12139812	12279989	-	0.00365511
ILMN_2620365	AU016977	5	114573935	114578227	-	0.00367389
ILMN_2490127	Ttl	2	128891678	128922019	+	0.00367585
ILMN_3133448	Mfge8	7	86278655	86293934	-	0.00367661
ILMN_2729458	Idh1	1	65205190	65225755	-	0.00368064
ILMN_2498549	B930030B22Rik	13	65380122	65405529	+	0.00368568
ILMN_1248079	Zmpste24	4	120731842	120770846	-	0.00369372
ILMN_1234756	LOC381150					0.00369903
ILMN_2850309	Pthr1	9	110624758	110644804	-	0.00370145
ILMN_1216308	Zfp574	7	25862319	25867499	+	0.00370445
ILMN_2850253	Ptpru	4	131324372	131394203	-	0.0037103
ILMN_1213881	1110003P22Rik	7	134340979	134351982	-	0.00371662
ILMN_2657822	Stat2	10	127707632	127729905	+	0.00373951
ILMN_2628281	Scly	1	93194915	93217652	+	0.00374658
ILMN_2435891	Zfp316	5	144011376	144031701	-	0.00375264
ILMN_2673385	Synj2	17	6042196	6079741	-	0.00375267
ILMN_2699167	Etfa	9	55302315	55360050		0.00376137
ILMN_1259488	Mgea6	12	60230781	60291163	+	0.00378181
ILMN_2657175	Anxa2	9	69301427	69339602	+	0.00378425
ILMN_1228534	Fech	18	64616920	64648722	-	0.00380026
ILMN_2846812	Sp100	1	87546563	87606573	+	0.00380517
ILMN_2625125	Cx3cr1	9	119957811	119977400	-	0.00381056
ILMN_2690603	Spp1	5	104864137	104870069	+	0.00381118
ILMN_1228446	A630034E16Rik					0.00381988
ILMN_2814865	Qpct	17	79451246	79489583	+	0.00382271
ILMN_1260070	A330084E23Rik	2	120966164	120982416	+	0.00383389
ILMN_1212703	Lyrm5	6	145165219	145198759	-	0.00384788
ILMN_2731206	Ppih	4	118972615	118993151	-	0.00384878
ILMN_2766279	1500010J02Rik	11	68829413	68849975	+	0.00385616
ILMN_1216149	Gstm3	3	107745251	107772201	-	0.00387669
ILMN_2722455	Skb1	14	55126024	55136362	-	0.00388436
ILMN_1216213	Incenp	19	9946836	9973959	-	0.00388787
ILMN_1252510	4930577N17Rik	3	51081493	51083727	+	0.0039117
ILMN_2627072	Ccrk	13	64533861	64541029	+	0.00391725
ILMN_2685565	Ecgf1	15	89202362	89207467	-	0.00393407
ILMN_1239717	Expi	11	83522517	83524850	+	0.00394063
ILMN_2773395	Comp	8	72897457	72905964	+	0.00394224
ILMN_2901180	Spc25	2	69031952	69044251	-	0.00394273
ILMN_2711651	4930403O06Rik	1	169238870	169260913	+	0.00394791
ILMN_2498108	Zzef1	11	72609728	72740622	+	0.00395588
ILMN_3101289	Dhtkd1	2	5817161	5863838	-	0.00397104
ILMN_2682190	Mpdz	4	80924409	81088719	-	0.00397731
ILMN_1214964	Gstm4	3	107843326	107847812	-	0.00400049
ILMN_1221451	Dhrsx	null	null	null	null	0.00400162
ILMN_2744326	Tceb2	17	23961707	23965958		0.00400872
ILMN_1218573	4732496O19Rik	3	103817182	104024297	-	0.00404165
ILMN_2645816	Cpxm1	2	130216511	130223310	-	0.00404344
ILMN_2732394	Giyd2	7	133832982	133839298	-	0.00408376
ILMN_3109269	Smurf1	5	145637364	145726716	-	0.00408657
ILMN_2498659	Tom1l2	11	60040217	60166407	-	0.00410733
ILMN_1227817	Ank3	10	68996970	69490184	+	0.00414756
ILMN_2915951	D13Ertd608e	null	null	null	null	0.0041776
ILMN_2557957	4732435K05Rik					0.00417793
ILMN_1244008	IGKV3-9_Y15972_Ig_kappa_variable_3-9_10					0.00419209
ILMN_2715216	5033403J15Rik	18	21004646	21054579	-	0.00419342
ILMN_2637241	Dhps	8	87595656	87599061	+	0.00424937
ILMN_2652732	Wdr77	3	105762287	105772955	+	0.00427482
ILMN_3027751	Sorbs1	19	40366530	40588302	-	0.00429789
ILMN_1245042	IGKV9-120_V00804$J00566_Ig_kappa_variable_9-120_12					0.00430872
ILMN_1257193	Ppm1a	12	73884669	73895549	+	0.00432135
ILMN_1254553	Pole3	4	62183683	62186102	-	0.00432389
ILMN_2637538	Dusp3	11	101832457	101848327	-	0.00433042
ILMN_1233901	Lsm7	10	80315570	80317954		0.00435388
ILMN_1230726	5430406J06Rik	null	null	null	null	0.00436275
ILMN_2649286	LOC243430					0.0043773
ILMN_1230788	Tle1	4	71778839	71861927	-	0.00440799
ILMN_2749037	Ndg2	10	75398638	75400489	+	0.00441257
ILMN_2867033	Smpd2	10	41205448	41210175	-	0.00442261
ILMN_2713464	Abhd4	14	54878972	54888840	+	0.00442461
ILMN_2676181	Sirt2	7	29551754	29573679	+	0.00444968
ILMN_1247753	Ppap2b	4	104829952	104905369	+	0.00445723
ILMN_1234812	Dap	15	31154180	31204090	+	0.00447078
ILMN_3128535	Samd4	14	47502529	47725486	+	0.00447153
ILMN_2653619	Mgea6	12	60230781	60291163	+	0.00447211
ILMN_1233117	E030040G24Rik					0.00447392
ILMN_2646001	1110008J03Rik	5	121044314	121062598	-	0.00450543
ILMN_2632585	Marveld3	8	112471814	112486103	-	0.00450653
ILMN_2944666	Ifit3	19	34658021	34663221	+	0.00453877
ILMN_1257501	Pet112l	3	85378041	85459544	+	0.00453996
ILMN_1251074	1700051E09Rik	11	82615951	82659594	-	0.00454644
ILMN_2821916	Nicn1	9	108192788	108198827	+	0.00455645
ILMN_2710186	Mylc2b	17	71323260	71340127	-	0.00456432
ILMN_2594066	2210417D09Rik	6	146981059	146982040	+	0.00457727
ILMN_2649773	Slc38a5	X	7848259	7857305	+	0.00458564
ILMN_2994108	Spsb3	17	25023588	25029097	+	0.00458967
ILMN_3160672	D030074E01Rik	18	21004646	21054579	-	0.00460561
ILMN_2704777	Cyp2d26	15	82620537	82624675	-	0.00460788
ILMN_1258213	A930010D23Rik					0.0046122
ILMN_1236702	Lilrb4	10	51200446	51216419	+	0.00463622
ILMN_2681592	5530600A18Rik	11	94189315	94203155	+	0.00464322
ILMN_1250138	Muc1	3	89032979	89037303	+	0.00465404
ILMN_2975640	Snrpg	6	86321546	86328896	+	0.00465603
ILMN_2646550	9430025M13Rik	7	46728732	46732786	+	0.00465864
ILMN_2695047	BC027342	2	24831553	24909577	+	0.00466027
ILMN_1213448	LOC386091					0.00468156
ILMN_2738655	1110021L09Rik	10	23516792	23547774	+	0.0046854
ILMN_2570977	Tgm2	2	157942138	157972172	-	0.00469386
ILMN_2900617	Tle6	10	81053649	81063818	-	0.00470895
ILMN_2451578	Trmt1	15	85709742	85727824	+	0.00471162
ILMN_2637122	Pkp2	16	16213411	16272805	+	0.00474924
ILMN_3004949	D930028F11Rik	9	48169509	48207601	+	0.00476219
ILMN_2745555	Mrps21	3	95666557	95675442	-	0.00476246
ILMN_2876010	AA407659	5	115572559	115584984	-	0.00477226
ILMN_2640742	Hip2	5	65928472	65990227	+	0.00477678
ILMN_2564120	Zfp30	7	30569017	30579721	+	0.00478003
ILMN_2748806	D8Ertd594e	8	48912949	49075905	-	0.00478559
ILMN_2713673	2310016A09Rik	15	31498546	31519874	+	0.00480327
ILMN_2699556	Msrb2	2	19293067	19316603	+	0.0048453
ILMN_2451103	IGKV1-131_AJ231197_Ig_kappa_variable_1-131_20					0.00485108
ILMN_1245845	A530055J02Rik					0.00486087
ILMN_2810473	Acadm	3	153585321	153607596	-	0.00489071
ILMN_2685309	D8Ertd457e	8	13869641	13881639	+	0.00490995
ILMN_2757459	4930451G09Rik	16	4964463	4979055	+	0.00491637
ILMN_2777359	Serpinh1	7	106493946	106501624	-	0.00492538
ILMN_1249351	LOC383415					0.00493018
ILMN_1245710	Ccl2	11	81849073	81850955	+	0.00497361
ILMN_2707291	Prdm2	4	142697294	142802898	-	0.00497496
ILMN_2595612	Idh2	7	87239732	87260278	-	0.00497581
ILMN_1244936	4432406C05Rik	16	8633977	8637805	-	0.00500763
ILMN_2656854	Myo6	9	80012838	80159536	+	0.00500917
ILMN_2763459	E130107N23Rik	9	42220399	42315892	-	0.00501179
ILMN_1230696	Igl-V1	16	19085110	19085553	-	0.00502126
ILMN_3074259	Lamp2	X	35754534	35809631	-	0.00502527
ILMN_1220360	Unc13b	4	43071825	43277743	+	0.00502643
ILMN_2588056	Gapd	6	125111871	125116485	-	0.0050489
ILMN_2794023	Hipk4	7	28308286	28316194	+	0.00505998
ILMN_2745522	R74862	7	150207689	150239591	-	0.00506301
ILMN_2992403	2810452K22Rik	12	112111375	112127325	-	0.00506553
ILMN_1214648	C030024L24Rik					0.00507644
ILMN_2645208	Arhgef3	14	28051225	28217090	+	0.00509182
ILMN_2722353	4930467B06Rik	4	115796445	115832454	+	0.00511379
ILMN_2731999	AU067744	17	25371262	25377061	-	0.00511546
ILMN_2828916	Frmd6	12	71926501	72003219	+	0.00512426
ILMN_2810963	Camk2n1	4	138010229	138016038	+	0.00514137
ILMN_2848018	Tyk2	9	20908514	20935687	-	0.00514615
ILMN_2998026	Slc12a9	5	137755786	137774825	-	0.0051476
ILMN_1256299	Gcnt1	19	17403165	17431107	-	0.0051501
ILMN_1237527	Rcl1	19	29175912	29218301	+	0.00515266
ILMN_2702767	Slc35a1	4	34610506	34634687	-	0.00515417
ILMN_2737412	1700006D24Rik	11	96895916	96902721	-	0.00515643
ILMN_2656805	Acad9	3	35964901	35993866	+	0.00519509
ILMN_2863965	Pfn1	11	70465352	70468146	-	0.00519829
ILMN_2976188	Stat5a	11	100720665	100746483	+	0.00522771
ILMN_2601507	Bpnt1	1	187156028	187181656	+	0.00525345
ILMN_1235119	5730405K23Rik	16	90751772	90810658	-	0.00527435
ILMN_2960522	Ggnbp1	17	27110162	27173323	+	0.00528597
ILMN_2972627	Hint3	10	30327947	30338285	-	0.00532445
ILMN_1215446	Cidea	18	67503259	67527432	+	0.00532973
ILMN_2595597	Anln	9	22136456	22193632	-	0.00533191
ILMN_1234905	Polr2e	10	79498694	79502540	-	0.00534156
ILMN_2994380	Nat2	8	70018847	70026469	+	0.00536399
ILMN_3154820	St5	7	116667425	116760661	-	0.00536865
ILMN_2783010	Snx2	18	53336019	53380514	+	0.00538258
ILMN_2730831	4921517L17Rik	2	156138035	156201374	+	0.00541122
ILMN_1237942	2900057D21Rik	14	27732174	27784418	-	0.00545075
ILMN_2851875	Actr3	1	127289483	127332067	-	0.00545573
ILMN_2623776	Eps8	6	137425766	137603397	-	0.00549035
ILMN_1256019	Acadm	3	153585321	153607596	-	0.00549454
ILMN_2555935	1810047K05Rik	12	112111375	112127325	-	0.00551146
ILMN_2711112	Shcbp1	8	4735980	4779534	-	0.00551712
ILMN_2906042	Map3k7ip1	15	79963584	79992131	+	0.00557473
ILMN_2740020	Mapt	11	104092704	104193404	+	0.00561928
ILMN_2435140	Uqcrc2	7	127778690	127802992	+	0.00566252
ILMN_3007072	Tpm1	9	66870397	66897213	-	0.00566757
ILMN_2847906	Sh3tc1	5	36039829	36071925	-	0.00567899
ILMN_3157483	Ets1	9	32503627	32565405	+	0.00568207
ILMN_1239332	Arhgef16	4	153652595	153675785	-	0.00571522
ILMN_1227649	Gss	2	155388917	155418546	-	0.00574663
ILMN_2967445	Itga1	13	115750287	115892172	-	0.00578341
ILMN_1226546	C79267	4	139086463	139176297	+	0.0057854
ILMN_1259814	1110020G09Rik	15	9001430	9039617	+	0.00579515
ILMN_2479530	Zhx1	15	57878558	57908044	-	0.00581175
ILMN_1253348	Arl6ip1	7	125262414	125273077	-	0.00581692
ILMN_2448997	C130092E12					0.00582654
ILMN_2971721	2410025L10Rik	5	110790770	110816146	-	0.00584046
ILMN_1230599	AW046396	1	63492465	63642850	+	0.00584907
ILMN_1250260	Il10rb	16	91406409	91426074	+	0.00586168
ILMN_1220637	5730547N13Rik	2	119435248	119444205	-	0.00586175
ILMN_2419138	Vcl	14	21748655	21852895	+	0.00587011
ILMN_2765331	BC012016	17	15682083	15701318	-	0.00590022
ILMN_1228564	Gucy1a3	3	81896349	81948995	-	0.00590319
ILMN_2543314	1110014J17Rik					0.00591606
ILMN_2943661	Trappc1	11	69137482	69139295	+	0.00593369
ILMN_2693605	Nr1h5	3	102743582	102768056	-	0.00593373
ILMN_2883164	Serpine2	1	79790772	79855271	-	0.00593589
ILMN_2879225	Trim23	13	104968877	104993452	+	0.00594622
ILMN_1258543	1500001M20Rik	6	114954399	114987894	-	0.00598309
ILMN_2605935	Gnpda1	5	149967022	149967648	-	0.00599298
ILMN_2641915	5330408N05Rik	2	69524872	69551573	-	0.00601408
ILMN_1245146	Igl-V1	16	19085110	19085553	-	0.00602315
ILMN_2683856	Noxo1	17	24833179	24837474	+	0.00602656
ILMN_2514749	TRAV6D-3_AF259073_T_cell_receptor_alpha_variable_6D-3_12					0.00606481
ILMN_2867835	Mif	10	75322104	75322965	-	0.00607199
ILMN_1227789	4932416C15Rik					0.00607621
ILMN_1232995	1810023F06Rik	12	104689108	104695433	-	0.00607643
ILMN_2534975	Mrpl9	3	94247240	94255052	+	0.00608629
ILMN_2598703	Ifnar2	16	91373028	91419696	+	0.00608993
ILMN_1234702	Gpt2	8	88016475	88051459	+	0.00610033
ILMN_1258267	G630024G08Rik					0.00611477
ILMN_2919882	Tmem102	11	69617117	69618735	-	0.00611726
ILMN_1233130	D930036B08Rik	18	61959084	62071452	-	0.00611763
ILMN_1221136	LOC224054					0.00616441
ILMN_1224110	Bst2	8	74058163	74061328	-	0.00616454
ILMN_2834915	Slc22a5	11	53678044	53705162	-	0.00616577
ILMN_1232095	Brms1l	12	56937353	56970722	+	0.00619086
ILMN_2708469	Elmo2	2	165113531	165151979	-	0.00620321
ILMN_1213882	Rccd1	7	87461482	87469340		0.00620852
ILMN_1228718	Sdc1	12	8778129	8800521	+	0.00622546
ILMN_1249694	Pgm3	9	86446083	86465434	-	0.00623336
ILMN_2423999	Zmynd11	13	9684082	9764567	-	0.00628162
ILMN_2651575	Ifngr1	10	19311816	19330031	+	0.0062829
ILMN_2647435	Rassf1	9	107453886	107464594	+	0.0062857
ILMN_2708599	Psmb3	11	97564713	97574814	+	0.00628707
ILMN_2849753	Erich1	8	14027565	14090301	-	0.00630159
ILMN_2627205	3632413B07Rik	2	165609655	165724516	-	0.00633499
ILMN_1239380	Leprel2	6	124791107	124807770	-	0.00633721
ILMN_2598014	1700023A16Rik	6	146798626	146819928	+	0.00635313
ILMN_1228123	Tnip1	11	54724289	54776419	-	0.00635719
ILMN_3127704	1500010J02Rik	11	68829413	68849975	+	0.00636693
ILMN_3146952	Pde1a	2	79674610	79969615	-	0.00636933
ILMN_1242124	LOC381118					0.00643376
ILMN_2529395	LOC269529	4	45047119	45097476	-	0.00643579
ILMN_1225552	Arsa	15	89302959	89306545	-	0.00644161
ILMN_2778043	Lgals9	11	78776476	78798448	-	0.00645291
ILMN_1218413	Rnf19	15	36169689	36212888	-	0.00645904
ILMN_3013144	Ttc5	14	51385101	51405176	-	0.00647662
ILMN_2957614	Adss	1	179693093	179726642	-	0.00648362
ILMN_2834677	Wipi1	11	109434645	109473281	-	0.00649077
ILMN_1216689	Aplp2	9	30957143	31019372	-	0.00649123
ILMN_2790486	Atp5f1	3	105745616	105763017	-	0.00649938
ILMN_3160881	Vrk3	7	52003783	52032885	+	0.00651077
ILMN_2972403	0610012H03Rik	2	105064477	105219953	+	0.00651795
ILMN_1254715	Mrpl37	4	106728479	106739473	-	0.00651984
ILMN_1247047	Hnrpa0	13	58228757	58229674	-	0.00653843
ILMN_2718645	Luzp1	4	136025676	136105352	+	0.00654492
ILMN_1223330	Aqp7	4	40980107	40995172	-	0.00655615
ILMN_1241298	Hal	10	92951513	92982049	+	0.00657646
ILMN_1233365	AI447711	14	49631821	49686328	-	0.00659216
ILMN_2966722	Ywhah	5	33361465	33370615	+	0.00659504
ILMN_2792560	Ndufa3	7	3568975	3571765	+	0.00660233
ILMN_2939367	Zfp608	18	55047704	55149567	-	0.00661938
ILMN_1258782	Hip2	5	65928472	65990227	+	0.00663159
ILMN_1228383	3230401M21Rik	17	25981718	25998413	-	0.00664421
ILMN_2549613	9130023F12Rik	11	20585087	20641592	-	0.00665346
ILMN_2777087	Mia1	7	27953449	27966176	-	0.00667912
ILMN_1247032	4632408A20Rik	12	85441604	85452299	+	0.00670904
ILMN_2975956	Sf3b5	10	12728288	12728988	+	0.0067635
ILMN_1248376	4930578F03Rik	2	120966164	120982416	+	0.00679385
ILMN_1222157	Cul1	6	47403397	47476138	+	0.0068451
ILMN_2727546	D930048N14Rik	11	51464456	51471183	+	0.00684678
ILMN_2502227	scl0000100.1_15_REVCOMP	17	34807480	34856572	+	0.00685453
ILMN_2668849	3632413B07Rik	2	165609655	165724516	-	0.00686382
[truncated: 1,884 more rows]
