# Supplementary material for: The effect of dietary fat intake on hepatic gene expression in LG/J AND SM/J mice
Source: BMC Genomics. 2014 Feb 5;15:99. doi: 10.1186/1471-2164-15-99 (PMC4028868; doi:10.1186/1471-2164-15-99)
Supplement: Additional file 2 — Gene transcripts that are significantly different between females and males. [file 1471-2164-15-99-S2.XLSX]

## Sheet: Sex
Gene transcripts with expression levels higher in Females
Probe ID	Gene Symbol	Chromosome	Start	Stop	Strand	pvalue
ILMN_2475156	Xist	X	100655714	100678556	-	8.34e-24
ILMN_1224091	Xist	X	100655714	100678556	-	3.75e-21
ILMN_1242564	Sult2a2	7	14318908	14364985	+	5.43e-21
ILMN_3123341	Xist	X	100655714	100678556	-	9.94e-19
ILMN_1214531	Cyp2b13	7	26846514	26881215	+	3.07e-17
ILMN_1251714	LOC385280					1.36e-15
ILMN_2976211	EG243881	7	27450246	27471456	-	4.78e-15
ILMN_3022688	Xist	X	100655714	100678556	-	8.67e-15
ILMN_2752454	3830408G10Rik	5	73039035	73062317	+	1.99e-14
ILMN_2853800	Sall1	8	91552142	91566338	-	3.27e-13
ILMN_2529071	LOC223599	15	60749144	60752825	-	6.1e-13
ILMN_1257547	Tox	4	6613500	6918704	-	7.88e-13
ILMN_1245831	Abcd2	15	90976315	91022238	-	1.94e-12
ILMN_1234471	Cutl2	5	122308396	122500111	-	2.44e-12
ILMN_2643443	Sall1	8	91552142	91566338	-	3.72e-12
ILMN_2617625	Cyp2b9	7	26958428	26995679	+	1.31e-11
ILMN_2481836	6720407G21Rik					2.2e-11
ILMN_2677792	Cyp2c39	19	39585352	39643019	+	2.4e-11
ILMN_2813830	Nt5e	9	88222478	88266927	+	4.91e-11
ILMN_2678355	AI415330	15	97074556	97077553	-	6.75e-11
ILMN_2959409	BC014805	19	7855531	7877157	-	6.91e-11
ILMN_2617005	Prlr	15	10106993	10303504	+	8.32e-11
ILMN_1214448	AI789751	15	75258037	75262259	-	1.11e-10
ILMN_1236522	Cbr1	16	93608082	93610750	+	1.55e-10
ILMN_1213456	Dhrs7	12	73751398	73765793	-	2.13e-10
ILMN_2644827	Pte2a	12	85393094	85400515	+	3.28e-10
ILMN_2749842	1300013J15Rik	11	61156903	61191847	-	4.77e-10
ILMN_2719069	Maob	X	16286408	16394492	-	4.9e-10
ILMN_2512740	Tm6sf2	8	72596823	72603965	+	5.42e-10
ILMN_2648967	Arrdc4	7	75881931	75894127	-	6.36e-10
ILMN_2749840	1300013J15Rik	11	61156903	61191847	-	7.66e-10
ILMN_2838308	Fmo1	1	164759692	164796679	-	1.04e-09
ILMN_1250364	Cyp2a4	7	27092211	27100107	+	1.12e-09
ILMN_2734598	Cyp2a5	7	27620358	27628282	+	2.09e-09
ILMN_2461172	Slc16a5	11	115323788	115335712	+	3.99e-09
ILMN_2604310	1810022C23Rik	13	35038491	35055678	-	4.36e-09
ILMN_2943135	Fmo3	1	164883933	164914659	-	5.49e-09
ILMN_1247422	LOC382044	8	95580626	95603916	-	6.68e-09
ILMN_2739843	Metrn	17	25931776	25933931	-	7.43e-09
ILMN_1244847	Cyp2a4	7	27620358	27628282	+	7.67e-09
ILMN_2959757	Cyp2g1	7	27593946	27606216	+	8.91e-09
ILMN_1252636	Mmd2	5	143038319	143084754	-	9.76e-09
ILMN_2591271	Fmo4	1	164724014	164744103	-	1.22e-08
ILMN_2874352	Cyp17a1	19	46741655	46747464	-	1.46e-08
ILMN_2731963	Fmo3	1	164883933	164914659	-	1.57e-08
ILMN_2423282	Dleu2	null	null	null	null	1.74e-08
ILMN_1228948	Ugt1a1	1	90108534	90115572	+	1.74e-08
ILMN_2894828	Cyp2c37	19	40066914	40086733	+	1.85e-08
ILMN_1222609	Igfals	17	25015715	25018953	+	2.91e-08
ILMN_2620767	Abhd2	7	86418087	86510394	+	3.28e-08
ILMN_2849016	1300013J15Rik	11	61156903	61191847	-	4e-08
ILMN_1242024	ORF21	16	93583702	93604308	-	4.02e-08
ILMN_1226400	LOC215895	10	33486230	33501921	-	4.47e-08
ILMN_1247626	As3mt	19	46781933	46815585	+	4.5e-08
ILMN_3130719	5730410E15Rik	15	44503405	44619609	-	4.58e-08
ILMN_2448997	C130092E12					4.96e-08
ILMN_2728088	Cda	4	137894339	137923907	-	5.75e-08
ILMN_1237289	Slc16a5	11	115323788	115335712	+	6.39e-08
ILMN_3008858	Ctsc	7	95426595	95459398	+	6.76e-08
ILMN_2610706	Hrsp12	15	34413776	34425010	-	7.9e-08
ILMN_3159131	Cyp2a5	7	27620358	27628282	+	8.67e-08
ILMN_2816876	Hrsp12	15	34413776	34425010	-	8.68e-08
ILMN_2872058	Ctsh	9	89948990	89970927	+	1.09e-07
ILMN_1229267	Cyp2a5	7	27620358	27628282	+	1.16e-07
ILMN_1226469	Cyp2g1	7	27593946	27606216	+	1.18e-07
ILMN_2846803	Camkk2	5	123183197	123214303	-	1.2e-07
ILMN_3065652	A1bg	15	60749144	60752825	-	1.56e-07
ILMN_2895991	2610205H19Rik	1	167391168	167411345	+	1.7e-07
ILMN_1256644	Slc6a12	6	121296715	121315790	+	1.77e-07
ILMN_2678967	Pygo1	9	72773452	72799988	+	1.92e-07
ILMN_2674952	6720407G21Rik	8	27229840	27254343	+	1.95e-07
ILMN_3008361	Bmper	9	23028015	23289642	+	2.2e-07
ILMN_2707198	As3mt	19	46781933	46815585	+	2.29e-07
ILMN_2756943	Sdc1	12	8778129	8800521	+	2.54e-07
ILMN_2724545	Sbk	7	133416133	133438505	+	2.61e-07
ILMN_2513870	Zap70	1	36818706	36839661	+	2.83e-07
ILMN_1231680	D230022E15Rik	4	6613500	6918704	-	2.85e-07
ILMN_3088269	Gimap8	6	48597233	48610874	+	3.55e-07
ILMN_3005740	Zap70	1	36818706	36839661	+	3.89e-07
ILMN_2750864	2210013O21Rik	X	150158133	150175807	+	3.95e-07
ILMN_2636285	Nt5e	9	88222478	88266927	+	4.19e-07
ILMN_1257485	2610029G23Rik	X	102275095	102312429	+	5.54e-07
ILMN_2868699	Prlr	15	10106993	10303504	+	5.87e-07
ILMN_3007956	Gzf1	2	148506759	148518685	+	6.23e-07
ILMN_2796472	Vldlr	19	27292074	27324109	+	6.28e-07
ILMN_1252016	Abhd2	7	86418087	86510394	+	6.68e-07
ILMN_2855998	Plek2	12	79989678	80007951	-	6.69e-07
ILMN_2453351	Ugt1a5	1	90062587	90115572	+	7.14e-07
ILMN_1225565	Igf1	10	87321010	87399787	+	7.45e-07
ILMN_2610703	Hrsp12	15	34413776	34425010	-	8.05e-07
ILMN_3112143	LOC382044	8	95580626	95603916	-	9.45e-07
ILMN_1214888	Ugt1a2	1	90097176	90115572	+	9.51e-07
ILMN_1221787	Tcn2	11	3817195	3832162	-	9.78e-07
ILMN_2466809	1810018P12Rik	19	32694495	32741677	+	1e-06
ILMN_1225938	AW112037	1	193541713	193608134	+	1.01e-06
ILMN_1240839	0610012C01Rik	1	135206400	135219603	+	1.1e-06
ILMN_1258500	Mbl2	19	30307447	30314172	+	1.16e-06
ILMN_2917497	Fcgrt	7	52348434	52358462	-	1.23e-06
ILMN_2754940	2310031A18Rik					1.27e-06
ILMN_2452226	AI987712	15	10106993	10303504	+	1.31e-06
ILMN_2502471	BC023892	9	85214046	85220757	-	1.34e-06
ILMN_2878060	Anxa6	11	54792610	54846947	-	1.34e-06
ILMN_1241366	Rshl3	10	33625291	33635689	+	1.37e-06
ILMN_2877443	Abhd2	7	86418087	86510394	+	1.42e-06
ILMN_1225154	Ugt1a2	1	90062587	90115572	+	1.46e-06
ILMN_1238412	Shmt1	11	60601606	60624663	-	1.65e-06
ILMN_2758502	Capn10	1	94830953	94844518	+	1.7e-06
ILMN_1228718	Sdc1	12	8778129	8800521	+	1.77e-06
ILMN_2669793	Ccnd1	7	152115836	152125774	-	1.78e-06
ILMN_2616573	Pink1	4	137869324	137882222	-	1.87e-06
ILMN_3104414	Etfb	7	50699478	50713170	+	2.04e-06
ILMN_2771087	Drctnnb1a	5	23421094	23536508	-	2.23e-06
ILMN_2493826	Ugt1a10	1	89951963	90115579	+	2.26e-06
ILMN_1222543	Ugt1a9	1	89951963	90115579	+	2.28e-06
ILMN_2608638	1700055N04Rik	19	3965926	3969947	+	2.39e-06
ILMN_2476781	Sult2a1	7	14381602	14422724	-	2.41e-06
ILMN_2610234	Il15	8	84855523	84926444	-	2.49e-06
ILMN_2742867	Mtap	4	88783026	88826985	+	2.69e-06
ILMN_1224162	5730593F17Rik	11	95198332	95243186	+	2.75e-06
ILMN_3079804	Cyp2a5	7	27620358	27628282	+	2.8e-06
ILMN_1254902	Rdh9	10	127196843	127229753	+	2.81e-06
ILMN_2878274	Copz2	11	96711184	96722517	+	2.84e-06
ILMN_1227398	Agt	8	127080676	127093604	-	2.84e-06
ILMN_2888144	Slc29a1	17	45722171	45729342	-	2.86e-06
ILMN_1218264	Vldlr	19	27292074	27324109	+	3.04e-06
ILMN_1233136	D130074M14Rik					3.19e-06
ILMN_2915833	BC025446	15	75047022	75053089	+	3.2e-06
ILMN_2608666	Iqwd1	1	167259634	167390358	-	3.23e-06
ILMN_3106592	Dscr1l1	17	43938800	44176465	+	3.35e-06
ILMN_2605393	Man2b2	5	37198160	37221892	-	3.42e-06
ILMN_2995549	Galnt9	5	111044504	111050401	+	3.5e-06
ILMN_1221503	Ccnd1	7	152115836	152125774	-	3.67e-06
ILMN_2515601	Vldlr	19	27292074	27324109	+	3.71e-06
ILMN_2653081	Prkab1	5	116463595	116474517	-	3.74e-06
ILMN_2814865	Qpct	17	79451246	79489583	+	3.78e-06
ILMN_2647028	Copz2	11	96711184	96722517	+	4.04e-06
ILMN_2603834	Htatip2	7	57014523	57029345	+	4.09e-06
ILMN_1254631	AI481316	1	169156214	169215258	-	4.16e-06
ILMN_1213026	9630058J23Rik	1	181476501	181557609	+	4.17e-06
ILMN_1252136	Hist1h2af	13	23625775	23626173	+	4.22e-06
ILMN_2741621	Birc2	9	7818227	7835255	-	4.31e-06
ILMN_2603837	Htatip2	7	57014523	57029345	+	4.4e-06
ILMN_2674575	Mmd	11	90048998	90139903	+	4.42e-06
ILMN_3008859	Ctsc	7	95426595	95459398	+	5.34e-06
ILMN_2877541	Crtap	9	114284252	114299793	-	5.34e-06
ILMN_2478874	Wbscr22	5	135528827	135540829	-	5.88e-06
ILMN_2601471	Ccnd1	7	152115836	152125774	-	5.92e-06
ILMN_2633107	AI851464	2	125388824	125450849	-	6.35e-06
ILMN_2455390	2810402K13Rik	7	82993283	83012377	+	6.8e-06
ILMN_1212612	Dscr1l1	17	43938800	44176465	+	7.64e-06
ILMN_2704749	Es1	8	95622914	95655182	-	7.76e-06
ILMN_2658815	Tmem98	11	80623677	80635535	+	8.61e-06
ILMN_2708871	F7	8	13026034	13035809	+	8.97e-06
ILMN_2620803	4833421E05Rik	12	21322282	21329466	+	9.06e-06
ILMN_1248236	Cutl2	5	122308396	122500111	-	9.77e-06
ILMN_2721188	Dll1	17	15504318	15513836	-	1.01e-05
ILMN_2695867	Hlcs	16	94350912	94509463	-	1.01e-05
ILMN_2962041	9530008L14Rik	13	41858517	41943053	-	1.07e-05
ILMN_2686745	Rgs12	5	35292094	35382293	+	1.1e-05
ILMN_1224714	LOC381527					1.12e-05
ILMN_2782964	Enpp1	10	24357720	24431965	-	1.14e-05
ILMN_2769884	Igf1	10	87321010	87399787	+	1.15e-05
ILMN_2961216	Slco2a1	9	102910819	102990179	+	1.16e-05
ILMN_2726371	Nqo1	8	109912125	109927106	-	1.18e-05
ILMN_2513837	Gng10	4	59047960	59054775	+	1.22e-05
ILMN_2743642	Tgm1	14	56318857	56331925	-	1.24e-05
ILMN_2584915	C130085D15Rik					1.25e-05
ILMN_2726055	Shmt1	11	60601606	60624663	-	1.26e-05
ILMN_2607765	BC025076	11	62462241	62479856	+	1.28e-05
ILMN_1223999	LOC381222					1.28e-05
ILMN_2639155	2510048K03Rik	7	100023807	100082495	+	1.32e-05
ILMN_2974343	Pla1a	16	38396205	38433225	-	1.33e-05
ILMN_2994299	Hgfac	5	35384243	35391058	+	1.41e-05
ILMN_2741231	Odz3	8	49313036	49760044	-	1.43e-05
ILMN_2525605	Hist2h2aa2	13	51297007	51299338	-	1.45e-05
ILMN_2665715	Gstt3	10	75236860	75244159	-	1.47e-05
ILMN_2799590	9130210N20Rik	15	75721397	75724709	-	1.51e-05
ILMN_2961221	Slco2a1	9	102910819	102990179	+	1.53e-05
ILMN_2620804	4833421E05Rik	12	21322282	21329466	+	1.57e-05
ILMN_1243695	2610528C06Rik	19	44183134	44210366	-	1.59e-05
ILMN_2673121	AI256711	7	148277074	148286445	-	1.59e-05
ILMN_1251894	Dct	14	118412029	118451407	-	1.61e-05
ILMN_1217097	Cables1	18	11997783	12104073	+	1.74e-05
ILMN_1254622	Pcp4l1	1	173103393	173126399	-	1.79e-05
ILMN_1218263	Pemt	11	59784116	59859991	-	1.83e-05
ILMN_1247032	4632408A20Rik	12	85441604	85452299	+	1.84e-05
ILMN_1238902	B130066H02Rik					1.84e-05
ILMN_1223997	Crtap	9	114284252	114299793	-	1.91e-05
ILMN_2433946	Glce	9	61905063	61918413	-	1.96e-05
ILMN_2728270	Galgt1	10	126602281	126609386	+	1.99e-05
ILMN_1238042	Akr1b7	6	34362334	34373142	+	2.01e-05
ILMN_2470983	Ttpa	4	19935085	19957932	+	2.02e-05
ILMN_2797726	Steap2	5	5665954	5694578	-	2.04e-05
ILMN_1251178	AW536289	11	63699294	63735792	-	2.05e-05
ILMN_2630852	Il7	3	7573182	7613760	-	2.07e-05
ILMN_2675268	4933408F15	5	101274732	101328121	+	2.09e-05
ILMN_1258695	Aldh3a2	11	61036919	61080966	-	2.25e-05
ILMN_2844370	Ilvbl	10	78037792	78047224	+	2.31e-05
ILMN_3140071	Rtn4	11	29592947	29644331	+	2.36e-05
ILMN_1252400	1700095N21Rik	19	34266719	34314823	+	2.37e-05
ILMN_2649129	Eif2s3x	X	91434046	91458201	-	2.43e-05
ILMN_2747501	5730410E15Rik	15	44503405	44619609	-	2.45e-05
ILMN_2545915	0610011I19Rik					2.48e-05
ILMN_1246084	A430075F05Rik					2.51e-05
ILMN_1222760	1110003A17Rik	7	4935085	4947760	-	2.55e-05
ILMN_3006643	Abi2	1	60466642	60538002	+	2.6e-05
ILMN_1247127	B930075F07					2.66e-05
ILMN_2921383	Serpina6	12	104884840	104895422	-	2.66e-05
ILMN_1239786	Rtn4	11	29592947	29644331	+	2.87e-05
ILMN_2903540	Spp2	1	90303536	90323013	+	2.94e-05
ILMN_1219489	A530010L13Rik					2.95e-05
ILMN_1228366	Cdkn2c	4	109333481	109339794	-	3.04e-05
ILMN_2893437	AU022252	4	118876175	118905317	-	3.12e-05
ILMN_2488360	Ski	4	154528184	154596701	-	3.26e-05
ILMN_2945472	Acy1	9	106335322	106340552	-	3.62e-05
ILMN_2708203	Cdkn1c	7	150644255	150646901	-	3.66e-05
ILMN_1256263	Camkk2	5	123183197	123214303	-	3.69e-05
ILMN_2663374	Nr1h3	2	91024218	91042991	-	3.7e-05
ILMN_2628281	Scly	1	93194915	93217652	+	3.8e-05
ILMN_1228320	Pfc	X	20502580	20508681	-	3.91e-05
ILMN_1249278	BC035522	4	118876175	118905317	-	3.92e-05
ILMN_2745212	Hist1h2ai	13	21808291	21808683	+	4.05e-05
ILMN_2773609	Pdzk1	3	96633207	96674849	+	4.06e-05
ILMN_2769418	Apom	17	35265942	35268697	-	4.12e-05
ILMN_1244479	Vnn3	10	23571268	23589649	+	4.16e-05
ILMN_1256292	Ilvbl	10	78037792	78047224	+	4.17e-05
ILMN_2588474	Homer2	7	88754601	88851695	-	4.27e-05
ILMN_2597030	Smox	2	131317232	131351658	+	4.32e-05
ILMN_2606660	Card10	15	78605570	78633472	-	4.6e-05
ILMN_2744998	Entpd8	2	24935824	24941236	+	4.62e-05
ILMN_2500157	4733401I05Rik	14	33630343	33630689	+	4.68e-05
ILMN_2732907	Rtn4	11	29592947	29644331	+	4.82e-05
ILMN_1239505	A930017M01Rik	15	44712926	44714601	+	4.9e-05
ILMN_3136744	Sesn1	10	41530380	41628230	+	4.92e-05
ILMN_2697012	Dact2	17	14332590	14341101	-	4.96e-05
ILMN_2827646	Tmem98	11	80623677	80635535	+	5.02e-05
ILMN_3094043	Paqr9	9	95460236	95462540	+	5.16e-05
ILMN_1249569	Rnf130	11	49838848	49918260	+	5.29e-05
ILMN_2672597	Gng10	4	59047960	59054775	+	5.46e-05
ILMN_2852624	Hamp2	7	31707414	31709200	-	5.6e-05
ILMN_2605935	Gnpda1	5	149967022	149967648	-	6.02e-05
ILMN_1246868	5430426F23Rik	19	34885384	34952407	-	6.1e-05
ILMN_3051608	Tmem77	3	106350611	106377763	+	6.11e-05
ILMN_2940446	Dgka	10	128157197	128181112	-	6.11e-05
ILMN_2682223	Slc2a9	5	38740512	38894382	-	6.35e-05
ILMN_1215120	Sema4a	3	88239881	88263023	-	6.59e-05
ILMN_2464217	Zfp275	X	70587960	70604419	+	6.6e-05
ILMN_2428113	scl0001379.1_70					6.64e-05
ILMN_2752524	Paqr9	9	95460236	95462540	+	6.71e-05
ILMN_2668178	A230106M15Rik	5	122299037	122304608	+	6.83e-05
ILMN_2595973	Grn	11	102291629	102298123	+	6.86e-05
ILMN_3033007	Dscr1l1	17	43938800	44176465	+	6.91e-05
ILMN_2658961	Dgka	10	128157197	128181112	-	7.06e-05
ILMN_2789294	Tmem25	9	44601859	44607390	-	7.26e-05
ILMN_1242013	Uck2	1	169156214	169215258	-	7.26e-05
ILMN_2491202	Vnn3	10	23571268	23589649	+	7.32e-05
ILMN_2623184	Nkiras2	11	100480558	100488921	+	7.34e-05
ILMN_1242167	Hist2h2aa2	3	96043781	96044173	-	7.4e-05
ILMN_2670057	BC021608	9	44607483	44610981	-	7.42e-05
ILMN_1231053	Hist2h2aa1	3	96049461	96050004	+	7.52e-05
ILMN_2581513	7030401E22Rik					7.54e-05
ILMN_2594926	Cyp2b20	7	26682639	26711643	+	7.65e-05
ILMN_2680673	Fign	2	63809564	63936095	-	7.69e-05
ILMN_2484278	9930031P18Rik	null	null	null	null	7.71e-05
ILMN_2852217	Gnpda1	18	38487212	38498657	-	7.93e-05
ILMN_2757699	Acy1	9	106335322	106340552	-	7.97e-05
ILMN_1231851	Enpp1	10	24357720	24431965	-	8.04e-05
ILMN_2491462	Peli2	14	48740544	48880558	+	8.45e-05
ILMN_1216550	AI851790	10	122701132	123178032	+	8.47e-05
ILMN_2617865	AU067744	17	25371262	25377061	-	8.48e-05
ILMN_2798400	Lcat	8	108463451	108467282	-	8.57e-05
ILMN_1252210	2700097O09Rik	12	56146648	56181097	-	8.81e-05
ILMN_2848588	LOC654842					8.87e-05
ILMN_2762966	Sn	2	130894956	130912501	-	9.01e-05
ILMN_1251003	LOC228094	2	79095583	79173280	+	9.02e-05
ILMN_2753029	Gch1	14	47775305	47809081	-	9.11e-05
ILMN_1257163	Tnks1bp1	2	84888179	84913205	+	9.17e-05
ILMN_1245352	BC056929	9	111341585	111392112	+	9.3e-05
ILMN_2680533	Gstt1	10	75246558	75261329	-	9.43e-05
ILMN_2692078	Rutbc2	5	113672240	113739806	-	9.45e-05
ILMN_2729281	Sfxn2	19	46647855	46671388	+	9.49e-05
ILMN_2922899	Plcb2	2	118533253	118554325	-	9.51e-05
ILMN_1245858	Epb4.1	4	131477686	131478540	+	9.56e-05
ILMN_3161452	4933422H20Rik	11	115301859	115309584	+	9.72e-05
ILMN_2726412	Esr1	10	5340927	5734948	-	9.82e-05
ILMN_1241610	Adrb2	18	62338150	62339406	-	9.87e-05
ILMN_1255556	Pink1	4	137869324	137882222	-	0.000100617
ILMN_1250303	C730029A08Rik	null	null	null	null	0.000101476
ILMN_2569683	D130078K04Rik					0.000101859
ILMN_2798402	Lcat	8	108463451	108467282	-	0.000102465
ILMN_2500533	AI415330	15	97074556	97077553	-	0.000102701
ILMN_1227519	D1Wsu40e	1	34496696	34502581	+	0.000103681
ILMN_2689880	Gstt2	10	75294630	75297031	-	0.000109796
ILMN_1225376	Smoc1	12	82127795	82287401	+	0.000110091
ILMN_1246108	Hist1h2ah	13	22127033	22127437	-	0.000114472
ILMN_2660837	Siat7d	2	32442615	32455218	+	0.000115095
ILMN_2781118	2210021J22Rik	15	85637402	85642127	-	0.000115714
ILMN_2938704	Il15	8	84855523	84926444	-	0.000115731
ILMN_1219915	Dgat2	7	106302173	106331223	-	0.000120657
ILMN_2497999	Vkorc1	7	135029741	135039131	-	0.000122693
ILMN_2770040	Dct	14	118412029	118451407	-	0.000123733
ILMN_2654074	Sesn1	10	41530380	41628230	+	0.000124656
ILMN_3162138	D4Wsu114e	4	147234887	147242775	-	0.000128416
ILMN_2718638	Hao3	3	98678500	98697162	-	0.000131635
ILMN_2638349	Papss2	19	32694495	32741677	+	0.000133115
ILMN_2473066	Maf	8	118206842	118231694	-	0.000134369
ILMN_1215670	9130422G05Rik	4	82866204	82970159	-	0.000135005
ILMN_2602542	Lrmp	6	145064173	145123454	+	0.000137743
ILMN_3141165	Gimap1	6	48689053	48693789	+	0.000137911
ILMN_2751037	Spata13	14	61252838	61383386	+	0.000138785
ILMN_2683277	3830406C13Rik	14	13116772	13134492	+	0.000140002
ILMN_2836654	Hist1h2ao	13	21902334	21902813	+	0.000140807
ILMN_2611874	AW742319	9	64834790	64869508	-	0.000140808
ILMN_1238479	Mgst3	1	169302097	169323972	-	0.000143489
ILMN_1242542	A530082C11Rik	4	154975525	154997449	+	0.000145009
ILMN_1257193	Ppm1a	12	73884669	73895549	+	0.000154023
ILMN_2437797	scl0004025.1_69					0.00015569
ILMN_1224786	Pla1a	16	38396205	38433225	-	0.000156426
ILMN_2672847	Elmo1	13	20277294	20698394	+	0.000160169
ILMN_1248289	Naga	15	82159973	82169236	-	0.000161748
ILMN_1233595	Mrpl15	1	4763287	4775820	-	0.000166817
ILMN_2868482	Nadk	4	154936487	154965110	+	0.00017258
ILMN_2539557	LOC381799					0.000173392
ILMN_2524251	1500031A17Rik	3	28162136	28574757	+	0.000177749
ILMN_2929572	Ccdc68	18	70085080	70129138	+	0.000178011
ILMN_1218920	D130043K22Rik	13	24937004	24993139	+	0.000178662
ILMN_2681604	2410005K17Rik	4	118867911	118873903	+	0.000178908
ILMN_2923865	Casp6	3	129604343	129617021	+	0.000179316
ILMN_2930203	Ugt1a10	1	89951963	90115579	+	0.000181772
ILMN_1258687	E430026C09Rik	4	34750362	34830209	-	0.000185122
ILMN_1254523	Gsto1	19	47929460	47939280	+	0.000185312
ILMN_2483811	2210408F11Rik	1	158738253	158869664	-	0.000187268
ILMN_1231132	0610009I22Rik	2	132672402	132692521	+	0.000188983
ILMN_1252767	2500004H21Rik	6	87738847	87762158	-	0.000190963
ILMN_1226839	Hist1h2ag	13	23666339	23666801	+	0.000191281
ILMN_2815024	Fut8	12	78340008	78576974	+	0.000192631
ILMN_2627895	Etfb	7	50699478	50713170	+	0.000193285
ILMN_2829330	Hexb	13	97946362	97968225	-	0.000195089
ILMN_1247131	2310044H10Rik	7	51745307	51751899	-	0.000195091
ILMN_2722024	Pla1a	16	38396205	38433225	-	0.000196402
ILMN_1250081	Wbscr22	5	135528827	135540829	-	0.000198379
ILMN_1235921	A930005G04Rik	11	102167238	102180787	-	0.00021455
ILMN_2776710	A930018M24Rik					0.000214845
ILMN_2491182	A130010C12Rik	null	null	null	null	0.000215295
ILMN_1244650	Mrpl15	1	4763287	4775820	-	0.000220045
ILMN_2548379	2210015K02Rik	3	10366907	10391005	+	0.000234688
ILMN_2834915	Slc22a5	11	53678044	53705162	-	0.000240569
ILMN_1234618	D630004K10Rik	null	null	null	null	0.000248093
ILMN_2916782	Apom	17	35265942	35268697	-	0.000250604
ILMN_3011719	6430706D22Rik	null	null	null	null	0.000255397
ILMN_1243944	Abcd2	15	90976315	91022238	-	0.000255924
ILMN_2897167	Fgl1	8	42276788	42300510	-	0.000256596
ILMN_2834916	Slc22a5	11	53678044	53705162	-	0.000257015
ILMN_2624018	Eef1d	15	75725226	75739986	-	0.000257712
ILMN_2751948	Hist2h2aa1	3	96049461	96050004	+	0.000260125
ILMN_2601254	9430038I01Rik	7	144567257	144602445	-	0.000261481
ILMN_2734712	Ptpla	2	13897190	13977650	-	0.000262091
ILMN_2960071	Ppp1ca	19	4192178	4195419	+	0.000265347
ILMN_2747923	Slc40a1	1	45964915	45982439	-	0.000274946
ILMN_3082313	Olfr707	7	114034698	114035621	-	0.000282169
ILMN_2923864	Casp6	3	129604343	129617021	+	0.000285524
ILMN_1251067	BC021891	8	128434350	128471339	+	0.000286951
ILMN_1238276	Hist1h2ai	13	21808291	21808683	+	0.000290936
ILMN_1220232	AI591476	6	52718791	53018625	-	0.000291982
ILMN_1236158	Rps5	7	13507639	13512035	+	0.000292274
ILMN_2678661	Fancc	13	63406017	63598586	-	0.000296082
ILMN_2447456	Utx	X	17739701	17857062	+	0.000301568
ILMN_2638299	Slc29a1	17	45722171	45729342	-	0.00030164
ILMN_2729374	Slc35c2	2	165102054	165113369	-	0.000316282
ILMN_1242370	Fgl1	8	42276788	42300510	-	0.000323614
ILMN_1220340	Zfp496	11	59299022	59340253	-	0.00032459
ILMN_3107059	Espn	4	151494440	151526480	-	0.000332662
ILMN_1252698	Btd	14	32454214	32481765	+	0.000336418
ILMN_3106203	Clta	4	44017324	44045718	+	0.000337746
ILMN_1230846	2810422J05Rik	8	73032171	73051855	-	0.000340272
ILMN_2691059	Cyp2c37	19	40066914	40086733	+	0.000341956
ILMN_2769191	Tbxas1	6	38825403	39034584	+	0.000345502
ILMN_3062470	Crls1	2	132672402	132692521	+	0.000346097
ILMN_1226520	Agpt	15	42256269	42508341	-	0.000356632
ILMN_3158200	Anapc5	5	123237740	123271289	-	0.000358353
ILMN_2847144	Hist1h2ak	13	21845304	21845696	-	0.000359495
ILMN_2691060	Cyp2c37	19	40066914	40086733	+	0.000362968
ILMN_2591425	Gucy1a3	3	81896349	81948995	-	0.000370145
ILMN_2456946	Aldh3a2	11	61036919	61080966	-	0.000371031
ILMN_2844376	Ilvbl	10	78037792	78047224	+	0.000372127
ILMN_1254437	Slc31a1	4	62021761	62052803	+	0.000373909
ILMN_1218358	Gypc	18	32687979	32719601	-	0.000374519
ILMN_2633996	Epha1	6	42308486	42323267	-	0.000379134
ILMN_2795040	Hist1h2ad	13	23666339	23666801	+	0.000389201
ILMN_1232621	Ank	15	27396432	27524664	+	0.000391593
ILMN_2465068	Wbscr18	5	135540072	135541732	+	0.000392518
ILMN_2745151	2610507L03Rik	7	36182054	36223708	+	0.000400557
ILMN_2615035	Mgst3	1	169302097	169323972	-	0.000401828
ILMN_1222844	9030205A07Rik	12	104240099	104422208	+	0.000405272
ILMN_2678580	Lass6	2	68699498	68952339	+	0.000408681
ILMN_2663366	Pou2f1	1	167795285	167932809	-	0.000409804
ILMN_2670150	Oas2	5	121180342	121199862	-	0.0004121
ILMN_2506528	Utx	X	17739701	17857062	+	0.000412838
ILMN_2771441	4932414K18Rik	5	44566403	44617845	-	0.000416634
ILMN_2674936	Sf3b5	10	12728288	12728988	+	0.000419447
ILMN_1216308	Zfp574	7	25862319	25867499	+	0.000420023
ILMN_1223337	LOC225609					0.000420075
ILMN_2433848	Slco2a1	9	102910819	102990179	+	0.000420368
ILMN_2684397	6430402H13Rik	15	76545706	76552603	-	0.000426724
ILMN_1244513	Gbp4	3	142223016	142236173	+	0.000428742
ILMN_1213148	Slc2a8	2	32828510	32837603	-	0.000433061
ILMN_2979190	Habp2	19	56362428	56394579	+	0.000443077
ILMN_2747820	Dhrs7	12	73751398	73765793	-	0.00044531
ILMN_2924754	Pdzk1	3	96633207	96674849	+	0.000455085
ILMN_1240726	Mmp14	14	55050456	55060090	+	0.000466851
ILMN_1243415	Rpl15	14	19100337	19103905	-	0.000468286
ILMN_2626190	N4bp2	5	66154760	66221347	+	0.000471344
ILMN_2868013	Pank1	19	34885384	34952407	-	0.000478487
ILMN_1259320	A430105I05Rik	5	117570138	117725228	+	0.00048047
ILMN_1244134	Lrp4	2	91297668	91353936	+	0.000480825
ILMN_2588067	LOC242425	4	46675190	47004745	-	0.000481638
ILMN_2775512	Ei24	9	36587286	36604890	-	0.000482668
ILMN_2840091	Ugcg	4	59202129	59235705	+	0.000489033
ILMN_1219162	4933407H13Rik	13	108514697	108680342	-	0.000492522
ILMN_2783457	2310044H10Rik	7	51745307	51751899	-	0.000495433
ILMN_2522693	Vkorc1	7	135029741	135039131	-	0.000508323
ILMN_2622613	Pte2b	12	85379329	85385673	+	0.000508921
ILMN_2596522	Mt1	8	96703141	96704225	+	0.000511053
ILMN_1232208	Copz2	11	96711184	96722517	+	0.000522104
ILMN_2669343	2810453L12Rik	3	116297926	116332065	+	0.000526043
ILMN_2658355	AI313915	15	9265305	9300710	+	0.000529173
ILMN_1237964	Sh3yl1	12	31596533	31645027	+	0.000530814
ILMN_2577598	1190008K20Rik					0.000533148
ILMN_2730329	Hist1h2ah	13	22127033	22127437	-	0.000533557
ILMN_2935032	Fbxl6	15	76366161	76369165	-	0.00054178
ILMN_2718589	Fcna	2	25480186	25483550	-	0.000546521
ILMN_3127178	Pou2f1	1	167795285	167932809	-	0.000557758
ILMN_2432780	Rtn4	11	29643051	29926033	-	0.000568097
ILMN_1224250	B230342M21Rik	5	151374219	151397075	-	0.000572012
ILMN_2744414	Nme3	17	25033445	25034467	+	0.000575539
ILMN_2778094	2400009B11Rik	7	148401759	148404557	+	0.000578205
ILMN_1225191	9130210N20Rik	15	75721397	75724709	-	0.000584528
ILMN_2621708	Abcc4	14	118881914	119105427	-	0.000589265
ILMN_2685516	Hcls1	16	36935101	36963300	+	0.000593797
ILMN_2529509	LOC329926					0.000596952
ILMN_1247691	Hes1	16	30064470	30067882	+	0.000597385
ILMN_2488599	Rims3	4	120527421	120569184	+	0.000604325
ILMN_2756030	Slc8a1	17	81772445	82048947	-	0.000623886
ILMN_1219574	Hist1h2af	13	23625775	23626173	+	0.000628025
ILMN_2513778	Tmc6	11	117627302	117643512	-	0.000628982
ILMN_2771225	BC004012	4	154936487	154965110	+	0.000633761
ILMN_2553280	4732470M22Rik					0.000638572
ILMN_2705689	Gga2	7	129130236	129164736	-	0.000644457
ILMN_1220612	A330049M08Rik	4	134925491	134954142	-	0.000646226
ILMN_1241350	Vsig4	X	93442542	93488777	-	0.000670048
ILMN_2772027	2410016O06Rik	12	85291620	85293878	+	0.000671122
ILMN_2928051	Rab8a	8	74685099	74707803	+	0.000678813
ILMN_3144458	Fancc	13	63406017	63598586	-	0.000684799
ILMN_2761472	Lrpap1	5	35434139	35448415	-	0.000694187
ILMN_1238486	Ctsc	7	95426595	95459398	+	0.000703411
ILMN_2737777	Pias1	9	62728933	62828683	-	0.000704576
ILMN_2647313	C630013N10Rik	8	72974127	73000842	-	0.000715497
ILMN_2925350	Aldh3a2	11	61036919	61080966	-	0.000717163
ILMN_2775157	Arg1	10	24635036	24647246	-	0.000724919
ILMN_2757870	Psmb10	8	108459664	108462005	-	0.000726132
ILMN_2629044	Ndufa7	17	33961559	33975258	+	0.000738142
ILMN_1255034	Rps20	4	3758481	3762812	-	0.000741686
ILMN_2658908	Cxcl12	6	117118553	117131385	+	0.000743167
ILMN_1213001	Tmc6	11	117627302	117643512	-	0.000749434
ILMN_1219440	Rdh6	10	127238208	127283621	+	0.000752723
ILMN_1232561	Rxrg	1	169528515	169569754	+	0.00075716
ILMN_2609073	Mgat4b	11	50024392	50048605	+	0.00076013
ILMN_2709810	C730036D15Rik	4	49392712	49421023	-	0.000762792
ILMN_1239507	Mrpl15	1	4763287	4775820	-	0.000769149
ILMN_2731999	AU067744	17	25371262	25377061	-	0.000774371
ILMN_2605890	Tk1	11	117676840	117687406	-	0.000781259
ILMN_2645662	1810054O13Rik	7	54306043	54310114	+	0.000783275
ILMN_2856668	Mett11d1	14	52504517	52511535	+	0.000784186
ILMN_2732695	Dscr1l2	4	134968223	134989768	-	0.00078915
ILMN_1248190	BC011209	12	87087489	87154535	+	0.00080376
ILMN_1226461	A930002F06Rik					0.000806135
ILMN_1243986	D830014B20Rik					0.000812263
ILMN_2651715	Axl	7	26542292	26573724	-	0.000816134
ILMN_2732848	Tagln2	1	174430178	174437511	+	0.00081836
ILMN_2776603	Ccl9	11	83386421	83392138	-	0.000820543
ILMN_2765378	Admr	10	127184332	127188788	-	0.000825959
ILMN_2456401	1810015C11Rik	null	null	null	null	0.000830136
ILMN_1224868	Bcap37	6	124662354	124666968	+	0.000832174
ILMN_2588650	Gm631	2	118843515	118855129	-	0.000834964
ILMN_2956159	Rps12	10	23505003	23507005	-	0.000857458
ILMN_2998135	Atg5	10	43988164	44084097	+	0.000873943
ILMN_1244891	Cst7	2	150396151	150404680	+	0.000876313
ILMN_2542938	Rps12	10	23505003	23507005	-	0.000886861
ILMN_3082864	Pvrl3	16	46387819	46498638	-	0.000901372
ILMN_2668696	Il13ra1	X	33652105	33711254	+	0.000910057
ILMN_1230019	Ube1l	9	107877898	107886387	+	0.000919972
ILMN_1223705	Mthfs	9	89094217	89135064	+	0.000923877
ILMN_2708440	Snx12	X	98293125	98417902	-	0.000926258
ILMN_2591502	A130052D22					0.000926867
ILMN_2511089	Ugcg	4	59202129	59235705	+	0.000930538
ILMN_2680891	Kcnj14	7	53071837	53080117	-	0.000944069
ILMN_3160638	Ripply1	X	136314088	136316892	-	0.000955124
ILMN_2866185	Btg1	10	96079661	96082261	+	0.000964003
ILMN_1245604	Cyp4a10	4	115190869	115206254	+	0.000964821
ILMN_2650557	Ccbp2	9	121807582	121820182	+	0.000973996
ILMN_2705166	St6gal1	16	23224813	23360421	+	0.000980992
ILMN_2485964	C130045I22Rik	null	null	null	null	0.000984467
ILMN_1232925	BC042423	X	45764223	45816309	-	0.000992803
ILMN_2633942	Paox	7	147311556	147320233	+	0.00101175
ILMN_1244339	LOC386423					0.00101733
ILMN_2701233	Fgf1	18	38998327	39089058	-	0.00101974
ILMN_2879486	Mtap	4	88783026	88826985	+	0.00102751
ILMN_3157568	Bcl2l11	2	127951774	127988283	+	0.00102998
ILMN_1218533	A630054M16Rik	1	80497763	80755128	-	0.00103871
ILMN_1227824	1300006C06Rik	15	79504683	79518249	-	0.00104081
ILMN_2656805	Acad9	3	35964901	35993866	+	0.00104781
ILMN_2972748	Epha1	6	42308486	42323267	-	0.00105661
ILMN_2686327	Gas6	8	13465374	13494506	-	0.00106676
ILMN_2609025	Elmo1	13	20277294	20698394	+	0.00107291
ILMN_2598103	Emp2	16	10281842	10314061	-	0.00107445
ILMN_2738536	Anapc5	5	123237740	123271289	-	0.00107481
ILMN_2985497	Birc1b	13	100914018	100972047	-	0.00108113
ILMN_2569706	D230021E06Rik					0.00108744
ILMN_1248830	Hist1h2an	13	21878695	21879087	-	0.00109926
ILMN_3139875	Cte1	12	85350452	85358620	+	0.00110115
ILMN_1241892	Sod3	5	52755228	52760744	+	0.00110181
ILMN_2823269	Dscr1l2	4	134968223	134989768	-	0.00110232
ILMN_2743244	Cd86	16	36603955	36666167	-	0.00111216
ILMN_1217043	Got1	19	43574242	43599095	-	0.0011132
ILMN_1219200	P2ry14	3	58918548	58934546	-	0.00112823
ILMN_1237142	Zf	7	97591239	97594614	+	0.0011283
ILMN_1237090	Copz2	11	96711184	96722517	+	0.00112912
ILMN_2718266	Fkbp5	17	28536040	28654469	-	0.00113171
ILMN_1254276	Hist2h2ab	3	96024284	96024803	-	0.00114061
ILMN_2776600	Psap	10	59740375	59765342	+	0.0011671
ILMN_1253910	Rps20	4	3758481	3762812	-	0.00116817
ILMN_3142391	3110004L20Rik	13	34271027	34437051	-	0.00117009
ILMN_2912872	Ndfip1	18	38578629	38624060	+	0.00118036
ILMN_2652414	Ncald	15	37295930	37722325	-	0.00120622
ILMN_2584685	E430021P16Rik					0.00124513
ILMN_2646891	Centd1	5	62993684	63157437	-	0.00126377
ILMN_1226802	LOC209183					0.00126592
ILMN_1220446	Anks1	17	28046285	28199545	+	0.00126629
ILMN_2492170	Tnfsf13	11	69496079	69509600	-	0.00127381
ILMN_2824954	OTTMUSG00000000421	13	21570776	21577376	+	0.0012776
ILMN_1217041	Cd86	16	36603955	36666167	-	0.00128471
ILMN_2734924	1190003J15Rik	7	148020917	148023865	+	0.00129467
ILMN_1231966	Asah1	8	42425551	42460127	-	0.00129909
ILMN_1248790	Tfpi	2	84273012	84316932	-	0.00131607
ILMN_2728473	Serpina3m	12	105625402	105632468	+	0.00133282
ILMN_3162337	Tlr6	5	65344345	65351273	-	0.00134583
ILMN_2725583	4930529C04Rik	3	90875584	90879117	+	0.00135269
ILMN_2450491	Trfr2	5	138011079	138028709	+	0.0013598
ILMN_3139405	Hbs1l	10	21015823	21088689	+	0.00136926
ILMN_1235934	Btk	X	131076875	131118109	-	0.00137007
ILMN_2491804	AI481716	2	164611491	164619310	+	0.00137212
ILMN_1218266	Meis1	11	18780433	18918961	-	0.00137762
ILMN_3159720	Rin2	2	145610470	145713352	+	0.00138558
ILMN_2702159	Clec4f	6	83594536	83606181	-	0.00138875
ILMN_2676379	Pon1	6	5118105	5143824	-	0.00140225
ILMN_2972521	Agtr1a	13	30428310	30474736	+	0.00140367
ILMN_2685023	6330406L22Rik	10	79479398	79494217	+	0.00140756
ILMN_2680628	3110049J23Rik	10	62487063	62521561	+	0.00141856
ILMN_2981801	Hist1h2ag	13	22134329	22134813	-	0.00143323
ILMN_1252649	Dguok	6	83430211	83456963	-	0.00144046
ILMN_2727857	Kcna2	3	106904485	106909797	+	0.00144975
ILMN_2748880	4833414E09Rik	null	null	null	null	0.00145003
ILMN_3154231	3830406C13Rik	14	13116772	13134492	+	0.00145096
ILMN_2683283	3830406C13Rik	14	13116772	13134492	+	0.00146622
ILMN_3089352	Rfx4	10	84218793	84369281	+	0.00146663
ILMN_1253813	Hemp1	15	103284261	103329231	+	0.001467
ILMN_2660862	Sepn1	4	134093807	134108081	-	0.00146873
ILMN_1235494	Tmem9	1	137914544	137931601	+	0.00149761
ILMN_2659229	Rpl22	4	151699851	151708180	+	0.00150011
ILMN_2694257	1810010N17Rik	4	129296518	129301191	-	0.0015181
ILMN_2794608	Bcat2	7	52825523	52845080	+	0.00151872
ILMN_2884610	Ppapdc1	8	26830533	26835359	+	0.00152064
ILMN_2585137	8030402P03Rik					0.00152222
ILMN_2884416	Galnt2	8	122434741	126869624	+	0.00153268
ILMN_1221011	3110050N22Rik	3	7503426	7553848	+	0.00153595
ILMN_2656884	Tmem53	4	116924556	116941187	+	0.00153954
ILMN_3120652	1810031K02Rik	4	120640922	120689852	-	0.00155624
ILMN_2732576	Pml	9	58065883	58097593	-	0.00155866
ILMN_2483948	2810012G08Rik	11	61770281	62036507	+	0.00156234
ILMN_2852672	Tspan32	7	150190951	150205549	+	0.00156389
ILMN_3001824	Serpinf2	11	75245234	75253093	-	0.00158428
ILMN_2664511	Osgep	14	51526153	51544568	-	0.00159003
ILMN_1213645	AI467606	7	134234950	134237563	+	0.00159162
ILMN_2580917	Abcd3	3	121461827	121518220	-	0.00159611
ILMN_1247047	Hnrpa0	13	58228757	58229674	-	0.00160021
ILMN_1248357	scl0002864.1_26					0.00160509
ILMN_1214071	Ifitm1	7	148153120	148155724	+	0.00165442
ILMN_2644392	Sfxn2	19	46647855	46671388	+	0.00166626
ILMN_1217612	Apg5l	10	43988164	44084097	+	0.0016668
ILMN_2844829	Prodh2	7	31278641	31298421	+	0.00167925
ILMN_1254199	Gaa	11	119129201	119146768	+	0.00168486
ILMN_2715042	Sdc3	4	130348452	130382234	+	0.00169762
ILMN_2913563	Crym	7	127329894	127345625	-	0.00169916
ILMN_1223880	Tmprss2	16	97786291	97832802	-	0.00173337
ILMN_2646163	Rpl7	1	16091376	16094743	-	0.00173495
ILMN_2776391	Hbs1l	10	21015823	21088689	+	0.00173508
ILMN_2648548	Casp7	19	56471619	56516829	+	0.00173576
ILMN_2700886	C230024C17					0.00174775
ILMN_2441335	Abcg1	17	31194643	31252722	+	0.00174928
ILMN_2880529	Uck2	1	169156214	169215258	-	0.00175593
ILMN_1232025	2410015B03Rik	18	36894724	36902045	+	0.00176114
ILMN_2634235	E430025L02Rik	16	32142871	32165680	-	0.00179113
ILMN_2546887	2700046G09Rik	19	32463706	32464624	+	0.00179471
ILMN_3072427	Il1rn	2	24192373	24207014	+	0.00179587
ILMN_2745153	2610507L03Rik	7	36182054	36223708	+	0.00179707
ILMN_2944666	Ifit3	19	34658021	34663221	+	0.00179797
ILMN_2583318	Echs1	7	147291609	147302375	-	0.00180949
ILMN_1240871	4633402N23Rik	10	127646970	127648854	-	0.00181117
ILMN_1242881	Tmem4	10	127759515	127764243	+	0.00181913
ILMN_2533376	LOC234911	9	7571396	7581885	+	0.00183241
ILMN_2599514	Ankmy2	12	36883777	36923878	+	0.00183289
ILMN_2609323	Lst1	17	35322040	35325384	-	0.0018374
ILMN_2700848	Arrb2	11	70246137	70254330	+	0.00184098
ILMN_2915060	Dgkz	2	91772981	91816021	-	0.00184984
ILMN_2950270	D5Ertd135e	5	53031326	53060968	-	0.00185492
ILMN_2870522	Plekha6	1	135142683	135198226	+	0.0018618
ILMN_1244390	Wrn	8	34346172	34495969	-	0.00186824
ILMN_2617103	5730564L20Rik	12	73751398	73765793	-	0.00187298
ILMN_2900653	Gadd45b	10	80392819	80394469	+	0.00187582
ILMN_2425557	4930524J08Rik	5	100408080	100408682	+	0.00190535
ILMN_1218380	Hist2h2ac	3	96024284	96024803	-	0.00191627
ILMN_2493175	Tst	15	78229986	78236289	-	0.00193592
ILMN_2691613	Ppp1ca	19	4192178	4195419	+	0.00198061
ILMN_1234541	A130047F11Rik					0.00199329
ILMN_2828492	Gm114	2	146681600	146795833	+	0.00201282
ILMN_1250555	Ebpl	14	61959832	61979260	-	0.00201914
ILMN_2926661	Nr1i3	1	173144101	173150832	+	0.00202347
ILMN_1255629	E130309F12Rik					0.00203532
ILMN_2847004	Adcy4	14	56387929	56402856	-	0.00204196
ILMN_1223102	9130210N20Rik	15	75721397	75724709	-	0.00204862
ILMN_3157483	Ets1	9	32503627	32565405	+	0.00205135
ILMN_2838871	BC023957	9	45745940	45763330	-	0.00205947
ILMN_2654952	Hmgcs1	13				0.00205949
ILMN_2614966	Rab27a	9	72892672	72945399	+	0.00206857
ILMN_2749705	Epha1	6	42308486	42323267	-	0.00207073
ILMN_1252831	2310014H01Rik	17	36002538	36012541	+	0.0020964
ILMN_3050275	Kng2	16	22985927	23029174	-	0.00210503
ILMN_1237230	Dgcr2	16	17835370	17894238	-	0.0021089
ILMN_2598892	Prodh2	7	31278641	31298421	+	0.00213002
ILMN_2775030	Folr2	7	108988504	109005526	-	0.00214251
ILMN_1247616	2310009M18Rik	12	87165623	87394710	+	0.00215498
ILMN_1216322	Hmgcs2	3	98084358	98114661	+	0.00216667
ILMN_2879329	Nat1	8	70014657	70016003	+	0.00218391
ILMN_1246664	C630024B01Rik					0.00218737
ILMN_1253125	Abca4	3	121747361	121882979	+	0.00219137
ILMN_2795698	Paox	7	147311556	147320233	+	0.00219317
ILMN_2490252	Spred1	2	116947110	117008015	+	0.00220848
ILMN_2517611	7530408C15Rik	13	58105582	58214953	-	0.00223049
ILMN_2632076	Ctps2	X	159339170	159470440	+	0.00223155
ILMN_2699307	Hebp1	6	135087537	135118233	-	0.00223768
ILMN_2746456	Tcirg1	19	3896050	3907133	-	0.00226072
ILMN_1244272	Epb4.1l3	17	69506150	69639325	+	0.00226769
ILMN_1230440	1700041B20Rik	2	126964508	126969178	-	0.00227445
ILMN_2707865	2310046K10Rik	14	78304052	78397975	+	0.00228192
ILMN_2791272	Por	5	136145903	136211196	+	0.00229421
ILMN_2754717	3110045G13Rik	3	87553019	87572875	-	0.00231
Gene transcripts with expression levels higher in Males
Probe ID	Gene Symbol	Chromosome	Start	Stop	Strand	pvalue
ILMN_1254109	MGC25972	4	114971651	115005420	+	7.07e-26
ILMN_2899599	Ddx3y	Y	598038	623020	-	4.76e-22
ILMN_2687507	Cyp2d9	15	82282824	82287257	+	3.26e-19
ILMN_2677046	Gstp1	19	4035411	4037912	-	3.83e-17
ILMN_2798129	C6	15	4677175	4765456	+	7.34e-17
ILMN_1241001	Eif2s3y	Y	346986	365290	+	1.3e-16
ILMN_1223230	Gstp1	19	4035411	4037912	-	1.47e-16
ILMN_2818498	OTTMUSG00000000231	4	61808966	61811897	-	5.67e-16
ILMN_1216720	C6	15	4677175	4765456	+	1.11e-14
ILMN_1254228	LOC241041	1	21275327	21288393	-	1.18e-14
ILMN_1221684	Scp2	4	107716444	107817603	-	2.51e-14
ILMN_2911009	EG241041	1	21275327	21288393	-	4.61e-14
ILMN_2692927	Srd5a1	13	69712328	69750319	-	1.43e-10
ILMN_1250576	2810439F02Rik	18	12801853	12895558	+	4.18e-10
ILMN_2698499	Nox4	7	94394606	94547220	+	7.86e-10
ILMN_2967362	1110057K04Rik	12	8214929	8292558	+	9.21e-10
ILMN_2766875	1810027I20Rik	5	73713438	73730186	-	1.06e-09
ILMN_2752545	Lama3	18	12570050	12741172	+	1.08e-09
ILMN_1216182	2810439F02Rik	18	12801853	12895558	+	1.16e-09
ILMN_1253348	Arl6ip1	7	125262414	125273077	-	1.23e-09
ILMN_2911128	C4a	17	34946037	34960409	-	1.48e-09
ILMN_2970532	Mcm10	2	4910760	4933837	-	2.06e-09
ILMN_1213448	LOC386091					2.35e-09
ILMN_2695360	BC027556	2	25555563	25558846	+	2.55e-09
ILMN_2650428	4833442J19Rik	6	149088371	149099693	+	3.09e-09
ILMN_2640097	Aox3	1	58169974	58257542	+	3.1e-09
ILMN_2860915	Keg1	19	12770276	12794392	+	4.63e-09
ILMN_3074610	C730004C24Rik	19	39683332	39723541	-	5.45e-09
ILMN_2806439	Slc17a8	10	89036765	89083998	-	1.21e-08
ILMN_1220482	Magee1	X	102315717	102319266	+	1.42e-08
ILMN_2776095	C330008L01Rik	17	46579373	46624947	-	1.62e-08
ILMN_2677824	E430021N18Rik	1	184693991	184826729	+	1.77e-08
ILMN_1258578	2310047C17Rik	19	9063774	9151409	+	1.91e-08
ILMN_2740464	Il1rap	16	26581854	26716652	+	2.05e-08
ILMN_2741421	Dkk4	8	23734515	23738008	+	2.37e-08
ILMN_2601215	Cyp7b1	3	17971950	18143329	-	2.56e-08
ILMN_3153624	C730004C24Rik	19	39683332	39723541	-	3.01e-08
ILMN_1217072	Cyp4a12	4	115084229	115111639	+	3.13e-08
ILMN_1251504	Cyp4v3	8	46391155	46418570	-	3.21e-08
ILMN_2793329	Gstp1	19	4035411	4037912	-	3.76e-08
ILMN_2543285	Elovl3	19	46206387	46210184	+	4.17e-08
ILMN_1216935	2810439F02Rik	18	12801853	12895558	+	4.29e-08
ILMN_1243228	Il1rap	16	26581854	26716652	+	4.71e-08
ILMN_1225291	B230354O11Rik					5.44e-08
ILMN_1241789	Sucnr1	3	59885793	59891481	+	5.58e-08
ILMN_2679464	Mcm10	2	4910760	4933837	-	5.59e-08
ILMN_2419138	Vcl	14	21748655	21852895	+	5.76e-08
ILMN_2740465	Il1rap	16	26581854	26716652	+	6.55e-08
ILMN_3004221	Cyp2u1	3	130997328	131006145	-	7.96e-08
ILMN_2756686	1110057K04Rik	12	8214929	8292558	+	8.28e-08
ILMN_1234449	Hsd3b5	3	98422559	98449457	-	8.78e-08
ILMN_2703138	6330530A05Rik	4	118213546	118216649	-	9.19e-08
ILMN_1258442	Adh4	3	138078430	138093856	+	1.08e-07
ILMN_1224210	Jarid1d	Y	234231	280254	+	1.24e-07
ILMN_3158509	Mup5	4	61492353	61496267	-	1.3e-07
ILMN_3123836	Nudt7	8	116657457	116676212	+	1.37e-07
ILMN_2740149	Chpt1	10	87915490	87966818	-	1.6e-07
ILMN_2740852	F2r	13	96371744	96388388	-	1.6e-07
ILMN_2597778	Gna14	19	16510252	16685310	+	2e-07
ILMN_2482178	1810027I20Rik	5	73713438	73730186	-	2.12e-07
ILMN_1255287	Mela	null	null	null	null	2.12e-07
ILMN_2729263	Coq7	7	125653173	125676870	-	2.74e-07
ILMN_1252338	LOC381019					2.81e-07
ILMN_2740152	Chpt1	10	87915490	87966818	-	3.05e-07
ILMN_1229577	Sstr2	11	113480656	113487319	+	3.27e-07
ILMN_1238597	Omd	13	49678118	49687978	+	3.44e-07
ILMN_3007728	Heatr3	8	90661754	90695926	+	3.48e-07
ILMN_1213805	C8a	4	104488284	104549003	-	3.65e-07
ILMN_1240872	Es31	8	107572501	107582295	+	3.7e-07
ILMN_2591394	Serpina12	12	105266979	105282653	-	4.08e-07
ILMN_3160574	4833442J19Rik	6	149088371	149099693	+	4.16e-07
ILMN_1255996	Adam11	11	102622753	102641576	+	4.2e-07
ILMN_2881950	OTTMUSG00000007485	4	61711268	61715192	-	4.32e-07
ILMN_1225552	Arsa	15	89302959	89306545	-	4.55e-07
ILMN_1233838	Dom3z	17	34974028	34976175	+	4.8e-07
ILMN_2937379	C9	15	6395327	6448744	+	5.32e-07
ILMN_1246061	LOC239727					6.13e-07
ILMN_1232972	Stk19	17	34960938	34973890	-	6.63e-07
ILMN_2991107	Nhej1	1	75013713	75093213	-	6.67e-07
ILMN_2693827	2410118P20Rik	7	108437906	108450765	-	6.85e-07
ILMN_2730100	Cib3	8	74728277	74736718	-	7.02e-07
ILMN_1218042	LOC383483					7.78e-07
ILMN_2473811	9626958_317					8.12e-07
ILMN_1215252	Bmp4	14	47003195	47010344	-	8.21e-07
ILMN_2773276	Nudt7	8	116657457	116676212	+	8.79e-07
ILMN_2711523	Grm8	6	27225121	28085178	-	9.64e-07
ILMN_2740151	Chpt1	10	87915490	87966818	-	1.01e-06
ILMN_1216539	Cml4	6	85780382	85782076	-	1.05e-06
ILMN_1247450	B430005K18Rik					1.13e-06
ILMN_2937375	C9	15	6395327	6448744	+	1.17e-06
ILMN_2907964	Crim2	6	29423162	29457952	-	1.23e-06
ILMN_2943722	Ociad2	5	73713438	73730186	-	1.29e-06
ILMN_2539925	LOC384545					1.29e-06
ILMN_2737666	Ncam2	16	81200942	81624530	+	1.4e-06
ILMN_1245887	9626100_224					1.47e-06
ILMN_1248569	Timm10	12	72224539	72237662	-	1.57e-06
ILMN_2694156	Dom3z	17	34974028	34976175	+	1.93e-06
ILMN_2633457	1110057K04Rik	12	8214929	8292558	+	1.98e-06
ILMN_1217794	Timm10	12	72224539	72237662	-	2.51e-06
ILMN_2682207	Elovl3	19	46206387	46210184	+	2.58e-06
ILMN_1253709	Nudt7	8	116657457	116676212	+	3.16e-06
ILMN_1247261	Galc	12	99440510	99497547	-	3.32e-06
ILMN_2971043	V1rd6	7	5959352	5962612	-	3.39e-06
ILMN_2648486	2510002D24Rik	16	18836671	18840251	+	3.71e-06
ILMN_2732634	Cspg5	9	110147955	110165080	+	3.72e-06
ILMN_2858523	1810064F22Rik	9	22011230	22018304	-	3.91e-06
ILMN_3008068	Scara5	14	66285240	66383663	+	3.96e-06
ILMN_1226428	Il1rap	16	26581854	26716652	+	4.05e-06
ILMN_3002011	Cox18	5	90643749	90653026	-	4.35e-06
ILMN_2528345	LOC239102	14	55680498	55710885	-	4.74e-06
ILMN_1248079	Zmpste24	4	120731842	120770846	-	4.82e-06
ILMN_2635784	Gpc1	1	94728263	94756773	+	5.07e-06
ILMN_1217191	Fmn2	1	176431956	176752198	+	5.33e-06
ILMN_2529177	LOC268782					5.44e-06
ILMN_2723035	Serpina4-ps1					5.76e-06
ILMN_2649355	Stk19	17	34960938	34973890	-	5.88e-06
ILMN_3079257	Mup5	4	61492353	61496267	-	6.12e-06
ILMN_2592166	Mup4	4	59969676	59973582	-	6.64e-06
ILMN_2760979	Tgfbr2	9	115996825	116084407	-	6.69e-06
ILMN_2704499	Hprt	X	50341314	50374836	+	6.94e-06
ILMN_2641678	Dhrs6	3	134944185	134967390	+	7.24e-06
ILMN_2639579	4732493F09Rik	1	129765350	129840445	+	7.35e-06
ILMN_2497226	C230037E05Rik	null	null	null	null	7.42e-06
ILMN_2702903	Cyp2f2	7	27904928	27918679	+	7.63e-06
ILMN_1218236	Serpina12	12	105266979	105282653	-	8.37e-06
ILMN_2732491	AW049604	15	87455660	87589766	+	8.45e-06
ILMN_2697693	Grhpr	4	44994267	45003606	+	8.93e-06
ILMN_2751865	Stk19	17	34960938	34973890	-	9.05e-06
ILMN_1238286	B930030P05Rik					9.19e-06
ILMN_2832884	Foxred1	9	35011791	35018640	-	9.6e-06
ILMN_1229710	ENPP3	10	24493708	24555899	-	9.8e-06
ILMN_2829920	Fmn2	1	176431956	176752198	+	1.01e-05
ILMN_1246808	Serpine2	1	79790772	79855271	-	1.04e-05
ILMN_2538597	LOC386405					1.08e-05
ILMN_2685873	AA959934	4	45354973	45392631	+	1.1e-05
ILMN_1220234	Serpina1e	12	105185141	105197185	-	1.19e-05
ILMN_2517566	1110028F11Rik	11	87514898	87518833	+	1.25e-05
ILMN_2418811	2200002D01Rik	7	30031580	30033451	-	1.37e-05
ILMN_2815450	Serpina4-ps1	12	105316174	105325130	+	1.37e-05
ILMN_3116614	Timm9	12	72224539	72237662	-	1.39e-05
ILMN_2529180	LOC381001	15	10288287	10339908	+	1.54e-05
ILMN_2791665	Agxt2	15	10288287	10339908	+	1.59e-05
ILMN_2655869	Kctd15	7	35424033	35440528	-	1.59e-05
ILMN_1243516	1110028A07Rik	14	56194511	56195789	+	1.61e-05
ILMN_1226114	Myh10	11	68505061	68630134	+	1.64e-05
ILMN_1226650	Il1rap	16	26581854	26716652	+	1.65e-05
ILMN_3125814	Acsl6	11	54117300	54178258	+	1.68e-05
ILMN_2630047	Car3	3	14863538	14872381	+	1.74e-05
ILMN_3128725	Egfr	11	16652206	16818161	+	1.77e-05
ILMN_2639662	Ldhd	8	114150172	114154222	-	1.78e-05
ILMN_1256388	Mtnr1a	8	46154491	46173710	+	1.88e-05
ILMN_1221149	9626100_15					2.02e-05
ILMN_2964785	Zfhx2	14	55680498	55710885	-	2.11e-05
ILMN_2419185	Tuft1	3	94416679	94462794	-	2.13e-05
ILMN_2438555	0610011F06Rik	17	26012462	26014105	+	2.24e-05
ILMN_2745433	1200007D18Rik	17	26698471	26792295	+	2.25e-05
ILMN_1222071	C920004C08Rik	1	133534883	133572080	+	2.39e-05
ILMN_2772077	Bok	1	95582333	95592339	+	2.46e-05
ILMN_2976448	E330036I19Rik	5	144233814	144266810	+	2.47e-05
ILMN_2772686	0610011F06Rik					2.52e-05
ILMN_2746132	2610318I01Rik	3	122241637	122322585	-	2.59e-05
ILMN_1243934	Sdccag33l	2	169458671	169897316	+	2.61e-05
ILMN_1239765	Prdx5	19	6981187	6984596	-	2.66e-05
ILMN_1228666	1300012D20Rik	5	87345663	87355555	-	2.69e-05
ILMN_2705881	Scp2	4	107716444	107817603	-	2.88e-05
ILMN_1228446	A630034E16Rik					2.88e-05
ILMN_1218242	Pvrl2	7	20302015	20334818	-	2.89e-05
ILMN_2645845	Spint2	7	30041351	30066667	-	3.05e-05
ILMN_2791059	Cltb	13	54693762	54712705	-	3.26e-05
ILMN_2687324	Col27a1	4	62875038	62996025	+	3.27e-05
ILMN_2538422	LOC381683	5	139747830	139801576	-	3.29e-05
ILMN_1230183	Gpr155	2	73179563	73224629	-	3.29e-05
ILMN_1218892	E130113K22Rik	15	66409134	66476817	+	3.31e-05
ILMN_1236696	1700007B13Rik	7	126630101	126666996	-	3.44e-05
ILMN_3052260	Egfr	11	16652206	16818161	+	3.51e-05
ILMN_1225158	1110003E01Rik	5	65838083	65928423	-	3.65e-05
ILMN_2424721	Pdgfa	5	139451968	139473324	-	3.66e-05
ILMN_1221936	2810437L13Rik	5	139812143	139821187	-	3.68e-05
ILMN_2838629	Rccd1	7	87461482	87469340	-	3.91e-05
ILMN_2746811	Gpr108	17	57374337	57387064	-	4.01e-05
ILMN_1248603	Treh	9	44481316	44494388	+	4.01e-05
ILMN_2655184	2810007J24Rik	7	14996038	15032118	-	4.13e-05
ILMN_2767635	Tmem49	11	86397367	86497338	-	4.36e-05
ILMN_2546905	Rbpms	8	34893116	35040313	-	4.44e-05
ILMN_2683432	Mug1	6	121788559	121839075	+	4.74e-05
ILMN_3117134	Gm527	12	66018898	66025578	+	4.8e-05
ILMN_1220091	9430010A17Rik	5	34163374	34240624	+	4.93e-05
ILMN_1252283	Tulp4	17	6106437	6251128	+	4.99e-05
ILMN_2957113	Ercc3	18	32399954	32429805	+	5.21e-05
ILMN_2664202	Rarres1	3	67282894	67319445	-	5.27e-05
ILMN_2677391	Pqbp1	X	7471645	7476395	-	5.27e-05
ILMN_2749138	2010002N16Rik	1	61685398	62688858	+	5.27e-05
ILMN_2612079	Rrbp1	2	143773131	143836999	-	5.34e-05
ILMN_1244786	LOC381652					5.36e-05
ILMN_2714822	Sec63	10	42481302	42552320	+	5.51e-05
ILMN_1248258	E330039G21Rik	11	115722926	115753906	+	5.64e-05
ILMN_2632092	Ppp1r9a	6	4853320	5115661	+	6.02e-05
ILMN_2703444	Comt	16	18407439	18426945	-	6.1e-05
ILMN_1238995	BC062650	2	58674108	58998740	-	6.12e-05
ILMN_1247074	LOC236954	X	105859337	105860230	-	6.24e-05
ILMN_2597795	Dsg1c	18	20405841	20443532	+	6.24e-05
ILMN_2637233	Prdx5	19	6981187	6984596	-	6.43e-05
ILMN_2981871	2400003B06Rik	13	55694523	55699024	+	6.53e-05
ILMN_2890019	Ear11	14	51874941	51875787	-	6.63e-05
ILMN_2507810	mtDNA_ND5					6.64e-05
ILMN_2825080	Ldhd	8	114150172	114154222	-	6.65e-05
ILMN_2906948	Rapgef6	11	54336349	54512787	+	6.78e-05
ILMN_2478523	Txnl4	18	80403534	80420272	+	7.02e-05
ILMN_2491756	C130020C13Rik	5	34163374	34240624	+	7.04e-05
ILMN_2776056	Rassf3	10	120847406	120913306	-	7.05e-05
ILMN_2828420	4631427C17Rik	6	29718443	29862310	+	7.08e-05
ILMN_1214401	2310016E02Rik	5	31208258	31210175	-	7.32e-05
ILMN_2875730	Mup1	4	60510884	60514832	-	7.49e-05
ILMN_2651359	BB114266	9	22030215	22047794	+	7.58e-05
ILMN_2603377	Dnase2b	3	146243949	146259576	-	7.86e-05
ILMN_1218154	Ercc3	18	32399954	32429805	+	7.91e-05
ILMN_1230423	G431001E03Rik	11	32247820	32328173	+	7.93e-05
ILMN_2425229	Serpina7	X	135613796	135619775	-	7.97e-05
ILMN_3163044	2810409H07Rik	2	72930858	73056981	-	8.09e-05
ILMN_2821263	Eps8l2	7	148524779	148548919	+	8.22e-05
ILMN_2969919	Rnf11	4	109123703	109157333	-	8.63e-05
ILMN_2623244	Ppp2r5e	12	76551870	76697187	-	8.75e-05
ILMN_1217372	Tpmt	13	47120539	47140106	-	8.83e-05
ILMN_2800466	Tpmt	13	47120539	47140106	-	9e-05
ILMN_2832658	Atp6v0e2	6	48487700	48491793	+	9.37e-05
ILMN_2990420	Jmjd2b	17	56465485	56542293	+	9.62e-05
ILMN_2734251	Dnase1	16	4036942	4040024	+	9.66e-05
ILMN_2946440	Rab24	13	55421246	55423295	-	9.75e-05
ILMN_2656021	Osbpl3	6	50243329	50406200	-	0.000100902
ILMN_2954474	Enpp2	15	54670456	54751557	-	0.000102878
ILMN_1254736	Myo5a	9	74918822	75071495	+	0.000108387
ILMN_1226688	Ephx2	14	66703214	66743337	-	0.000110468
ILMN_1230890	Fmo5	3	97432727	97459205	+	0.000117568
ILMN_2803334	Alg2	4	47477939	47487205	-	0.000120695
ILMN_1248478	Comt	16	18407439	18426945	-	0.000124441
ILMN_2694579	Sec63	10	42481302	42552320	+	0.000125704
ILMN_1251371	2010001J22Rik	15	89207881	89209685	-	0.000127422
ILMN_2774563	Mug1	6	121865879	121927478	+	0.000127949
ILMN_2649961	Slc35a3	3	116372387	116415568	-	0.000128777
ILMN_2974418	Wdr51b	10	98569670	98660708	+	0.000131001
ILMN_2699737	Ihh	1	74991892	74998225	-	0.000132129
ILMN_2591782	Abcb10	8	126476359	126507022	-	0.000133871
ILMN_2421822	2810430P21Rik	6	4853320	5115661	+	0.000138247
ILMN_2936671	Skap2	6	51809165	51962548	-	0.000142287
ILMN_2919999	Jam4	16	96583275	96747187	+	0.00014357
ILMN_1253504	Ghr	15	3267760	3533492	-	0.000147804
ILMN_1239065	Slc35a3	3	116372387	116415568	-	0.000148016
ILMN_2789425	Polb	8	23738737	23763886	-	0.000155903
ILMN_1214838	Hsd3b2	3	98513178	98528499	-	0.000157953
ILMN_1232272	Gmppa	1	75432505	75439754	+	0.000160452
ILMN_2643177	Dnajc11	4	151307800	151356246	+	0.00016837
ILMN_1219503	LOC381941					0.000168459
ILMN_2893081	Mbd1	18	74427945	74442339	+	0.00017156
ILMN_2953807	LOC620807	4	59977166	60020146	+	0.000177558
ILMN_2592909	BC024814	16	8470881	8490777	+	0.000179661
ILMN_1236727	C730031G17	5	87429885	87440699	+	0.000180693
ILMN_1222474	Slc25a17	15	81149351	81191195	-	0.000185895
ILMN_2694578	Sec63	10	42481302	42552320	+	0.000188351
ILMN_2863849	C1qtnf3	15	10882087	10909905	+	0.000188408
ILMN_2693922	Egfr	11	16652206	16818161	+	0.000188711
ILMN_1224635	Fkbp11	15	98554801	98558629	-	0.000189466
ILMN_1221190	AI413631	16	36072173	36092204	+	0.000192126
ILMN_2875737	9030605E09Rik	15	82385538	82389843	+	0.000193178
ILMN_1253233	Dsg1c	18	20405841	20443532	+	0.00019501
ILMN_2449986	Mug-ps1	6	121683048	121738974	+	0.000199085
ILMN_2641150	Lactb	9	66803200	66823291	-	0.000201216
ILMN_2738699	Cblc	7	20364230	20382158	-	0.000207214
ILMN_1245574	B230370O11Rik					0.000216142
ILMN_2640401	Pafah1b1	11	74487451	74538172	-	0.000218202
ILMN_2454195	Tusc4	9	107444580	107448034	+	0.000224585
ILMN_1221501	5730469M10Rik	14	41807029	41827077	-	0.000227357
ILMN_2641171	4732460I24					0.000230471
ILMN_2634749	Txnl4	18	80403534	80420272	+	0.00023649
ILMN_1218612	Txnl4	18	80403534	80420272	+	0.000239093
ILMN_1234014	5730408I21Rik	13	64198450	64230663	-	0.000241526
ILMN_2545383	4931433E08Rik	19	7300164	7315548	-	0.000242429
ILMN_1221233	B230331O10Rik					0.000242496
ILMN_2933022	Plekhb1	7	107791406	107810928	-	0.0002427
ILMN_2646138	5730466P16Rik	11	60677954	60692774	-	0.000250408
ILMN_2546272	Gng12	6	66846391	66971344	+	0.000251017
ILMN_2516801	4930563B10Rik					0.000252746
ILMN_2917386	Gstp2	19	4040351	4042216	-	0.000255768
ILMN_2633039	BC038311	5	90643749	90653026	-	0.000262007
ILMN_3089725	Cxadr	16	78301741	78360030	+	0.000268563
ILMN_2635968	2810423E13Rik	3	40621992	40650807	-	0.000274495
ILMN_2712878	A930013K19	5	35399462	35430488	+	0.000276683
ILMN_1245295	Pik3c2g	6	139664382	139917807	+	0.00027933
ILMN_1237651	Ipp	4	116180157	116210848	+	0.000281426
ILMN_2772998	Enpp2	15	54670456	54751557	-	0.000285456
ILMN_1214498	Cyp2d22	15	82201905	82210592	-	0.000286422
ILMN_1236139	Myef2	2	124910364	124949397	-	0.000287968
ILMN_2652187	Cutl1	5	136724005	137043301	-	0.000294435
ILMN_3065459	Mup2	4	60148804	60167161	-	0.000296036
ILMN_3041906	Timm9	12	72224539	72237662	-	0.000301209
ILMN_2626252	Cmah	13	24467952	24562204	+	0.000301493
ILMN_2449019	Tnk2	16	32643960	32683579	+	0.000304408
ILMN_2794258	Mpv17l	16	13903254	13949712	+	0.000309107
ILMN_2656362	Ddx50	10	62078771	62113946	-	0.000310604
ILMN_2667352	Glo1	17	30729806	30749539	-	0.000311118
ILMN_2664327	Cabyr	18	12899833	12913655	+	0.000312904
ILMN_2436781	Nol3	8	107800347	107805839	+	0.000316867
ILMN_2906847	Sec22b	3	97705113	97727199	+	0.000318598
ILMN_2726448	Bbs4	9	59169773	59201267	-	0.000326715
ILMN_1216072	Gtpbp4	13	8971710	8995258	-	0.000330578
ILMN_2598451	Rabif	1	136391237	136404462	+	0.000335397
ILMN_1226726	Tpmt	13	47120539	47140106	-	0.000343749
ILMN_1213834	LOC383110					0.000344054
ILMN_2685985	Egfl4	7	26102183	26150936	+	0.000350198
ILMN_2479848	Sif1	null	null	null	null	0.00035082
ILMN_2782841	BC050811	3	35906169	35952469	-	0.000351721
ILMN_2842877	Pja1	X	96661073	96666612	-	0.00035588
ILMN_2804559	Tmem108	9	103386769	103664130	-	0.000356668
ILMN_2551741	0610010I05Rik	MT	11742	13565	+	0.000363671
ILMN_1238627	E130013N09Rik	2	158201374	158211881	+	0.000374313
ILMN_1221157	Krt2-8	15	101827142	101834742	-	0.000380613
ILMN_2454788	Wbp1	6	83069038	83071553	-	0.00038471
ILMN_1237644	P2rx4	5	123157593	123179747	+	0.000389884
ILMN_1241088	AI875199	7	104100015	104213271	+	0.000389987
ILMN_2624647	Rab24	13	55421246	55423295	-	0.0003914
ILMN_1248254	Gfm	3	67234018	67280451	+	0.000392434
ILMN_1217118	Enpp5	17	44215762	44223516	+	0.000393921
ILMN_2627328	Dnase2a	8	87432459	87446814	+	0.000396797
ILMN_2463616	Mtap7	10	19868819	19998505	+	0.000398878
ILMN_2641705	Cdc2l2	4	154998963	155024047	+	0.000409822
ILMN_2952098	A930034L06Rik	2	158201374	158211881	+	0.000410036
ILMN_1230375	LOC383125					0.000414169
ILMN_3009463	Trip6	5	137751127	137755435	-	0.000419647
ILMN_2727153	Clu	14	66587320	66600385	+	0.000420039
ILMN_3006990	EG622339	12	71021459	71022478	-	0.000421136
ILMN_1243900	Eppk1	15	75932792	75950625	-	0.000423922
ILMN_1224291	Mbd1	18	74427945	74442339	+	0.000424426
ILMN_2503715	Ttc7b	12	101539007	101759000	-	0.000424784
ILMN_2784078	Mmp15	8	97876168	97898193	+	0.000432411
ILMN_2842930	Polr3k	2	181599042	181605535	+	0.000462074
ILMN_2489360	Txndc7	12	17273351	17291576	+	0.000463006
ILMN_3099470	Sox12	2	152219347	152223782	-	0.000463961
ILMN_3073665	Atp11c	X	57476467	57845873	-	0.00046402
ILMN_1248618	6330578E17Rik	1	37473929	37486948	-	0.000480009
ILMN_2514377	Cxadr	16	78301741	78360030	+	0.000485292
ILMN_2606015	2500002L14Rik	6	72309708	72312715	-	0.000488767
ILMN_2636685	Mcph1	8	18595131	18803189	+	0.000492274
ILMN_2832886	Foxred1	9	35011791	35018640	-	0.000504236
ILMN_2663211	D5Ertd593e	5	93032125	93035605	+	0.000513969
ILMN_1253682	2610528H13Rik	14	66456139	66485441	+	0.000518728
ILMN_1241496	9030024J15Rik	11	16652206	16818161	+	0.000525652
ILMN_1217931	Usp10	8	122434260	122481460	+	0.000526943
ILMN_1255823	2010110M21Rik	13	54691568	54692519	+	0.000531577
ILMN_1226216	Rnf123	9	107953865	107985677	-	0.00054163
ILMN_1229535	Cyp2d10	15	82233276	82237611	-	0.000546496
ILMN_2759088	2010001J22Rik	15	89207881	89209685	-	0.000548756
ILMN_2971131	3110001D03Rik	4	74923258	74924209	-	0.000559679
ILMN_2747912	Rab24	13	55421246	55423295	-	0.000559768
ILMN_2707071	Capn8	1	184495143	184562483	+	0.000560252
ILMN_1251696	Irf2	8	47825129	47932812	+	0.000561422
ILMN_2592313	1700023M09Rik	7	31346887	31348149	-	0.000570817
ILMN_1220193	Slc26a4	12	32204692	32244834	-	0.000571916
ILMN_2642012	Cltb	13	54693762	54712705	-	0.000573748
ILMN_2849571	Wdr75	1	45852011	45880464	+	0.000576641
ILMN_2838727	Trhde	10	113835879	114239363	-	0.000577776
ILMN_1233611	Hsd3b2	3	98513178	98528499	-	0.000579242
ILMN_2522571	Set7	3	51319241	51364800	-	0.000582527
ILMN_3064401	Vkorc1l1	5	130417983	130458761	+	0.000598088
ILMN_2734097	Btc	5	91786287	91831939	-	0.000606329
ILMN_2712900	Sars1	3	108227783	108248127	-	0.000609458
ILMN_1249003	Gpr155	2	73179563	73224629	-	0.000612205
ILMN_2677634	Clic5	17	44325521	44417117	+	0.00061272
ILMN_2620069	Rpo1-4	6	71859067	71929354	+	0.000613133
ILMN_2918499	Abcb1b	5	8798186	8866308	+	0.000615279
ILMN_2716389	Smpd3	8	108776448	108861888	-	0.000621644
ILMN_1248432	Nek1	8	63471992	63610143	+	0.000625607
ILMN_2443482	Ufd1l	16	18812419	18835348	+	0.000647953
ILMN_2957862	AI326906	5	111077437	111082436	-	0.000654993
ILMN_1218250	Hrb2	10	111409720	111425488	+	0.000661046
ILMN_1247069	Cul2	18	3382986	3436375	+	0.000670873
ILMN_1240466	Eif5	12	112776381	112782829	+	0.000674491
ILMN_2708340	1700029F09Rik	1	44143458	44159286	-	0.0006754
ILMN_2769991	Cyp2c29	19	39361601	39405189	+	0.000677072
ILMN_2714548	E330036I19Rik	5	144233814	144266810	+	0.000681132
ILMN_1254634	C130099A20Rik	9	96723763	96793088	-	0.000695968
ILMN_2992239	Amd2	10	35430361	35431365	-	0.000698207
ILMN_2974064	Osbpl3	6	50243329	50406200	-	0.000699929
ILMN_1234685	4632419K20Rik	7	112527124	112548568	-	0.000705527
ILMN_2664670	4833439L19Rik	13	54652579	54666796	-	0.000706844
ILMN_2774349	Frrs1	3	116581145	116606668	+	0.000711139
ILMN_2567940	C630002C18Rik	6	143115750	143155140	+	0.000714541
ILMN_1224945	E130113K22Rik	15	66409134	66476817	+	0.000714905
ILMN_1247506	Saa4	7	53983387	53987914	-	0.000718395
ILMN_2505970	Tmc5	7	125740811	125818600	+	0.000740636
ILMN_2614432	Egfr	11	16652206	16818161	+	0.000748812
ILMN_2586246	Ihh	1	74991892	74998225	-	0.000753753
ILMN_2503651	Usp9x	X	12648640	12750454	+	0.0007562
ILMN_2712957	2610031L17Rik	2	181326573	181390356	+	0.000761639
ILMN_2656359	Samd10	2	181329923	181333917	-	0.000762938
ILMN_1254721	EG13909	8	107607670	107617468	+	0.000766499
ILMN_3084954	Tes	6	17015149	17055828	+	0.000772024
ILMN_2497067	Zmynd11	13	9684082	9764567	-	0.000777313
ILMN_2592815	Gnai1	5	17770953	17866231	-	0.000779614
ILMN_2600508	Eif2b1	5	125020222	125029140	-	0.000783403
ILMN_2619574	Slc35e3	10	117170735	117183414	-	0.000808707
ILMN_3018017	Cxadr	16	78301741	78360030	+	0.00081356
ILMN_2473674	4930564D15Rik	3	97705113	97727199	+	0.000816274
ILMN_3160326	Prkg2	5	99358792	99466370	-	0.000820828
ILMN_1228572	Gpr108	17	57374337	57387064	-	0.00082791
ILMN_2588056	Gapd	6	125111871	125116485	-	0.000831379
ILMN_2879008	Cyp21a1	17	34938725	34941344	-	0.000836372
ILMN_2875475	Hao1	2	134323097	134380104	-	0.000838464
ILMN_2907351	Uty	Y	433304	582202	-	0.000849648
ILMN_2692124	Atp5g3	2	73746504	73749383	-	0.000855269
ILMN_2647240	Sdro	10	127335574	127348817	+	0.000858193
ILMN_2757224	Srp19	18	34490501	34496253	+	0.000861455
ILMN_3129372	2210418O10Rik	2	175454411	175468170	-	0.000869363
ILMN_1235058	Glyat	19	12707798	12728401	+	0.000874109
ILMN_2620233	Fmo5	3	97432727	97459205	+	0.000877758
ILMN_2621074	Ethe1	7	25372562	25393944	+	0.000892104
ILMN_1237787	4930573I19Rik	12	112127522	112210604	+	0.000903598
ILMN_1239024	Nlk					0.00090835
ILMN_3001076	Setd8	5	124889939	124912317	+	0.000910403
ILMN_2512191	Gas2	7	59117385	59250345	+	0.000912642
ILMN_1252690	Galc	12	99440510	99497547	-	0.000918219
ILMN_2467578	scl000416.1_19					0.00093204
ILMN_2530542	LOC242997	5	52765890	52766880	-	0.000949622
ILMN_2416218	5530400B01Rik	7	149265881	149266186	-	0.000954273
ILMN_1224155	Kmo	1	177550512	177592247	+	0.00096156
ILMN_2777104	D7Wsu128e	7	129210689	129225708	+	0.000961843
ILMN_2503190	Vti1b	12	80257009	80273654	-	0.000964123
ILMN_2603825	Setd8	5	124889939	124912317	+	0.000965105
ILMN_1232026	3110012E06Rik	10	53352951	53470715	-	0.000972925
ILMN_1240036	LOC207678	1	156051227	156052804	+	0.00097453
ILMN_2543657	Mbd1	18	74427945	74442339	+	0.00098638
ILMN_3141993	Zbtb33	X	35542989	35547861	+	0.000990271
ILMN_2815222	Mad2l1bp	17	46284338	46290453	-	0.001012
ILMN_2624328	Adamts7	9	90057907	90094940	+	0.00101796
ILMN_3143404	Mup2	4	60148804	60167161	-	0.0010282
ILMN_2963625	Rpn1	6	88034514	88053950	+	0.00103649
ILMN_2639360	Slc7a4	16	17573049	17576764	-	0.00105388
ILMN_2465552	Gpr83	9	14664654	14675233	+	0.00106341
ILMN_2416620	Mpp7	18	7350735	7626861	-	0.00106435
ILMN_2495289	Ugalt2	11	95246006	95253090	+	0.00106451
ILMN_1235751	1110032N12Rik	11	120650515	120657717	-	0.00107762
ILMN_2628488	Prkcabp	15	79059604	79079896	+	0.00107815
ILMN_1214740	AI527266	6	113365313	113369342	-	0.00108354
ILMN_2594302	Aadat	8	62984921	63024474	+	0.00108745
ILMN_2665797	4933427L07Rik	18	75178426	75446620	+	0.00109067
ILMN_1227404	C8b	4	104438922	104477153	+	0.00109257
ILMN_1236488	LOC215949	10	41258652	41307559	-	0.0011069
ILMN_1226157	Pik3r3	4	115894223	115975661	+	0.00111442
ILMN_3163029	Vkorc1l1	5	130417983	130458761	+	0.00111646
ILMN_2981550	Capn1	19	5988545	6015151	-	0.00112113
ILMN_1229935	LOC233401					0.00112901
ILMN_3112185	Ensa	3	95428902	95436024	+	0.00114742
ILMN_1220165	Capzb	4	138748814	138847733	+	0.00114946
ILMN_2456278	AI551093	18	46399603	46440504	-	0.00115444
ILMN_1215772	Polr3k	2	181599042	181605535	+	0.00115781
ILMN_3066673	LOC329575					0.00116114
ILMN_1250117	Fnbp3	2	52993738	53050318	-	0.00116433
ILMN_2984591	AA792892	5	94810361	94814104	+	0.00116452
ILMN_2534090	LOC216443					0.00117474
ILMN_1218592	Tes	6	17015149	17055828	+	0.00120113
ILMN_2920708	Zc3h7a	16	11136685	11176486	-	0.00122096
ILMN_2965066	Herc4	10	62706733	62780625	+	0.00122182
ILMN_2805945	D3Ucla1	3	58325891	58329795	-	0.00122449
ILMN_3076459	Cycs	6	50512562	50516537	-	0.0012306
ILMN_2710151	1110031B06Rik	11	59220636	59264688	-	0.00123278
ILMN_2652181	Mast2	4	115979367	116136527	-	0.00123991
ILMN_3099758	Pi4k2b	5	53132826	53160583	+	0.0012421
ILMN_1236107	Ogfrl1	1	23373263	23390014	-	0.00125151
ILMN_2669023	Nola3	2	112102083	112103426	+	0.00126843
ILMN_2435079	Zmpste24	4	120731842	120770846	-	0.00128291
ILMN_2685275	1110006I15Rik	19	10945150	10956491	-	0.00128823
ILMN_1236588	Car1	3	14766217	14778459	-	0.00129746
ILMN_1214578	2610312F20Rik	7	87731513	87833763	-	0.00129999
ILMN_2769136	Mthfd2	6	83255685	83267600	-	0.00130515
ILMN_2588610	Chmp7	14	70116819	70132341	-	0.00131431
ILMN_2649937	Grim19	8	72418087	72425547	-	0.00132229
ILMN_1250688	Fath	8	46035568	46137611	+	0.00133938
ILMN_2591754	Qprt	7	134250628	134265740	-	0.00135232
ILMN_2790188	4921533L14Rik	1	24018522	24093413	-	0.00135347
ILMN_1260502	Pcnp	16	56007358	56029852	-	0.00135396
ILMN_2483117	1810008K04Rik	1	61685398	62688858	+	0.00135481
ILMN_2594049	Gtlf3b	11	60715748	60728252	-	0.0013592
ILMN_2653395	Tmem150	6	72305441	72309756	+	0.0013731
ILMN_2829636	Dnajb9	12	45306884	45311055	-	0.00138151
ILMN_2632299	Gdi1	X	71550337	71557201	+	0.00139053
ILMN_3102643	Tdg	10	82092573	82113544	+	0.00140559
ILMN_1216021	Ttyh1	7	4071010	4088308	+	0.00140664
ILMN_2685022	C730048C13Rik	19	8409861	8479601	-	0.00142368
ILMN_2640742	Hip2	5	65928472	65990227	+	0.00142682
ILMN_1214241	Rabgap1l	1	162149305	162723069	-	0.00143749
ILMN_1249661	Slc17a3	13	23931318	23950228	+	0.0014415
ILMN_1241116	Hsd3b2	3	98513178	98528499	-	0.00146019
ILMN_2744890	Gadd45g	13	51942047	51943837	+	0.00146956
ILMN_1236624	Ap3s1	X	36038769	36039347	-	0.00148035
ILMN_2712873	Cyb5r3	15	82983924	83003022	-	0.00148189
ILMN_1244292	Sox13	1	135278880	135320954	-	0.00149542
ILMN_2628258	Syvn1	19	6046576	6053712	+	0.00150718
ILMN_2719811	Lag3	6	124854379	124861723	-	0.00152042
ILMN_1259809	Fath	8	46035568	46137611	+	0.00153136
ILMN_2772174	Ppan	9	20692619	20696622	+	0.00153266
ILMN_2538436	LOC386270					0.0015439
ILMN_3114898	Eml5	12	100024814	100139694	-	0.00154627
ILMN_2777668	Nte	8	3515384	3544266	+	0.00155483
ILMN_1214294	4933437K13Rik	16	11405741	11755565	+	0.00155621
ILMN_2923736	2310047H23Rik	13	55816104	55827591	+	0.00155729
ILMN_1246408	gi_6679936_ref_NM_008084.1__328					0.00158977
ILMN_2613284	Kcnj16	11	110829347	110889282	+	0.00159316
ILMN_1241696	Fbxw4	19	45652744	45734802	-	0.00160209
ILMN_2678373	Myst4	14	22319076	22491354	+	0.00160382
ILMN_2711267	Krt1-18	15	101858659	101862451	+	0.00162377
ILMN_2675514	Rpp38	2	3246221	3249915	-	0.00162656
ILMN_2605096	2410005K20Rik	16	11193063	11203424	-	0.0016324
ILMN_2692960	1300013B24Rik	13	12658175	12701793	+	0.00163845
ILMN_2666061	Ndufa4	6	11850374	11857441	-	0.00165838
ILMN_2588882	Slc41a2	10	82693593	82800627	-	0.00165934
ILMN_3101732	Syngr1	15	79921764	79949931	+	0.00167036
ILMN_2613076	Art3	5	92760853	92843654	+	0.00167705
ILMN_2757682	Leng9	7	4099517	4101976	-	0.00167806
ILMN_2727536	Mlf2	6	124881494	124886162	+	0.00169616
ILMN_2763871	Son	16	91647751	91679466	+	0.00170703
ILMN_2954824	Ppp1r1b	11	98209718	98219110	+	0.00171976
ILMN_1259561	Prep	10	44787020	44878801	+	0.00172561
ILMN_1218539	9630037P07Rik	1	64737029	64772218	+	0.00172775
ILMN_2491265	Grip1	10	118891090	119524317	+	0.00174712
ILMN_1216143	Rnf11	4	109123703	109157333	-	0.00175527
ILMN_1226760	LOC269542					0.00178878
ILMN_1225985	Serpina7	X	135613796	135619775	-	0.00179345
ILMN_2608309	2900057D21Rik	14	27732174	27784418	-	0.00179787
ILMN_1221067	Nme1	11	93818293	93829835	-	0.00179974
ILMN_2962031	Entpd7	19	43764162	43808187	+	0.00180348
ILMN_2688888	Gca	2	62502342	62532166	+	0.00183137
ILMN_2712427	Arih1	9	59240403	59334092	-	0.00183347
ILMN_1244261	Sah	7	126904437	126931027	+	0.00183955
ILMN_2594846	C9	15	6395327	6448744	+	0.00185285
ILMN_2655144	2400010G15Rik	17	25716122	25799771	+	0.00185365
ILMN_2630975	Gdi1	X	71550337	71557201	+	0.0018577
ILMN_3153940	Cmya4	11	82724052	82756905	+	0.00188272
ILMN_2833243	C330023M02Rik	5	121847945	121892418	+	0.00189021
ILMN_2719451	Atp11c	X	57476467	57845873	-	0.00189334
ILMN_3084818	2310073E15Rik	8	72655246	72657638	+	0.00191129
ILMN_3136064	Clrn1	3	58647950	58689262	-	0.00193174
ILMN_2710942	Apob	12	8017208	8023641	+	0.00195296
ILMN_1251512	6720470G16Rik					0.00196771
ILMN_1226069	Cklfsf6	9	114640343	114658461	+	0.00197223
ILMN_2772256	Smurf1	5	145637364	145726716	-	0.00203383
ILMN_2706567	Spop	11	95275394	95354720	+	0.00203809
ILMN_2754690	Acad8	9	26781720	26807151	-	0.00204817
ILMN_2918317	Adck5	15	76406788	76426246	+	0.00204832
ILMN_2590532	Aldh7a1	18	56686402	56721878	-	0.00208763
ILMN_2682063	2500002L14Rik	6	72309708	72312715	-	0.00210738
ILMN_2770492	Alg2	4	47477939	47487205	-	0.00213047
ILMN_2546495	Nudt7	8	116657457	116676212	+	0.0021444
ILMN_1377924	Gapd	6	125111871	125116485	-	0.00215899
ILMN_1248521	Pik3r3	4	115894223	115975661	+	0.00216763
ILMN_1220761	Mpv17l	16	13903254	13949712	+	0.00217231
ILMN_1231720	Zfp385	15	103144326	103170517	-	0.00220107
ILMN_2632206	Gnas	2	174109821	174172245	+	0.00220171
ILMN_2758452	Hn1	11	115358667	115375701	-	0.00222401
ILMN_1235186	Cox15	19	43807744	43827490	-	0.00223614
ILMN_2865239	Mrps18b	17	36047330	36053314	-	0.00224398
ILMN_1249765	Smfn	9	48276619	48288716	-	0.00224636
ILMN_2974069	Slc35a3	3	116372387	116415568	-	0.00226682
ILMN_2940559	Gbf1	19	46227048	46360999	+	0.00227806
ILMN_1252618	Acox2	14	9058026	9091450	-	0.00228075
ILMN_2746830	BC022224	11	84634358	84642496	-	0.00228593
ILMN_2641632	Fuk	8	113406363	113426359	-	0.0023024
ILMN_2667269	C1s	6	124480363	124492377	-	0.00230284
ILMN_2607160	Pum2	12	8681487	8757145	+	0.00232126
ILMN_2681123	Stradb	1	59030366	59052559	+	0.00232639
ILMN_1223372	LOC236060					0.00233278
