# Supplementary material for: The effect of dietary fat intake on hepatic gene expression in LG/J AND SM/J mice
Source: BMC Genomics. 2014 Feb 5;15:99. doi: 10.1186/1471-2164-15-99 (PMC4028868; doi:10.1186/1471-2164-15-99)
Supplement: Additional file 3 — Gene transcripts that are significantly different between diets. [file 1471-2164-15-99-S3.XLSX]

## Sheet: DIET
Gene transcripts showing increased expression with high fat diet
Probe ID	Gene Symbol	Chromosome	Start	Stop	Strand	pvalue
ILMN_2423730	A930008A22Rik	9	40100818	40338968	-	7.03e-15
ILMN_1255996	Adam11	11	102622753	102641576	+	1.99e-14
ILMN_2434200	Adam11	11	102622753	102641576	+	7.46e-13
ILMN_2646411	A930008A22Rik	9	40100818	40338968	-	8.89e-11
ILMN_1221060	Pparg	6	115372091	115440419	+	3.39e-10
ILMN_1227579	Acot11	4	106417160	106477603	-	1.1e-09
ILMN_1245816	Raet1b	null	null	null	null	1.24e-09
ILMN_3079461	Raet1b	null	null	null	null	1.41e-09
ILMN_1243516	1110028A07Rik	14	56194511	56195789	+	1.68e-09
ILMN_2606570	Sema5b	16	35541231	35664818	+	2.6e-09
ILMN_1248318	Slc22a1	17	12841743	12868704	-	2.94e-09
ILMN_2812954	Adam11	11	102622753	102641576	+	5.23e-09
ILMN_2972403	0610012H03Rik	2	105064477	105219953	+	5.96e-09
ILMN_1215096	Entpd5	12	85714825	85749979	-	6.69e-09
ILMN_2957054	Cyp26a1	19	37772344	37776018	+	9.97e-09
ILMN_1221157	Krt2-8	15	101827142	101834742	-	1.02e-08
ILMN_3149143	Entpd5	12	85714825	85749979	-	1.78e-08
ILMN_2716389	Smpd3	8	108776448	108861888	-	1.85e-08
ILMN_2512216	Tubgcp2	7	147181895	147222165	-	2.06e-08
ILMN_2664202	Rarres1	3	67282894	67319445	-	2.2e-08
ILMN_2418811	2200002D01Rik	7	30031580	30033451	-	2.72e-08
ILMN_2614966	Rab27a	9	72892672	72945399	+	3.48e-08
ILMN_2761876	Fez2	17	78777225	78817471	-	7.02e-08
ILMN_3122427	Suclg2	6	95424140	95668782	-	7.4e-08
ILMN_2637094	Pace4	7	73007099	73195220	+	7.57e-08
ILMN_2925350	Aldh3a2	11	61036919	61080966	-	1.25e-07
ILMN_2707645	Rhbg	3	88046796	88058606	-	1.28e-07
ILMN_2799351	Acot11	4	106417160	106477603	-	1.44e-07
ILMN_2733465	Acot11	4	106417160	106477603	-	2.43e-07
ILMN_2619204	Fbxo40	16	36963546	36990553	-	2.65e-07
ILMN_1222821	Lzf	16	5008823	5013610	-	2.81e-07
ILMN_2722579	Slc13a3	2	165230528	165298730	-	2.91e-07
ILMN_3158725	Raet1b	null	null	null	null	3.72e-07
ILMN_2827217	Clstn3	6	124380777	124414812	-	4.24e-07
ILMN_2456946	Aldh3a2	11	61036919	61080966	-	5.06e-07
ILMN_2861493	Tceal8	X	132704620	132706881	-	5.61e-07
ILMN_2792485	Ube2e2	14	19406091	19726781	-	5.93e-07
ILMN_1247071	Slc22a1	17	12841743	12868704	-	7.03e-07
ILMN_2691295	Cyp26a1	19	37772344	37776018	+	8.75e-07
ILMN_2529177	LOC268782					8.97e-07
ILMN_1253477	2700029M09Rik	8	63369215	63386377	+	9.01e-07
ILMN_2789651	Csrp3	7	56085768	56099021	-	9.8e-07
ILMN_1228235	Ctse	1	133534883	133572080	+	1.06e-06
ILMN_1248796	Igsf11	16	38901584	39027272	+	1.16e-06
ILMN_2718217	2310057H16Rik	18	67550385	67562403	+	1.17e-06
ILMN_2664224	Ephx1	1	182906286	182951035	-	1.21e-06
ILMN_2630852	Il7	3	7573182	7613760	-	1.33e-06
ILMN_1228942	Cd59a	2	103935958	103955511	+	1.41e-06
ILMN_2803920	Ly6d	15	74592493	74593992	-	1.48e-06
ILMN_2749484	Rfc2	5	135058639	135074198	+	1.51e-06
ILMN_1214964	Gstm4	3	107843326	107847812	-	1.96e-06
ILMN_2960325	Ctse	1	133534883	133572080	+	2e-06
ILMN_1222773	Sec8l1	6	33199085	33923979	+	2.08e-06
ILMN_2837189	6720467C03Rik	4	12027659	12099142	-	2.24e-06
ILMN_1218266	Meis1	11	18780433	18918961	-	2.29e-06
ILMN_2803921	Ly6d	15	74592493	74593992	-	2.47e-06
ILMN_2837195	6720467C03Rik	4	12027659	12099142	-	2.58e-06
ILMN_1213070	1700037H04Rik	2	130972060	130985817	-	2.7e-06
ILMN_2918312	Slc13a3	2	165230528	165298730	-	2.89e-06
ILMN_2458275	Ubap1	4	41296029	41337558	+	2.95e-06
ILMN_2901029	Zfp532	18	65739884	65848587	+	3.01e-06
ILMN_3068754	Akr1a4	4	116309115	116324285	-	3.04e-06
ILMN_2966722	Ywhah	5	33361465	33370615	+	3.14e-06
ILMN_2639662	Ldhd	8	114150172	114154222	-	3.88e-06
ILMN_2940195	Mgst1	6	138088837	138105276	+	4.06e-06
ILMN_2635784	Gpc1	1	94728263	94756773	+	4.23e-06
ILMN_2830666	9130409I23Rik	1	182981368	182990798	+	4.34e-06
ILMN_1245581	LOC383654					4.53e-06
ILMN_2849016	1300013J15Rik	11	61156903	61191847	-	4.68e-06
ILMN_2700505	Tmem43	6	91423697	91438453	+	4.78e-06
ILMN_1236758	1600023A02Rik	2	164387913	164394010	+	4.93e-06
ILMN_2660766	Cd59b	2	103910006	103931344	+	5.21e-06
ILMN_1252673	Cugbp2	2	6462915	7002348	-	5.25e-06
ILMN_2645165	Efha1	14	58535118	58618099	-	5.54e-06
ILMN_1222734	Aldh1a1	19	20676451	20717952	+	5.69e-06
ILMN_2661650	Dp1l1	10	79792698	79799186	+	5.7e-06
ILMN_2612325	4931406C07Rik	9	15087783	15106000	-	5.91e-06
ILMN_2692615	Tgm2	2	157942138	157972172	-	5.98e-06
ILMN_2732848	Tagln2	1	174430178	174437511	+	6.13e-06
ILMN_2704499	Hprt	X	50341314	50374836	+	7.09e-06
ILMN_2791665	Agxt2	15	10288287	10339908	+	7.11e-06
ILMN_2533376	LOC234911	9	7571396	7581885	+	7.32e-06
ILMN_1237216	LOC382063					7.84e-06
ILMN_1255560	6330500D04Rik	13	24674058	24825685	+	7.85e-06
ILMN_2677859	Insl6	19	29395844	29399808	-	7.97e-06
ILMN_1235688	Cd151	7	148653292	148657367	+	8.24e-06
ILMN_2665629	Ldhd	8	114150172	114154222	-	8.42e-06
ILMN_1238360	LOC382020					8.48e-06
ILMN_1238592	Plekhh1	12	80181660	80190608	-	8.49e-06
ILMN_2759344	1600023A02Rik					8.9e-06
ILMN_2730797	Slc25a10	11	120353154	120360501	+	9.37e-06
ILMN_2740152	Chpt1	10	87915490	87966818	-	9.55e-06
ILMN_2682917	0610012H03Rik	2	105064477	105219953	+	9.98e-06
ILMN_1249514	Large	8	75338498	75877439	-	1e-05
ILMN_2620994	Bhmt	13	94386846	94407916	-	1.02e-05
ILMN_2677772	Npn3	2	151931252	151937112	+	1.04e-05
ILMN_2460745	Wdr21	12	84867033	84882865	+	1.11e-05
ILMN_2602185	2011-09-09	11	117060975	117223639	+	1.13e-05
ILMN_2619107	Lgals1	15	78757172	78760622	+	1.15e-05
ILMN_3033562	MGC106740	X	70362386	70374601	+	1.19e-05
ILMN_1256702	S100a10	3	93359002	93368565	+	1.37e-05
ILMN_2740149	Chpt1	10	87915490	87966818	-	1.42e-05
ILMN_1221594	Pparg	6	115372091	115440419	+	1.45e-05
ILMN_2440602	Tlr5	1	184884919	184906170	+	1.48e-05
ILMN_2982829	Mmp27	9	7571396	7581885	+	1.49e-05
ILMN_2862111	Hmgn2	4	133520653	133524565	-	1.52e-05
ILMN_1245447	Abcd1	X	70961936	70983873	+	1.52e-05
ILMN_2657175	Anxa2	9	69301427	69339602	+	1.56e-05
ILMN_2656805	Acad9	3	35964901	35993866	+	1.57e-05
ILMN_2913590	Lonp2	8	89147942	89247772	+	1.61e-05
ILMN_1214944	Aim1l	4	133621827	133648419	+	1.65e-05
ILMN_1237338	Ddx25	9	35349433	35366013	-	1.76e-05
ILMN_2789650	Csrp3	7	56085768	56099021	-	1.87e-05
ILMN_2742068	Csrp3	7	56085768	56099021	-	1.96e-05
ILMN_2974064	Osbpl3	6	50243329	50406200	-	1.96e-05
ILMN_2650266	Amigo3	9	107955490	107958032	+	1.96e-05
ILMN_2899174	Efha1	14	58535118	58618099	-	2.02e-05
ILMN_2838317	Pqlc3	12	16995454	17007214	-	2.02e-05
ILMN_2965399	Igsf11	16	38901584	39027272	+	2.04e-05
ILMN_3096933	Top1mt	15	75487465	75509230	-	2.08e-05
ILMN_2631093	Cd81	7	150238644	150253839	+	2.19e-05
ILMN_2424721	Pdgfa	5	139451968	139473324	-	2.2e-05
ILMN_1246408	gi_6679936_ref_NM_008084.1__328					2.24e-05
ILMN_1226970	Wwp2	8	109960317	110081112	+	2.25e-05
ILMN_2440530	Vat1	11	101320059	101327544	-	2.46e-05
ILMN_2887065	Mvp	7	134130382	134158135	-	2.6e-05
ILMN_2741277	Snurf	7	67133488	67144657	-	2.64e-05
ILMN_2831283	Tmem43	6	91423697	91438453	+	2.67e-05
ILMN_2659997	MGC29978	9	119057141	119066211	-	2.7e-05
ILMN_3065373	4930572J05Rik	15	74551664	74554803	+	2.84e-05
ILMN_2740151	Chpt1	10	87915490	87966818	-	2.86e-05
ILMN_1255254	Serinc2	4	129930739	129956449	-	2.88e-05
ILMN_1249828	LOC380712	11	75275217	75284401	+	2.92e-05
ILMN_2883392	S100a11	3	93324410	93330209	+	2.92e-05
ILMN_2686327	Gas6	8	13465374	13494506	-	2.93e-05
ILMN_2965093	Cryz	3	154259675	154286146	+	3.09e-05
ILMN_2492403	Cd151	7	148653292	148657367	+	3.14e-05
ILMN_1257060	Lypla3	8	108674299	108688613	+	3.19e-05
ILMN_2979237	Gsta1	9	78078463	78090491	+	3.23e-05
ILMN_2495703	Cyln2	5	134965256	135028304	-	3.24e-05
ILMN_2653132	Clecsf12	6	129411611	129422790	-	3.28e-05
ILMN_2661366	BC018222	9	31233781	31271823	-	3.3e-05
ILMN_2621708	Abcc4	14	118881914	119105427	-	3.36e-05
ILMN_2826264	Serinc2	4	129930739	129956449	-	3.36e-05
ILMN_2603888	4922503N01Rik	4	109079228	109117350	+	3.37e-05
ILMN_3006767	Mlkl	8	113835697	113862077	-	3.46e-05
ILMN_2611180	Ccdc3	2	5058822	5151924	+	3.6e-05
ILMN_2878781	Galnt10	11	57458944	57601016	+	3.66e-05
ILMN_2529180	LOC381001	15	10288287	10339908	+	3.66e-05
ILMN_2685157	Abcc3	11	94204612	94254311	-	3.76e-05
ILMN_1224404	Col12a1	9	79446798	79566638	-	3.77e-05
ILMN_1226962	1300010F03Rik	14	79248991	79602117	+	3.92e-05
ILMN_2674407	Arpp19	9	74885539	74908120	+	3.93e-05
ILMN_3125890	Tmem134	19	4125934	4132305	+	4.03e-05
ILMN_1225374	1110007C02Rik	13	94541634	94712971	+	4.06e-05
ILMN_1231997	Gsta1	9	78078463	78090491	+	4.11e-05
ILMN_2705349	Nipa1	7	63232937	63275324	-	4.22e-05
ILMN_1221257	BC026585	1	159388711	159419191	+	4.32e-05
ILMN_2431483	6330500D04Rik	13	24674058	24825685	+	4.33e-05
ILMN_2821158	Acad10	5	122071035	122110523	-	4.52e-05
ILMN_2594926	Cyp2b20	7	26682639	26711643	+	4.53e-05
ILMN_1229370	Podn	4	107687396	107704942	-	4.55e-05
ILMN_2800687	Hr	14	70952019	70973355	+	4.57e-05
ILMN_2765936	5730472N09Rik	2	30219753	30241041	+	4.61e-05
ILMN_2791811	Prune	3	95057596	95085998	-	4.66e-05
ILMN_1224768	Ehd4	2	119914911	119980342	-	4.67e-05
ILMN_1259470	1810009M01Rik	6	48783828	48790977	-	5.01e-05
ILMN_2680142	Anxa5	3	36347847	36374765	-	5.05e-05
ILMN_2686975	9130404D14Rik	2	32731634	32780774	+	5.07e-05
ILMN_1229994	Npn3	2	151931252	151937112	+	5.26e-05
ILMN_1233987	1110014O20Rik	6	38644389	38826164	-	5.39e-05
ILMN_1218181	Ifitm6	7	148201711	148202791	-	5.48e-05
ILMN_1254943	BC024955	7	106530059	106609493	+	5.66e-05
ILMN_2450506	Tln2	9	67065943	67387422	-	5.73e-05
ILMN_2886828	Rarb	14	17263353	17407724	-	5.95e-05
ILMN_2878274	Copz2	11	96711184	96722517	+	6.03e-05
ILMN_2822579	Col4a2	8	11312805	11449287	+	6.08e-05
ILMN_3007072	Tpm1	9	66870397	66897213	-	6.08e-05
ILMN_2610790	Ggt6	11	72249028	72251902	+	6.13e-05
ILMN_2985228	Raet1a	null	null	null	null	6.18e-05
ILMN_3148543	Src	2	157244180	157297598	+	6.19e-05
ILMN_2807335	3110001A13Rik	2	3621285	3699414	+	6.32e-05
ILMN_2647028	Copz2	11	96711184	96722517	+	6.45e-05
ILMN_2750011	Galnt10	11	57458944	57601016	+	6.71e-05
ILMN_1257253	LOC245666	X	148578815	148659779	+	6.73e-05
ILMN_2829330	Hexb	13	97946362	97968225	-	6.82e-05
ILMN_2814385	2010305C02Rik	11	75275217	75284401	+	6.88e-05
ILMN_2867382	Psd4	2	24223100	24264702	+	7.03e-05
ILMN_1245471	BC002199	3	127510182	127540410	-	7.07e-05
ILMN_2656021	Osbpl3	6	50243329	50406200	-	7.1e-05
ILMN_2733472	2610019I03Rik	15	82064209	82075177	-	7.15e-05
ILMN_2641278	Mfn2	4	147247708	147278813	-	7.17e-05
ILMN_1242246	Scamp5	9	57289135	57315831	-	7.37e-05
ILMN_2936671	Skap2	6	51809165	51962548	-	7.42e-05
ILMN_2827646	Tmem98	11	80623677	80635535	+	7.52e-05
ILMN_2793522	Tnfrsf19	14	61582873	61665306	-	7.62e-05
ILMN_1218981	Aldh1a7	19	20767443	20802052	-	7.74e-05
ILMN_1247894	Snrpn	7	67133488	67144657	-	7.75e-05
ILMN_2702434	AU040829	11	64815541	64976463	-	7.87e-05
ILMN_2749840	1300013J15Rik	11	61156903	61191847	-	7.92e-05
ILMN_1239293	Sulf2	2	165898589	165981163	-	7.93e-05
ILMN_1232022	4921517B04Rik	3	146515331	146646973	+	7.98e-05
ILMN_2893471	6430573F11Rik	8	37520602	37577374	+	7.99e-05
ILMN_1236700	Pde4d	13	109240142	110743669	+	8.01e-05
ILMN_2687062	Abr	11	76230236	76435816	-	8.03e-05
ILMN_2428164	Rad23b	4	55362915	55405109	+	8.45e-05
ILMN_2660555	Bcl2a1d	9	88618126	88626688	-	8.46e-05
ILMN_2906489	Mocos	18	24812391	24860072	+	8.47e-05
ILMN_2760979	Tgfbr2	9	115996825	116084407	-	8.48e-05
ILMN_2815802	Lrsam1	2	32780740	32817134	-	8.5e-05
ILMN_1249776	Jak3	8	74213113	74214474	+	8.73e-05
ILMN_2440679	D1Ertd471e	1	168184270	168246954	+	8.78e-05
ILMN_2523757	4930422G04Rik	3	127256407	127320934	+	8.91e-05
ILMN_2589312	Entpd4	14	69955242	69984744	+	8.96e-05
ILMN_1213001	Tmc6	11	117627302	117643512	-	8.98e-05
ILMN_2939503	4922503N01Rik	4	109079228	109117350	+	9.18e-05
ILMN_1253361	Acad9	3	35964901	35993866	+	9.39e-05
ILMN_2471166	Tmc6	11	117627302	117643512	-	9.43e-05
ILMN_2474052	5830411I20					9.45e-05
ILMN_2734882	2610019I03Rik	15	82064209	82075177	-	9.63e-05
ILMN_2422982	Synpo	18	60753627	60819796	-	9.63e-05
ILMN_1258578	2310047C17Rik	19	9063774	9151409	+	9.89e-05
ILMN_2458274	Ubap1	4	41296029	41337558	+	9.92e-05
ILMN_1215901	Agpat2	2	26448577	26459937	-	0.000103972
ILMN_1216097	LOC270157	9	51078656	51086476	-	0.000106714
ILMN_2647156	Pet112l	3	85378041	85459544	+	0.000107362
ILMN_2846254	Pgpep1	8	73173784	73183567	-	0.000110129
ILMN_2693868	Arhgap15	2	43604344	44251473	+	0.000111799
ILMN_2916705	Tuba1a	15	98780272	98783982	-	0.000111832
ILMN_2616989	2900008M13Rik	15	78258994	78269339	+	0.000113624
ILMN_1222860	LOC381484	3	15848070	15906332	-	0.000114048
ILMN_2733356	2310067E08Rik	9	14158450	14185436	-	0.000115568
ILMN_2998976	Edg2	5	145901231	145908947	+	0.000119867
ILMN_2860804	Tfrc	16	32609006	32632880	+	0.000120509
ILMN_1223511	C230071H18Rik	2				0.00012099
ILMN_2761720	2610019F03Rik					0.000121894
ILMN_2738893	D19Wsu12e	19	29682704	29722905	-	0.000122063
ILMN_2513778	Tmc6	11	117627302	117643512	-	0.000124103
ILMN_2744129	Acad10	5	122071035	122110523	-	0.000124509
ILMN_2675674	BC018371	11	94418416	94463185	-	0.00012575
ILMN_2915232	Cotl1	8	122333125	122364440	-	0.000127878
ILMN_1241827	Slc44a1	4	53453285	53635350	+	0.000128041
ILMN_2786442	Ptges	2	30744991	30785383	-	0.000128615
ILMN_2702061	4930542G03Rik	2	25077680	25080222	-	0.000129518
ILMN_1231573	Serpinb1a	13	32933961	32943054	-	0.000129782
ILMN_2752948	Sec5l1	13	30905788	31042167	-	0.000131465
ILMN_3090123	Dync2li1	17	85025837	85054908	+	0.000131671
ILMN_1255479	Cldn2	X	136335367	136345925	+	0.000131879
ILMN_2715661	Pex11c	8	3457105	3467680	-	0.000133644
ILMN_2419138	Vcl	14	21748655	21852895	+	0.00013539
ILMN_2980323	Cldn2	X	136335367	136345925	+	0.000138075
ILMN_2625125	Cx3cr1	9	119957811	119977400	-	0.000138389
ILMN_2650428	4833442J19Rik	6	149088371	149099693	+	0.000141457
ILMN_1217826	LOC328703					0.000142027
ILMN_1229458	Prkcb	7	129432265	129777916	+	0.000144163
ILMN_2953531	Mylc2b	17	71323260	71340127	-	0.00014796
ILMN_1230890	Fmo5	3	97432727	97459205	+	0.0001489
ILMN_2792089	Srebf1	11	60012591	60036083	-	0.000156376
ILMN_1214448	AI789751	15	75258037	75262259	-	0.000157273
ILMN_2705881	Scp2	4	107716444	107817603	-	0.000160585
ILMN_2635387	Mogat1	1	78507566	78534748	+	0.000167004
ILMN_2859440	Mnd1	3	83891856	83959708	-	0.000170195
ILMN_2862538	Col12a1	9	79446798	79566638	-	0.000171154
ILMN_2444316	Tpm3	3	89876571	89904824	+	0.000171278
ILMN_1217767	2900070E19Rik	12	106270879	106279061	+	0.000174674
ILMN_1253860	Mas1	17	13033945	13061009	-	0.000175214
ILMN_2712066	Pgd	4	148524100	148540880	-	0.00017843
ILMN_1254878	1300018P11Rik	6	99207478	99616791	-	0.000179513
ILMN_2620435	Ctps	4	120212473	120242881	-	0.000181718
ILMN_2629383	Adam11	11	102622753	102641576	+	0.000181919
ILMN_1232686	Cryz	3	154259675	154286146	+	0.000182846
ILMN_1223317	Lgals3	14	47987426	48005835	+	0.000184519
ILMN_2717496	Adamts5	16	85858415	85901370	-	0.000185237
ILMN_1224946	Aim1l	4	133621827	133648419	+	0.000191201
ILMN_2741231	Odz3	8	49313036	49760044	-	0.000192555
ILMN_1254927	Ly6c	15	74875451	74879243	-	0.000193247
ILMN_2667346	Npn3	2	151931252	151937112	+	0.000193764
ILMN_2732827	Snrpa1	7	73205185	73219468	+	0.000195916
ILMN_1238597	Omd	13	49678118	49687978	+	0.000198661
ILMN_2746055	Afg3l1	8	126001803	126027816	+	0.000205337
ILMN_2670517	Fntb	12	77866576	78022399	+	0.00020835
ILMN_2479666	Uck1	2	32110522	32115679	-	0.000209154
ILMN_2678637	2200001I15Rik	14	35165067	35168619	-	0.000211398
ILMN_2467800	Uap1l1	2	25215409	25221202	-	0.000211993
ILMN_2599295	Rbm19	5	120566522	120648980	+	0.000213474
ILMN_2618526	Mbldc1	5	21168719	21207214	-	0.000213964
ILMN_1245757	Nans	4	46502120	46516504	+	0.000213976
ILMN_2645662	1810054O13Rik	7	54306043	54310114	+	0.00021469
ILMN_1251595	Bhlhb9	X	132420392	132425620	+	0.000219446
ILMN_1246018	2610318I18Rik	16	17759711	17793475	+	0.000220968
ILMN_2825080	Ldhd	8	114150172	114154222	-	0.000221027
ILMN_1226366	Uck1	2	32110522	32115679	-	0.000221703
ILMN_1217341	Cryz	3	154259675	154286146	+	0.000222938
ILMN_2769740	BC019806	14	32899136	32916388	+	0.00022487
ILMN_2731735	Ear1	14	44680319	44681199	+	0.000231043
ILMN_1244371	LOC230602					0.000232082
ILMN_1258629	Col3a1	1	45368383	45406551	+	0.000234321
ILMN_3094043	Paqr9	9	95460236	95462540	+	0.00023436
ILMN_2792868	Blvrb	7	28232997	28251163	+	0.000235222
ILMN_2625279	Pacrg	17	10595878	11033177	-	0.000236471
ILMN_2707127	Nubp1	16	10412041	10424521	+	0.000239218
ILMN_2837802	BC028528	3	95687877	95695928	-	0.000239295
ILMN_2530417	LOC240023	17	13086970	13102751	-	0.000250311
ILMN_1232176	6820424L24Rik	5	39059719	39075989	-	0.000262404
ILMN_2970429	Uck1	2	32110522	32115679	-	0.000265913
ILMN_3136542	Gcdh	8	87410292	87417820	-	0.000267527
ILMN_1259528	LOC382092					0.000268389
ILMN_2699645	Rtn4	11	29592947	29644331	+	0.000279894
ILMN_3147135	Akr1a4	4	116309115	116324285	-	0.000281412
ILMN_3135801	Als2cr4	1	59157437	59176940	-	0.000281781
ILMN_1214167	Commd10	18	47118530	47247649	+	0.000282091
ILMN_2780167	Pitrm1	13	6547409	6579282	+	0.00028523
ILMN_2592239	Dscr5	16	94580370	94592622	-	0.000286125
ILMN_1212883	LOC381119					0.000289231
ILMN_1216056	2510049J12Rik	6	115533562	115542594	-	0.000290879
ILMN_1247377	Mpeg1	19	12535546	12538291	+	0.000295646
ILMN_2679755	Fmip	11	4795323	4828870	+	0.000301244
ILMN_2940642	St6galnac2	11	116536617	116556182	-	0.000302028
ILMN_2450817	Tnfrsf19	14	61582873	61665306	-	0.000303768
ILMN_3161936	Mpp1	X	72355072	72376355	-	0.00030399
ILMN_2749487	Rfc2	5	135058639	135074198	+	0.000304244
ILMN_2986172	Chd1l	3	97364671	97414113	-	0.000304565
ILMN_2603834	Htatip2	7	57014523	57029345	+	0.000305688
ILMN_1220353	Hdac3	18	38095498	38114642	-	0.000307183
ILMN_1234072	Pdlim1	19	40296734	40346004	-	0.000307756
ILMN_1230038	Vti1a	19	55390841	55701051	+	0.000309741
ILMN_1251303	AA968343	2	34965012	35034342	+	0.000317218
ILMN_1244312	LOC212399					0.000326465
ILMN_3051608	Tmem77	3	106350611	106377763	+	0.000326769
ILMN_2617194	Rarb	14	17263353	17407724	-	0.000329416
ILMN_2901655	Pet112l	3	85378041	85459544	+	0.000332147
ILMN_1231896	Ssbp4	8	73121389	73132172	-	0.000332166
ILMN_2805697	1810055E12Rik	19	60887488	60912130	+	0.000334248
ILMN_3104928	2610019I03Rik	15	82064209	82075177	-	0.000335052
ILMN_1246724	Apg7l	6	114593143	114809954	+	0.000339733
ILMN_3114413	G3bp2	5	92483540	92512684	-	0.000340286
ILMN_1234702	Gpt2	8	88016475	88051459	+	0.000342591
ILMN_2418465	Gnai2	9	107516469	107537673	-	0.00034514
ILMN_2441335	Abcg1	17	31194643	31252722	+	0.000345983
ILMN_2605512	Lamb3	1	195128151	195170072	+	0.000353366
ILMN_2544063	1600013E24Rik					0.0003549
ILMN_2756369	Hsbp1	8	121868407	121872167	+	0.000355343
ILMN_2749842	1300013J15Rik	11	61156903	61191847	-	0.000360736
ILMN_2932964	Ctps	4	120212473	120242881	-	0.000365267
ILMN_3009558	Oxnad1	14	32899136	32916388	+	0.000368182
ILMN_1216381	1500041O16Rik	10	80858931	80893750	-	0.000380661
ILMN_1258028	Gal3st1	11	3883639	3899329	+	0.000381158
ILMN_2705886	Scp2	4	107716444	107817603	-	0.000383787
ILMN_2742420	Ryk	8	125586842	125621660	+	0.000385973
ILMN_2687872	Col1a1	11	94797538	94814356	+	0.000386319
ILMN_2699531	Rgs10	7	135517135	135562272	-	0.000388729
ILMN_1219712	Ctps	4	120212473	120242881	-	0.00039386
ILMN_2735350	Gdf15	8	73153292	73156355	-	0.000396401
ILMN_2836710	Cd151	7	148653292	148657367	+	0.000398264
ILMN_2765400	Nubp1	16	10412041	10424521	+	0.000400707
ILMN_1230505	2810055F11Rik	12	73174415	73186426	-	0.000403455
ILMN_1240289	LOC243245	5	117769275	117805014	+	0.000410379
ILMN_2472504	Pcyox1	6	86336000	86347144	-	0.000412372
ILMN_1218384	1110019L22Rik	10	80858931	80893750	-	0.000412579
ILMN_1216213	Incenp	19	9946836	9973959	-	0.000414114
ILMN_2735792	Smarca4	9	21420613	21507810	+	0.000414492
ILMN_1233713	LOC381259	1	59157437	59176940	-	0.000415609
ILMN_2619848	Tfrc	16	32609006	32632880	+	0.00041625
ILMN_2700408	Mgll	6	88674406	88778354	+	0.000416855
ILMN_1227377	Synj2	17	5941280	6044290	+	0.000418156
ILMN_2854157	Aqp8	7	130605886	130611517	+	0.000426492
ILMN_2771326	Sca10	15	85166810	85293639	+	0.000427061
ILMN_2417863	Tnip1	11	54724289	54776419	-	0.00044075
ILMN_2444201	4930579E17Rik	12	37108170	37231452	+	0.000448561
ILMN_1255766	Sh3bp2	5	34868487	34906274	+	0.000455445
ILMN_2981550	Capn1	19	5988545	6015151	-	0.000468477
ILMN_1215275	Add1	5	34916313	34974957	+	0.000472271
ILMN_2971479	Trp53inp1	4	11083578	11101526	+	0.000473014
ILMN_1239332	Arhgef16	4	153652595	153675785	-	0.000477164
ILMN_1230327	LOC383099					0.000485497
ILMN_3162174	Immt	6	71781325	71825260	+	0.000486292
ILMN_1226525	H2-Ab1	17	34400185	34406355	+	0.000486848
ILMN_1248849	Gsta2	9	78178825	78203595	-	0.000487094
ILMN_2543688	0610007N19Rik	15	32170324	32176484	-	0.000488558
ILMN_3157232	AK129302	X	92834532	92853848	-	0.000496511
ILMN_1213090	2010305C02Rik	11	75275217	75284401	+	0.000498987
ILMN_2675064	Adhfe1	1	9538029	9568051	+	0.000503159
ILMN_1217252	2510002J07Rik	2	26448577	26459937	-	0.000504206
ILMN_1214531	Cyp2b13	7	26846514	26881215	+	0.000504602
ILMN_2726371	Nqo1	8	109912125	109927106	-	0.000507988
ILMN_2748680	Fhit	14	10382606	11994549	-	0.00051348
ILMN_2835723	Manba	3	135148575	135234368	+	0.000514374
ILMN_2595612	Idh2	7	87239732	87260278	-	0.000514556
ILMN_1255191	Trim6	7	111367307	111383666	+	0.000516079
ILMN_2958099	Adssl1	12	113858300	113879551	+	0.000517992
ILMN_2653215	Nagk	6	83744976	83753414	+	0.000527237
ILMN_1241307	Bcl2l13	6	120786248	120842860	+	0.000550935
ILMN_2657636	Gsta1	9	78078463	78090491	+	0.00055111
ILMN_2756311	1110006G14Rik	7	123175493	123176064	+	0.000551637
ILMN_2751935	Sytl4	X	130470924	130516351	-	0.000552034
ILMN_2755666	Apbb1ip	2	22629614	22731173	+	0.000553883
ILMN_2868480	Ear4	14	51823364	51823831	+	0.000556609
ILMN_2659317	E130306D19Rik	4	43509014	43512567	-	0.000562936
ILMN_2772256	Smurf1	5	145637364	145726716	-	0.000574159
ILMN_2990197	Bola3	6	83299141	83310130	+	0.000574168
ILMN_1217309	Tax1bp3	11	72990585	72996664	+	0.000576838
ILMN_1220873	2010003K11Rik	19	4496790	4498583	-	0.000577175
ILMN_2746830	BC022224	11	84634358	84642496	-	0.000585448
ILMN_2630047	Car3	3	14863538	14872381	+	0.000588032
ILMN_1259100	Pilrb	5	138293375	138299226	-	0.000598584
ILMN_2746086	Tax1bp3	11	72990585	72996664	+	0.000604393
ILMN_2711267	Krt1-18	15	101858659	101862451	+	0.000608144
ILMN_2644161	9330129D05Rik	5	122048293	122068947	-	0.000611088
ILMN_2694179	Ccl6	11	83401384	83406589	-	0.00061207
ILMN_2706120	Ehhadh	16	21761360	21787917	-	0.000614966
ILMN_2757966	Cxcl4	5	91201539	91202409	+	0.000618282
ILMN_2603837	Htatip2	7	57014523	57029345	+	0.000627082
ILMN_2625352	2510048O06Rik	5	148672204	148687354	+	0.000631736
ILMN_2812084	Rcbtb2	14	73551340	73583500	+	0.00063734
ILMN_1242145	5730414N17Rik	null	null	null	null	0.000642423
ILMN_1256388	Mtnr1a	8	46154491	46173710	+	0.000647656
ILMN_1256150	C730023J07Rik					0.000650712
ILMN_1258935	Sult4a1	15	83907578	83936044	-	0.000657872
ILMN_2660263	Bcl2a1b	9	89094047	89102665	+	0.000661385
ILMN_2747651	Hat1	2	71227015	71279679	+	0.000663547
ILMN_2934532	Prpf19	19	10969782	10980022	+	0.000663661
ILMN_2803399	Mcm6	1	130228168	130256207	-	0.000679475
ILMN_2627041	Cx3cl1	8	97295909	97306323	+	0.000682739
ILMN_1219208	Nol6	4	41061460	41071488	-	0.000683842
ILMN_2430502	scl000179.1_19					0.000688932
ILMN_1227553	Plce1	19	38598687	38857363	+	0.000696135
ILMN_2712075	Lcn2	2	32240153	32243317	-	0.000699041
ILMN_2668289	N6amt1	16	87354430	87368987	+	0.000703671
ILMN_2466180	7330410H16Rik	X	160414754	160465929	-	0.000711734
ILMN_2658654	BC021611	8	125299405	125341780	+	0.000718453
ILMN_2755915	Pet112l	3	85378041	85459544	+	0.000722613
ILMN_2622801	Sh3bgrl2	9	83441945	83493899	+	0.000730278
ILMN_2715289	Exosc7	9	123022333	123045247	+	0.000737764
ILMN_2761585	2400009B08Rik	8	3671188	3672336	-	0.000741301
ILMN_3007898	Aof1	13	47138868	47179982	+	0.000741388
ILMN_1227875	Fkbp7	2	76501101	76511142	-	0.000744152
ILMN_1225552	Arsa	15	89302959	89306545	-	0.000745395
ILMN_2740764	Rps6ka4	19	6903574	6915091	-	0.00074605
ILMN_2595519	Lig1	7	13862632	13896782	+	0.000746337
ILMN_2597778	Gna14	19	16510252	16685310	+	0.0007469
ILMN_2835423	Cfd	10	79353657	79355399	+	0.000755752
ILMN_2936427	Mcm4	16	15624198	15637415	-	0.000770246
ILMN_2806159	Tmsb4x	X	163645025	163647247	-	0.000770768
ILMN_2604521	Cotl1	8	122333125	122364440	-	0.000772053
ILMN_1230423	G431001E03Rik	11	32247820	32328173	+	0.000776994
ILMN_2893605	1300018P11Rik	6	99207478	99616791	-	0.000783089
ILMN_2771665	Pafah2	4	133952235	133983328	+	0.000785913
ILMN_2680398	D730019B10Rik	10	7552268	7590194	+	0.000787365
ILMN_3103439	Dnajc19	3	33954942	33980243	-	0.000789411
ILMN_2754355	Rps19	7	25669390	25674825	+	0.000796142
ILMN_2851040	Mcm3	1	20793095	20810294	-	0.000796756
ILMN_2437558	scl0004175.1_57					0.000800876
ILMN_2461172	Slc16a5	11	115323788	115335712	+	0.000812319
ILMN_2896768	Cbr3	16	93683460	93691235	+	0.000813904
ILMN_2524986	Ear10	14	44680321	44681194	+	0.000817934
ILMN_2635801	2310079N02Rik	8	128253863	128272135	+	0.000818076
ILMN_1223710	Pmm1	15	81781538	81791360	-	0.000820479
ILMN_2686898	Aaas	15	102168688	102181104	-	0.000824115
ILMN_2420353	C230098O21Rik	null	null	null	null	0.000828215
ILMN_1246737	Katnb1	8	97605189	97622956	+	0.000837412
ILMN_1245528	M6prbp1	17	56418392	56429934	-	0.000851183
ILMN_2955725	Cort	4	148499143	148500872	-	0.000851245
ILMN_2969919	Rnf11	4	109123703	109157333	-	0.000851377
ILMN_1223780	2410008B13Rik	7	88035609	88046155	-	0.000852252
ILMN_1217331	Mcm6	1	130228168	130256207	-	0.000852601
ILMN_2625351	Sh3bgrl3	4	133683321	133684704	-	0.000856357
ILMN_1249765	Smfn	9	48276619	48288716	-	0.000856934
ILMN_2712280	Ormdl3	11	98442570	98448682	-	0.000872505
ILMN_1219253	Olfml1	7	114710960	114734608	+	0.000877876
ILMN_2524865	Chi3l4	3	106004408	106022425	-	0.000878441
ILMN_2648669	Gpnmb	6	48986612	49006778	+	0.000882522
ILMN_2722996	Ptpns1	2	129418571	129457964	+	0.0008881
ILMN_2944011	LOC547343					0.000905166
ILMN_2688415	1300010F03Rik	14	79248991	79602117	+	0.000907534
ILMN_2438849	Zfp532	18	65739884	65848587	+	0.000911953
ILMN_2426853	Ubd	17	37330873	37332782	+	0.000923493
ILMN_2733082	9130204K15Rik	11	79595481	79685896	-	0.000923965
ILMN_2592815	Gnai1	5	17770953	17866231	-	0.00092675
ILMN_1377924	Gapd	6	125111871	125116485	-	0.000928119
ILMN_2672543	DXImx50e	X	7308840	7328031	-	0.000929659
ILMN_2714565	Rrm2	12	25393106	25399011	+	0.000930621
ILMN_1219084	1700052K11Rik	11	105042048	105042619	-	0.000931473
ILMN_2866752	Bcap29	12	32280226	32319464	-	0.000934727
ILMN_2582933	Tnfrsf6	19	34365199	34402260	+	0.000944746
ILMN_2611648	Mrpl16	19	11844875	11849291	+	0.000946387
ILMN_2588249	S3-12	17	56240017	56249011	-	0.000956682
ILMN_2761188	Ibtk	9	85580963	85637760	-	0.000961715
ILMN_2687628	Ckap2	8	23278921	23296291	-	0.00096593
ILMN_1214835	Cdc25a	9	109778083	109796392	+	0.000967134
ILMN_2952914	Ywhaz	15	36700525	36724302	-	0.000969419
ILMN_1225723	Osgepl1	1	53370468	53383187	+	0.000972211
ILMN_1232995	1810023F06Rik	12	104689108	104695433	-	0.000972325
ILMN_2976448	E330036I19Rik	5	144233814	144266810	+	0.000987023
ILMN_2810473	Acadm	3	153585321	153607596	-	0.000994184
ILMN_2743831	Pep4	7	35697398	35829729	+	0.00100058
ILMN_1224158	LOC224163					0.0010079
ILMN_2990220	Usp22	11	60965287	60988557	-	0.00101543
ILMN_2606624	C4b	17	34865332	34880828		0.00102248
ILMN_2868440	1700003F12Rik	2	154372821	154375739	+	0.00102835
ILMN_2773936	Edg5	9	20770404	20781167	-	0.00103003
ILMN_1252760	Afg3l1	8	126001803	126027816	+	0.0010344
ILMN_2910627	Acate3	15	20595089	20596408	-	0.00105062
ILMN_2724433	B3gat1	9	26541313	26570686	+	0.00105311
ILMN_2701991	Dscr1	16	92392200	92466370	-	0.00105679
ILMN_2838501	Slc24a3	2	144993490	145467902	+	0.00105692
ILMN_2946184	Hoxb7	11	96145877	96151650	+	0.00106342
ILMN_2769991	Cyp2c29	19	39361601	39405189	+	0.00106871
ILMN_1219440	Rdh6	10	127238208	127283621	+	0.0010704
ILMN_1219016	2310058J06Rik	3	57259571	57379832	-	0.00107106
ILMN_2708877	AA960558	7	138009270	138056826	+	0.0010733
ILMN_1236624	Ap3s1	X	36038769	36039347	-	0.00107385
ILMN_2773624	Hexa	9	59387504	59412914	+	0.0010833
ILMN_2632976	Faim	9	98886792	98902437	+	0.00109912
ILMN_2817996	Ppa2	3	132973074	133041199	+	0.00109919
ILMN_2950957	Rtn4ip1	10	43621613	43667668	+	0.00110242
ILMN_3002011	Cox18	5	90643749	90653026	-	0.0011053
ILMN_1246864	Rarb	14	17263353	17407724	-	0.00111467
ILMN_3009463	Trip6	5	137751127	137755435	-	0.00113014
ILMN_2707808	Pdhb	14	8998505	9005506	-	0.00113667
ILMN_2769918	Timp1	X	20447292	20451861	+	0.00113792
ILMN_2641431	Trak2	1	58957294	59003342	-	0.00114355
ILMN_3140071	Rtn4	11	29592947	29644331	+	0.0011463
ILMN_2711045	Sirt5	13	43460904	43490572	+	0.00115552
ILMN_1254231	Uck1	2	32110522	32115679	-	0.00115556
ILMN_3123120	Rnps1	17	24551620	24562840	+	0.00115718
ILMN_2978878	Lrrc20	10	60938581	61044990	+	0.00115943
ILMN_2957113	Ercc3	18	32399954	32429805	+	0.00116367
ILMN_3133095	Slc35f2	9	53619544	53665960	+	0.00116508
ILMN_2622057	AU067695	6	115494682	115528368	+	0.00118302
ILMN_2629486	Srpx	X	9615103	9694835	-	0.00118382
ILMN_1236727	C730031G17	5	87429885	87440699	+	0.00119846
ILMN_1248603	Treh	9	44481316	44494388	+	0.00119964
ILMN_1215877	Extl1	4	133912287	133939765	-	0.0012
ILMN_2857957	Mgll	6	88674406	88778354	+	0.00121405
ILMN_1249480	1300010F03Rik	14	79248991	79602117	+	0.00121418
ILMN_2461487	2610203C22Rik	1	9550913	9621256	-	0.00121589
ILMN_2684402	1810022K09Rik	3	14606293	14611139	-	0.00121726
ILMN_2591029	Niban	1	153418316	153569069	+	0.00122446
ILMN_2660803	Bckdhb	9	83842388	84017847	+	0.0012285
ILMN_2941840	Syap1	X	159294989	159326379	-	0.00123368
ILMN_2509273	Tmpit	5	136211355	136220141	-	0.00123577
ILMN_2750801	Rpa1	11	75111668	75161826	-	0.00123765
ILMN_2429108	2700024H10Rik					0.00125313
ILMN_2448997	C130092E12					0.00125344
ILMN_1218320	Olfr1383	11	49337227	49338162	+	0.00125893
ILMN_1224855	AA175286	6	3322257	3349571	-	0.00127237
ILMN_2704637	Kdt1	6	15670661	15752165	+	0.00127742
ILMN_2645255	Stx7	10	23869123	23908765	+	0.00129282
ILMN_2688721	5830468K18Rik	1	162970732	163000789	-	0.00130487
ILMN_2691815	E430034L04Rik	5	92483540	92512684	-	0.00130706
ILMN_2633377	Mcm3	1	20793095	20810294	-	0.00130957
ILMN_2749958	Cerk	15	85969558	86016571	-	0.00130992
ILMN_2723860	Pkm2	9	59504415	59527182	+	0.00131174
ILMN_1248812	Srd5a2l	5	76569296	76584529	+	0.00131259
ILMN_2693258	2310005N03Rik	1	180249261	180252824	+	0.00133033
ILMN_1221564	Ltbp1	17	75404908	75791852	+	0.00133321
ILMN_1219155	Jak3	8	74200195	74214474	+	0.00133852
ILMN_1234812	Dap	15	31154180	31204090	+	0.00133993
ILMN_1222111	Col15a1	4	47221033	47326039	+	0.00134254
ILMN_2702303	Ch25h	19	34548720	34549616	-	0.00135085
ILMN_1238908	LOC385461					0.0013519
ILMN_2536312	LOC383891	3	93237137	93237688	-	0.00135467
ILMN_2605494	Tex261	6	83718875	83725806	-	0.00139204
ILMN_2745889	Acot2	12	85328811	85334823	+	0.00139787
ILMN_2736762	Ifrd2	9	107490049	107495369	+	0.00141034
ILMN_2588121	Tbcd	11	121477511	121534467	-	0.00141156
ILMN_2665490	Litaf	16	10959368	11066250	-	0.00141276
ILMN_2511953	Tnfaip8	18	50139081	50266827	+	0.00141467
ILMN_2946862	Cdc42	4	136875611	136913635	-	0.00143918
ILMN_2947568	Gadd45a	6	66985090	66987451	-	0.00144281
ILMN_2610576	Myo5b	18	74600590	74931147	+	0.00144952
ILMN_2915861	Psmd1	1	87960962	88059363	+	0.00146364
ILMN_3161863	AI595366	13	74497026	74501453	-	0.0014693
ILMN_2524992	Ear2	14	44680319	44681199	+	0.00147229
ILMN_2588056	Gapd	6	125111871	125116485	-	0.00148162
ILMN_1223330	Aqp7	4	40980107	40995172	-	0.00149026
ILMN_2929896	Pbk	14	66424674	66436659	+	0.00149636
ILMN_2433685	Entpd5	12	85714825	85749979	-	0.00152829
ILMN_2771087	Drctnnb1a	5	23421094	23536508	-	0.00153598
ILMN_1216143	Rnf11	4	109123703	109157333	-	0.00153944
ILMN_2652482	Dfna5h	6	50157402	50211768	-	0.0015424
ILMN_1217849	Laptm5	4	130469040	130492056	+	0.00155432
ILMN_2795412	Tmem176a	6	48791508	48795363	+	0.00155848
ILMN_2663328	2600001J17Rik	11	34622692	34647143	-	0.00157169
ILMN_1254109	MGC25972	4	114971651	115005420	+	0.00157425
ILMN_2643291	1300018P11Rik	6	99207478	99616791	-	0.00158052
ILMN_2900557	Kif15	9	122860199	122927851	+	0.00159189
ILMN_1216880	Emr1	17	57498114	57622950	+	0.00159323
ILMN_2686252	B430315C20Rik	2	121136297	121181132	-	0.00161165
ILMN_2416218	5530400B01Rik	7	149265881	149266186	-	0.00161297
ILMN_3121891	Lmna	3	88285070	88313878	-	0.00161313
ILMN_1227260	Lad1	1	137715508	137729543	+	0.00161621
ILMN_2729263	Coq7	7	125653173	125676870	-	0.00161765
ILMN_2640989	Cyp2c50	19	40164178	40188440	+	0.001619
ILMN_3143304	4930572J05Rik	15	74551664	74554803	+	0.00163648
ILMN_1232208	Copz2	11	96711184	96722517	+	0.0016397
ILMN_2710185	Mylc2b	17	71323260	71340127	-	0.00164095
ILMN_1224142	2300008B03Rik	1	121804467	121809785	-	0.00164135
ILMN_2891506	Tbcd	11	121313263	121478478	+	0.00164662
ILMN_2894396	BC019731	5	140278439	140295871	-	0.00164968
ILMN_2502317	Ugt1a13	1	89951963	90115579	+	0.00165754
ILMN_2673213	Prune	3	95057596	95085998	-	0.00165849
ILMN_2662387	Lmna	3	88285070	88313878	-	0.00169229
ILMN_2986393	Tuba1b	15	98761856	98764996	-	0.00169599
ILMN_2689560	Exoc8	8	127419376	127421526	-	0.00170096
ILMN_1246429	BC021917	19	10666690	10678748	-	0.00171016
ILMN_2776600	Psap	10	59740375	59765342	+	0.00172005
ILMN_2873112	Mdh2	5	136254350	136266268	+	0.00172026
ILMN_2816180	Lbh	17	73267645	73291282	+	0.00172458
ILMN_1251465	Kctd9	14	68333994	68360367	+	0.00173604
ILMN_2546272	Gng12	6	66846391	66971344	+	0.00176055
ILMN_2730701	Pqlc3	12	16995454	17007214	-	0.00176214
ILMN_2741790	3230401I01Rik	7	129180727	129210777	-	0.00177248
ILMN_1227306	LOC277743	4	140924135	140940090	+	0.00178349
ILMN_3124160	D030051N19Rik	2	91570291	91759006	+	0.00178368
ILMN_1256019	Acadm	3	153585321	153607596	-	0.00178567
ILMN_2632073	Sfxn5	6	85163045	85283416	-	0.00178766
ILMN_2553280	4732470M22Rik					0.00178924
ILMN_2912239	Hsd17b4	18	50287855	50355923	+	0.00179352
ILMN_1259566	Siat7d	2	32442615	32455218	+	0.00181311
ILMN_2426480	3830612M24					0.00182074
ILMN_2832658	Atp6v0e2	6	48487700	48491793	+	0.00182382
ILMN_2556850	Stx8	11	67779695	68020650	+	0.00182568
ILMN_2534018	LOC215958	10	42941292	43184688	+	0.0018355
ILMN_3154691	Sirpb1	3	15371819	15426504	-	0.00184213
ILMN_2734683	Fstl1	16	37776959	37836600	+	0.00184478
ILMN_2665422	Afg3l1	8	126001803	126027816	+	0.00184642
ILMN_1216215	BC036718	14	70977654	70982378	+	0.00185302
ILMN_1252809	5031439G07Rik	15	84774366	84818430	-	0.00185903
ILMN_2686513	Cbara1	10	59165383	59326871	+	0.00186094
ILMN_2756379	Aqp8	7	130605886	130611517	+	0.00186581
ILMN_2880540	Apoc2	7	20256933	20266772	-	0.00187455
ILMN_2540712	LOC386485					0.0018814
ILMN_1222036	Mpra	4	134052612	134064728	+	0.00188423
ILMN_1251055	LOC380631					0.00189282
ILMN_2789948	Arhgdib	6	136872044	136890420	-	0.00189355
ILMN_1245217	Cyp2c50	19	40164178	40188440	+	0.00189725
ILMN_2876448	Mgmt	7	144086294	144319870	+	0.00191574
ILMN_2486694	Mmp24	2	155601078	155644102	+	0.00192228
ILMN_2428061	Tmprss4	9	44980979	45012098	-	0.0019346
ILMN_1239542	Raet1c	10	21878375	22093945	+	0.00194003
ILMN_2546905	Rbpms	8	34893116	35040313	-	0.00194053
ILMN_1245825	1810046K07Rik	9	51097799	51137022	-	0.00194892
ILMN_3109728	Chdh	14	30822209	30853652	+	0.00195344
ILMN_1258517	Gbe1	16	70314332	70569961	+	0.00195503
ILMN_2428060	Tmprss4	9	44980979	45012098	-	0.00195929
ILMN_2767605	Lmo2	2	103798143	103822031	+	0.00196993
ILMN_2825446	Sdcbp2	2	151398358	151415741	+	0.00197258
ILMN_2758452	Hn1	11	115358667	115375701	-	0.00199136
ILMN_1258601	Ywhag	5	136384279	136410486	-	0.0020088
ILMN_3129372	2210418O10Rik	2	175454411	175468170	-	0.00201182
ILMN_2589350	9030624L02Rik	8	107450170	107458567	+	0.00202507
ILMN_2674378	Lrrc20	10	60938581	61044990	+	0.00204237
ILMN_2876071	Fth1	19	10057194	10059582	+	0.00204698
ILMN_2600565	Maged2	X	147240913	147248888	-	0.00208366
ILMN_1228690	Psd4	2	24223100	24264702	+	0.00208847
ILMN_2543456	D2Bwg1335e	2	26203641	26207630	-	0.00210997
ILMN_1227920	Mre11a	9	14589098	14641567	+	0.00213212
ILMN_1247257	Gpd2	2	57090046	57223130	+	0.00215339
ILMN_2818396	5033414D02Rik	19	29423089	29441880	-	0.00215993
ILMN_2632034	BC006933	12	119116456	119437516	-	0.00216262
ILMN_1232396	Ear2	14	44680319	44681199	+	0.00216876
ILMN_2742152	Gadd45a	6	66985090	66987451	-	0.00217754
ILMN_2925653	Ear2	14	44680319	44681199	+	0.00219474
ILMN_2675697	Kdelr3	15	79346898	79358169	+	0.00220364
ILMN_3158937	9630050M13Rik	2	3031496	3145078	+	0.00222813
ILMN_2727785	BC009118					0.00225704
ILMN_1242652	LOC271709					0.00226379
ILMN_2878071	Lyz	10	116724853	116729924	-	0.00226481
ILMN_2663613	Itgb5	16	33829751	33949239	+	0.00227389
ILMN_3006990	EG622339	12	71021459	71022478	-	0.00227585
ILMN_1254786	Ech1	7	29610236	29617266	+	0.00227614
ILMN_2657828	Rhbdf1	11	32109585	32122300	-	0.00228622
ILMN_2600309	Spg7	8	125586842	125621660	+	0.00229715
ILMN_2774572	Crygn	5	24256821	24263826	-	0.00229928
ILMN_1213200	Thrap5	10	79357455	79371637	-	0.00230984
ILMN_1249578	Sorl1	9	41772803	41932380	-	0.00232189
ILMN_2714796	Coro1a	7	133843287	133848330	-	0.0023437
ILMN_2681123	Als2cr2					0.00234441
ILMN_2909782	Rras2	7	121190302	121261295	-	0.0023446
ILMN_1244584	Zfyve16	13	93257063	93300823	-	0.00234537
ILMN_2650447	Col23a1	11	51103422	51397420	+	0.00234597
ILMN_1249467	Rap2c	X	48357089	48371195	-	0.00235076
ILMN_2451556	1700085B13Rik	7	29220503	29221973	+	0.00235722
ILMN_1247199	H2afy	13	56174980	56237722	-	0.00235844
ILMN_2797825	Slc16a13	11	70030291	70034496	-	0.00236497
ILMN_2666607	Akp5	1	88983265	88986503	-	0.00236861
ILMN_2876066	Fth1	19	10057194	10059582	+	0.00239643
ILMN_2974720	Igf2bp2	16	22059082	22163372	-	0.00240562
ILMN_2973156	Esrrg	1	189432670	190038764	+	0.00241917
ILMN_2706495	Prune	3	95057596	95085998	-	0.00242721
ILMN_2901387	Tm4sf4	3	57229236	57245599	+	0.00243747
ILMN_1220617	Hr	14	70952019	70973355	+	0.00245209
ILMN_1252202	Tnfaip3	10	18720716	18735463	-	0.00246027
ILMN_2494618	Usp22	11	60965287	60988557	-	0.00247171
ILMN_1250882	Lias	5	65782736	65801932	+	0.00248692
ILMN_2700715	Cstb	10	77888415	77890364	+	0.00249962
ILMN_2666747	E430034L04Rik	5	92483540	92512684	-	0.00250613
ILMN_2620061	Ckap1	7	31009150	31017291	-	0.00251212
ILMN_2713464	Abhd4	14	54878972	54888840	+	0.00251826
ILMN_2933914	Psmd14	2	61549751	61638433	+	0.00252728
ILMN_2418426	Wig1	3	32233720	32264600	-	0.00253017
ILMN_2731454	Evl	12	109792930	109926723	+	0.00253491
ILMN_2617835	Myo9b	8	73796613	73884611	+	0.00253969
ILMN_2798255	Dscr5	16	94580370	94592622	-	0.00254365
ILMN_1259473	Fen1	19	10273622	10278659	-	0.00255827
ILMN_2663604	Fignl1	11	11687434	11708962	-	0.00256656
ILMN_1241341	LOC385780					0.00256662
ILMN_3124235	Sall4	2	168573832	168593443	-	0.00258001
ILMN_1257501	Pet112l	3	85378041	85459544	+	0.00258226
ILMN_2693985	Rpia	6	70715714	70742226	-	0.0025831
ILMN_1236993	9530046H09Rik	17	33825041	33855598	-	0.00261078
ILMN_2692723	Lpl	8	71404454	71430831	+	0.00261352
ILMN_1214396	Gsr	8	34762995	34808635	+	0.0026204
ILMN_1218921	Myo9a	9	59598703	59776673	+	0.00262619
ILMN_1215446	Cidea	18	67503259	67527432	+	0.00265097
ILMN_2648292	H3f3b	11	115883226	115889276	-	0.00265477
ILMN_3009572	Txn1	4	57956245	57969283	-	0.00266818
ILMN_2910295	Crim1	17	78596408	78773654	+	0.00267799
ILMN_1228629	Gig1	3	9429938	9610085	-	0.00268038
ILMN_1253365	Gpr39	1	127764199	127809678	-	0.00269213
ILMN_1252618	Acox2	14	9058026	9091450	-	0.00269337
ILMN_1221893	Pparg	6	115372091	115440419	+	0.00270361
ILMN_2908070	Gtse1	15	85690406	85707003	+	0.00271239
ILMN_2838564	Tsku	7	105499378	105509798	-	0.00271411
ILMN_1233857	Mcm6	1	130228168	130256207	-	0.00271999
ILMN_1246601	Glg1	8	113681448	113783102	-	0.0027357
ILMN_2630605	Fscn1	5	143722022	143734864	+	0.0027412
ILMN_3103896	Timp1	X	20447292	20451861	+	0.00274304
ILMN_3014674	LOC434197	7	75418725	75507975	+	0.00274709
ILMN_2754104	Apoa4	9	46048779	46051542	+	0.00276003
ILMN_1253354	Dapp1	3	137593971	137644509	-	0.00276227
ILMN_3141738	Ttc8	12	100158784	100221448	+	0.00278121
ILMN_2884968	Mina	16	59471601	59492287	+	0.00278489
ILMN_1215212	Rhob	12	8505848	8506438	-	0.00278806
ILMN_2708440	Snx12	X	98293125	98417902	-	0.0028093
ILMN_2739999	B2m	2	121973422	121978819	+	0.00280954
ILMN_2759749	Syap1	X	159294989	159326379	-	0.00281009
ILMN_1254307	1810011O10Rik	8	25549048	25549368	-	0.00281327
ILMN_1240630	Polk	13	97250644	97312440	-	0.00282894
ILMN_3100812	Gpx4	10	79509911	79519184	+	0.00284394
ILMN_2489147	6330407I18Rik	null	null	null	null	0.00284991
ILMN_2609394	4.93e+26					0.00285873
ILMN_2474061	1810058I24Rik	6	35202654	35213496	+	0.00286095
ILMN_2485787	Dtymk	1	95689153	95698511	-	0.00286454
ILMN_2665307	Pilra	5	138263180	138277496	-	0.00286667
ILMN_1257209	Waspip	2	73267667	73367791	-	0.00287166
ILMN_1250665	St5	7	116667425	116760661	-	0.00288034
ILMN_2500276	Ccng1	11	40562054	40568813	-	0.00289977
ILMN_3118584	Bex4	X	132673535	132674982	+	0.00290996
ILMN_2793260	Micall2	5	140182650	140208788	-	0.00291282
ILMN_2921698	Pcca	14	122933546	123290322	+	0.00291349
ILMN_2692644	BC054059	2	158328348	158333934	+	0.00292103
ILMN_2518346	Tpm1	9	66870397	66897213	-	0.00292304
ILMN_1214488	Pbp	5	117732660	117737634	-	0.00292614
ILMN_2774640	Blm	7	87599977	87679996	-	0.00292694
ILMN_1214899	Phospho1	11	95685813	95693454	+	0.00292812
ILMN_2710229	Ccng1	11	40562054	40568813	-	0.00292886
ILMN_2519488	Tor2a	2	32612754	32617764	+	0.00293285
ILMN_2757641	Efna5	17	62953533	63230666	-	0.00294005
ILMN_2688306	Rbl1	2	156971629	157030270	-	0.00294272
ILMN_2443794	6230416J20Rik	4	86224759	86257959	-	0.00294569
ILMN_2594575	Cugbp2	2	6462915	7002348	-	0.00295275
ILMN_3128907	Cd63	10	128345975	128349872	+	0.00296258
ILMN_2547942	4833427B12Rik	8	123102533	123113204	-	0.00297384
ILMN_2987826	Cdcp1	9	123079942	123125156	-	0.0029739
ILMN_2758695	Nup93	8	96738501	96838966	+	0.00299737
ILMN_2771368	Acox1	11	116033202	116060359	-	0.00301283
ILMN_2752524	Paqr9	9	95460236	95462540	+	0.00302258
ILMN_1252830	Mras	9	99285841	99337300	-	0.00310062
ILMN_2754233	Rutbc1	11	74662763	74710562	-	0.00311567
ILMN_1227459	Gga2	7	129130236	129164736	-	0.00313781
ILMN_2778293	Olfr171	16	19566033	19566974	-	0.0031454
ILMN_2747828	2810407P21Rik	5	76958336	76999319	+	0.00315462
ILMN_2743425	Arfip1	3	84300015	85691438	-	0.00319103
Gene transcripts showing increased expression with low fat diet
Probe ID	Gene Symbol	Chromosome	Start	Stop	Strand	pvalue
ILMN_2661971	Gm2a	11	54911617	54924400	+	2.41e-09
ILMN_2961216	Slco2a1	9	102910819	102990179	+	5.64e-09
ILMN_2961221	Slco2a1	9	102910819	102990179	+	8.76e-09
ILMN_2699880	Abca9	11	109962063	110029510	-	1.45e-08
ILMN_2502471	BC023892	9	85214046	85220757	-	1.94e-08
ILMN_1213148	Slc2a8	2	32828510	32837603	-	3.55e-08
ILMN_1237485	2310040A07Rik	4	41585177	41587357	-	4.67e-08
ILMN_2699881	Abca9	11	109962063	110029510	-	5.04e-08
ILMN_2900617	Tle6	10	81053649	81063818	-	5.95e-08
ILMN_2433848	Slco2a1	9	102910819	102990179	+	6.17e-08
ILMN_2717045	Prdx4	X	151758461	151775297	-	6.95e-08
ILMN_1254902	Rdh9	10	127196843	127229753	+	8.27e-08
ILMN_2464217	Zfp275	X	70587960	70604419	+	8.58e-08
ILMN_1251178	AW536289	11	63699294	63735792	-	1.03e-07
ILMN_2479977	1110065P19Rik	4	41585177	41587357	-	1.63e-07
ILMN_1229990	Agxt2l1	3	130320493	130338666	+	1.65e-07
ILMN_2661820	Agxt2l1	3	130320493	130338666	+	3.05e-07
ILMN_3002610	Phf7	14	32050882	32064404	-	3.85e-07
ILMN_2423282	Dleu2	null	null	null	null	4.1e-07
ILMN_2674234	4833413G10Rik	5	3596066	3637232	+	4.24e-07
ILMN_2589819	Rabggtb	3	153570419	153575023	-	4.51e-07
ILMN_2620803	4833421E05Rik	12	21322282	21329466	+	4.57e-07
ILMN_2916782	Apom	17	35265942	35268697	-	6.51e-07
ILMN_2593208	1190002L16Rik	9	56785282	56786205	+	7.03e-07
ILMN_2974343	Pla1a	16	38396205	38433225	-	7.21e-07
ILMN_1224786	Pla1a	16	38396205	38433225	-	7.86e-07
ILMN_1230765	Tpst1	5	130549196	130611599	+	9.08e-07
ILMN_2722024	Pla1a	16	38396205	38433225	-	9.21e-07
ILMN_2620804	4833421E05Rik	12	21322282	21329466	+	1.02e-06
ILMN_2769418	Apom	17	35265942	35268697	-	1.06e-06
ILMN_1258022	9430003J03Rik	12	113199587	113205188	-	1.09e-06
ILMN_1232903	Acbd6	1	157405250	157534363	+	1.29e-06
ILMN_3000236	F11	8	46326524	46347385	-	1.51e-06
ILMN_1258099	BC024659	13	41345213	41371946	+	1.6e-06
ILMN_2595395	Slc17a2	13	23898862	23917049	+	1.61e-06
ILMN_3082313	Olfr707	7	114034698	114035621	-	1.7e-06
ILMN_2545559	4933439F18Rik	11	60230647	60264429	+	1.72e-06
ILMN_1260420	Suv420h2	7	4691717	4699116	+	1.77e-06
ILMN_2704749	Es1	8	95622914	95655182	-	1.92e-06
ILMN_1244857	Rabac1	7	25754780	25757705	-	2.19e-06
ILMN_2775157	Arg1	10	24635036	24647246	-	2.28e-06
ILMN_1259632	1700051I12Rik	2	180721240	180752245	+	2.31e-06
ILMN_2768073	Parp6	9	59465091	59498076	+	2.42e-06
ILMN_1217058	Slc17a2	13	23898862	23917049	+	2.59e-06
ILMN_1228748	Foxa3	7	19598631	19608887	-	2.77e-06
ILMN_3006911	Cyp4f13	17	33061633	33084347	-	2.85e-06
ILMN_2979190	Habp2	19	56362428	56394579	+	3.16e-06
ILMN_2703242	BC031575	16	14110626	14159367	-	3.3e-06
ILMN_1233113	9930039L23Rik					3.3e-06
ILMN_2615879	Ctsf	19	4855129	4860912	+	3.34e-06
ILMN_1251067	BC021891	8	128434350	128471339	+	3.47e-06
ILMN_1248487	Grtp1	8	13176869	13200624	-	3.53e-06
ILMN_2708871	F7	8	13026034	13035809	+	3.57e-06
ILMN_2624018	Eef1d	15	75725226	75739986	-	3.62e-06
ILMN_2728270	Galgt1	10	126602281	126609386	+	3.84e-06
ILMN_1243934	Sdccag33l	2	169458671	169897316	+	4.12e-06
ILMN_2840975	Gls2	10	127631513	127647060	+	4.23e-06
ILMN_3037668	Prosc	8	28153075	28165038	+	4.79e-06
ILMN_2497349	Zfp99	5	145955815	145962737	-	4.86e-06
ILMN_2734661	Hagh	17	24987435	25001395	+	6.21e-06
ILMN_2773215	Epb4.1l4b	4	57004844	57156309	-	6.28e-06
ILMN_2647669	1110018J18Rik	13	64393144	64414018	-	6.94e-06
ILMN_2633996	Epha1	6	42308486	42323267	-	6.96e-06
ILMN_2800675	Zfand2b	1	75165220	75168203	+	7.24e-06
ILMN_1229667	Slc43a1	2	84679007	84703751	+	7.67e-06
ILMN_2688075	Cyp51	5	4081145	4104746	-	7.67e-06
ILMN_1218263	Pemt	11	59784116	59859991	-	7.71e-06
ILMN_2521965	Slc30a3	5	31388479	31395988	-	7.72e-06
ILMN_2758502	Capn10	1	94830953	94844518	+	8.05e-06
ILMN_2789294	Tmem25	9	44601859	44607390	-	8.39e-06
ILMN_2441909	1810061M12Rik	9	90096885	90165642	-	8.45e-06
ILMN_2427349	Zfp148	16	33380922	33500442	+	8.97e-06
ILMN_2594031	BC011468	15	75916024	75920443	-	9.07e-06
ILMN_3109675	Proc	18	32282783	32297836	-	9.49e-06
ILMN_1213799	Myh7	14	55589525	55613471	-	1.03e-05
ILMN_1219904	1300010A20Rik	6	29644222	29668559	+	1.04e-05
ILMN_2765047	Chrd	16	20733200	20742457	+	1.16e-05
ILMN_2674595	Ddx47	6	134961630	134973794	+	1.16e-05
ILMN_1228808	1110006G06Rik	7	29919873	29938980	+	1.19e-05
ILMN_1223050	AA517739	16	90229401	90284670	-	1.25e-05
ILMN_2563847	Azi2	9	117949617	117978912	+	1.26e-05
ILMN_1246137	1810005K13Rik	18	80426497	80443841	-	1.28e-05
ILMN_2563701	Adat1	8	114490808	114516202	-	1.3e-05
ILMN_2775064	Epb4.1l4b	4	57004844	57156309	-	1.41e-05
ILMN_2686700	Abca8a	11	109886948	109957292	-	1.43e-05
ILMN_1242769	Akap8l	17	32458370	32483746	-	1.46e-05
ILMN_2720770	Dcps	9	34931993	34983646	-	1.55e-05
ILMN_1248790	Tfpi	2	84273012	84316932	-	1.63e-05
ILMN_1215305	Pcaf	17	53706640	53812045	+	1.65e-05
ILMN_2710274	Slc9a3r2	17	24776233	24787223	-	1.66e-05
ILMN_2732961	5230400G24Rik	1	82721465	82748969	+	1.78e-05
ILMN_2649654	A530065E19Rik					1.82e-05
ILMN_1226104	Ocln	13	101266462	101322673	-	1.88e-05
ILMN_1226428	Il1rap	16	26581854	26716652	+	1.92e-05
ILMN_2531545	LOC381211					2.33e-05
ILMN_1254721	EG13909	8	107607670	107617468	+	2.44e-05
ILMN_2773169	Grb7	11	98307708	98316687	+	2.72e-05
ILMN_2990420	Jmjd2b	17	56465485	56542293	+	2.75e-05
ILMN_2682674	BC039632	7	135029355	135034484	-	2.75e-05
ILMN_1246673	1300013F15Rik	1	186610655	186635192	-	2.8e-05
ILMN_1252496	Wdr9	16	96214056	96304133	-	2.83e-05
ILMN_1252057	Fbxo31	8	124075918	124102691	-	2.84e-05
ILMN_1213703	Ncor1	11	62129928	62272043	-	2.99e-05
ILMN_1259182	Gpld1	13	25035021	25082622	+	3.03e-05
ILMN_1242837	Gtf2ird2	5	134659889	134700225	+	3.06e-05
ILMN_1221940	8430419L09Rik	6	135147995	135194973	+	3.18e-05
ILMN_2783500	Plekhg3	12	77634569	77680027	+	3.35e-05
ILMN_2930764	B4galt3	1	173200459	173207027	+	3.39e-05
ILMN_2812614	Reck	4	43888402	43957678	+	3.41e-05
ILMN_3128725	Egfr	11	16652206	16818161	+	3.47e-05
ILMN_2834573	Brwd1	16	96214056	96304133	-	3.49e-05
ILMN_1215670	9130422G05Rik	4	82866204	82970159	-	3.57e-05
ILMN_2917053	EG13909	8	107607670	107617468	+	3.62e-05
ILMN_2854888	EG385328	X	13788274	13788787	+	3.71e-05
ILMN_1233053	Hs3st3b1	11	63699294	63735792	-	3.75e-05
ILMN_1228253	Tmem111	6	113464868	113481632	-	3.75e-05
ILMN_3161263	AI427138	1	64777132	64784324	-	3.77e-05
ILMN_3052260	Egfr	11	16652206	16818161	+	3.8e-05
ILMN_2813577	Tmem166	6	81991037	82043093	+	3.97e-05
ILMN_2945940	Rapgef4	2	71819297	72095531	+	3.97e-05
ILMN_2476329	Whrn	4	63075944	63157025	-	4e-05
ILMN_2647694	E130102H24Rik	4	101019136	101028853	-	4.11e-05
ILMN_1233489	LOC226574					4.15e-05
ILMN_2514368	1300011L04Rik	10	77360320	77365281	-	4.16e-05
ILMN_1247070	A430088H15Rik					4.44e-05
ILMN_1250063	Ppp2r5d	17	46819941	46841896	-	4.45e-05
ILMN_1228485	Csnk2a2	8	97971872	98012690	-	4.63e-05
ILMN_1225565	Igf1	10	87321010	87399787	+	4.7e-05
ILMN_2542311	LOC385171					4.71e-05
ILMN_2435822	Tmc4	7	3617392	3629126	-	4.85e-05
ILMN_2609762	F11	8	46326524	46347385	-	4.92e-05
ILMN_2637808	Icam4	9	20833817	20834975	+	5.04e-05
ILMN_2598239	Stk25	1	95518479	95532299	-	5.07e-05
ILMN_2819859	Tbc1d2b	9	90096885	90165642	-	5.12e-05
ILMN_3163529	Smurf2	11	106681380	106782029	-	5.17e-05
ILMN_2676634	Zfand2b	1	75165220	75168203	+	5.42e-05
ILMN_2712634	Nab1	1	52514737	52557204	-	5.5e-05
ILMN_1236245	Rab11fip4	11	79404714	79511525	+	5.56e-05
ILMN_1258916	LOC224087	16	30312509	30388923	-	5.56e-05
ILMN_3159826	Ryk	9	102737250	102810637	+	5.57e-05
ILMN_2461871	scl0003651.1_17					5.63e-05
ILMN_2808946	Rps5	7	13507639	13512035	+	5.65e-05
ILMN_1216440	Gne	4	44046947	44097049	-	5.66e-05
ILMN_1220234	Serpina1e	12	105185141	105197185	-	5.74e-05
ILMN_2639239	Serpinf1	11	75223531	75236203	-	5.76e-05
ILMN_2690061	Hnrpdl	5	100462596	100468683	-	6.03e-05
ILMN_3139405	Hbs1l	10	21015823	21088689	+	6.11e-05
ILMN_2711705	Dusp11	6	85892262	85911661	-	6.19e-05
ILMN_2626190	N4bp2	5	66154760	66221347	+	6.23e-05
ILMN_2628629	Cdh1	8	109127251	109194146	+	6.41e-05
ILMN_1241970	Zfp259	9	46081147	46090726	+	6.57e-05
ILMN_3142097	Mast1	8	87435802	87461258	-	6.7e-05
ILMN_2687032	Fbxo31	8	124075918	124102691	-	6.83e-05
ILMN_2637321	BC006909	7	134603125	134620273	+	6.93e-05
ILMN_2633091	Srd5a2	17	74367046	74397256	-	7e-05
ILMN_1245089	Tle1	4	71778839	71861927	-	7.03e-05
ILMN_1242542	A530082C11Rik	4	154975525	154997449	+	7.14e-05
ILMN_1213030	Map4k2	19	6341135	6355615	+	7.39e-05
ILMN_2881039	E430018J23Rik	7	134534442	134537133	-	7.47e-05
ILMN_1236158	Rps5	7	13507639	13512035	+	7.5e-05
ILMN_2416470	C030004M05Rik	12	106851749	106923451	-	7.52e-05
ILMN_3163486	Heca	10	17620272	17667873	-	7.6e-05
ILMN_2506077	Tmem25	9	44601859	44607390	-	7.67e-05
ILMN_2495194	Slc43a1	2	84679007	84703751	+	7.83e-05
ILMN_2674655	1110018J18Rik	13	64393144	64414018	-	7.88e-05
ILMN_1236788	Igfbp2	1	72871077	72899048	+	7.9e-05
ILMN_2972748	Epha1	6	42308486	42323267	-	7.95e-05
ILMN_2551272	6720407G21Rik	8	27229840	27254343	+	8.01e-05
ILMN_2698738	D15Ertd735e	15	98734352	98748662	-	8.21e-05
ILMN_2540910	LOC381968					8.32e-05
ILMN_2933624	LOC654467					8.94e-05
ILMN_1256103	Ccbl2	3	142364015	142407874	+	9.09e-05
ILMN_1216206	Fbxl6	15	76366161	76369165	-	9.16e-05
ILMN_1247746	1700012L04Rik					9.36e-05
ILMN_2737163	Sqle	15	59146632	59162747	+	9.38e-05
ILMN_3000035	Zcchc14	8	124122603	124176801	-	9.53e-05
ILMN_2694257	1810010N17Rik	4	129296518	129301191	-	9.59e-05
ILMN_2575734	A830054D10Rik					9.6e-05
ILMN_2744280	Ard1	4	132382844	132399084	-	9.67e-05
ILMN_2456401	1810015C11Rik	null	null	null	null	9.95e-05
ILMN_2684173	Slc3a1	17	85462826	85489548	-	0.0001
ILMN_1236898	Ddx47	6	134961630	134973794	+	0.00010021
ILMN_1231625	Cyp4f14	17	33042016	33054023	-	0.000100615
ILMN_2669333	Dapk2	9	66006030	66120049	+	0.000101996
ILMN_2956381	Syf2	4	134486813	134493463	+	0.000103581
ILMN_1215544	Hrbl	5	138091711	138125954	-	0.000104897
ILMN_1221251	1110012D08Rik	10	128237092	128241426	-	0.000105703
ILMN_2850839	Supt4h2	10	31133274	31134241	-	0.000107125
ILMN_2673601	Rnf3	5	108890251	108935995	+	0.000108537
ILMN_1254672	A630099L06Rik					0.000111837
ILMN_1235502	LOC385065					0.000112378
ILMN_3154351	Zkscan1	5	138526312	138549050	+	0.000112713
ILMN_1228544	B4galt3	1	173200459	173207027	+	0.000113312
ILMN_2699338	AU019532	1	75177439	75188770	-	0.000115472
ILMN_1240716	5730466H23Rik	11	17838759	17853878	-	0.000115761
ILMN_2612774	Hrbl	5	138091711	138125954	-	0.000116809
ILMN_1216788	Slc17a5	9	78384295	78435848	-	0.000119126
ILMN_2644140	Pank4	4	154338232	154355047	+	0.000120917
ILMN_2721188	Dll1	17	15504318	15513836	-	0.00012237
ILMN_1253452	9530068E07Rik	11	52209930	52222230	+	0.000122772
ILMN_2996877	Dncic1	6	5675639	5978039	+	0.000122866
ILMN_2859518	Krtcap3	5	31554064	31555575	+	0.00012347
ILMN_2829295	Mrps31	8	23521913	23539945	+	0.000124691
ILMN_1239882	6030441F14Rik	19	4930651	4943127	-	0.000124937
ILMN_2450096	Zfp30	7	30569017	30579721	+	0.00012494
ILMN_3050275	Kng2	16	22985927	23029174	-	0.000125085
ILMN_1250103	Tle2	10	81037306	81053590	+	0.000125385
ILMN_1220430	1810010N17Rik	4	129296518	129301191	-	0.000126397
ILMN_2608574	1110025I09Rik	7	72836055	72846797	+	0.000126655
ILMN_1250531	Slc19a2	1	166179177	166195516	+	0.000128429
ILMN_2608666	Iqwd1	1	167259634	167390358	-	0.000131316
ILMN_2600348	Sqle	15	59146632	59162747	+	0.000132341
ILMN_1234318	Ubxd1	17	56206468	56214451	-	0.000134455
ILMN_1215336	Zfp422-rs1	17	33378464	33392088	-	0.000135602
ILMN_2457773	E330009J07Rik	6	40351374	40386134	-	0.000140391
ILMN_2646260	Inpp4a	1	37356710	37467581	+	0.000140594
ILMN_2796028	Nsun5	5	135845823	135852675	+	0.000141557
ILMN_2848305	Pnma1	12	85487816	85488877	-	0.000141576
ILMN_3149680	Fbxl12	9	20422562	20449211	-	0.00014214
ILMN_2912872	Ndfip1	18	38578629	38624060	+	0.000142706
ILMN_1220096	Brf1	12	114198073	114238832	-	0.000142849
ILMN_2506076	Tmem25	9	44601859	44607390	-	0.000143457
ILMN_3142248	Phc1	6	122267756	122290524	-	0.000144529
ILMN_2529458	LOC230253					0.000144821
ILMN_2666416	5730410I19Rik	12	103996185	104015911	+	0.00014528
ILMN_2597854	Ceacam2	7	26301061	26324876	-	0.000145346
ILMN_1242013	Uck2	1	169156214	169215258	-	0.000146235
ILMN_3043245	Jmjd1a	6	71539035	71582563	-	0.000146865
ILMN_2678773	Ppp2cb	8	34710097	34730266	+	0.000146931
ILMN_2724795	Ppp5c	7	17589989	17613273	-	0.000147524
ILMN_2665805	Pclo	5	14514918	14795993	+	0.000147716
ILMN_2890935	Avpr1a	10	121885555	121890509	+	0.00015019
ILMN_1226326	4933417E01Rik	7	20074405	20082109	+	0.000150214
ILMN_1219079	Serpina9	12	105234830	105251862	-	0.000151801
ILMN_3163211	1110004B13Rik	11	68884308	68886795	+	0.000153512
ILMN_2762745	Miz1	18	77303947	77392539	+	0.000153879
ILMN_2735633	Nfat5	8	109817370	109903417	+	0.000156047
ILMN_2996046	Bat4	17	35259931	35261759	+	0.000160651
ILMN_2870788	Upb1	10	74869656	74904424	+	0.000161496
ILMN_2614080	Rnf111	9	70273236	70351532	-	0.000163375
ILMN_2970494	Serpina3k	12	105576718	105584348	+	0.000165405
ILMN_1254793	Sart1	19	5377523	5388703	-	0.000166348
ILMN_2703678	1810019J16Rik	4	133074878	133086705	+	0.000166764
ILMN_2913078	Cps1	1	67169600	67277833	+	0.000169326
ILMN_2421220	Wdr9	16	96214056	96304133	-	0.000170052
ILMN_2581513	7030401E22Rik					0.000170281
ILMN_1243695	2610528C06Rik	19	44183134	44210366	-	0.000170622
ILMN_2721198	Ggnbp1	17	27110162	27173323	+	0.000171147
ILMN_2682503	Gne	4	44046947	44097049	-	0.000174752
ILMN_3160411	9830163H01Rik	9	51881984	51886146	+	0.000177551
ILMN_2773447	Ssr4	X	71032401	71036169	+	0.000178032
ILMN_2661722	Ccl25	8	4325210	4360020	+	0.00017912
ILMN_3078175	Nfix	8	87223775	87324243	-	0.000180984
ILMN_2845272	Klhdc2	12	70397668	70411674	+	0.000183102
ILMN_1256528	2810417J12Rik	17	23913883	23923048	-	0.000190164
ILMN_1232426	6330514E22Rik	16	87454948	87483762	+	0.000193396
ILMN_1241278	Rdh11	12	80275324	80293280	-	0.000194099
ILMN_2752454	3830408G10Rik	5	73039035	73062317	+	0.000194704
ILMN_2901903	Pigf	17	87396596	87424746	-	0.000195907
ILMN_2775527	Klkb1	8	46354796	46393820	-	0.000199093
ILMN_2517611	7530408C15Rik	13	58105582	58214953	-	0.000199562
ILMN_1230963	Dguok	6	83430211	83456963	-	0.000199673
ILMN_1232989	Ehd3	17	74154181	74181433	+	0.000200212
ILMN_2638428	Cdkn1b	6	134870419	134875531	+	0.000203704
ILMN_2924942	Klkb1	8	46354796	46393820	-	0.000204678
ILMN_2725466	4932442K20Rik	5	96499352	96593190	-	0.000215319
ILMN_2763748	Ptk9	15	94408379	94420320	-	0.000215341
ILMN_1219908	Tmem8	17	26250261	26260199	+	0.00021648
ILMN_2848353	Zfp771	7	134388040	134398317	+	0.000217287
ILMN_1237323	Lman2l	1	36478910	36502116	-	0.000218154
ILMN_1229721	Camk4	18	33099010	33346580	+	0.000218929
ILMN_2755973	Pomt2	12	88447816	88488852	-	0.000220911
ILMN_2722778	Cpsf4	5	145928082	145942910	+	0.000222218
ILMN_1243077	Peo1	19	45081048	45087252	+	0.000224052
ILMN_2749705	Epha1	6	42308486	42323267	-	0.000226447
ILMN_2712635	Nab1	1	52514737	52557204	-	0.000229946
ILMN_1233040	Lemd2	17	27326702	27340693	-	0.00023159
ILMN_2752431	Itpka	2	119568073	119576999	+	0.000234808
ILMN_2838199	Dcps	9	34931993	34983646	-	0.000236785
ILMN_2956881	Ppp2r5d	17	46819941	46841896	-	0.000238092
ILMN_3142193	2610022K04Rik	3	94938010	94943440	+	0.000238163
ILMN_2956092	Rassf4	6	116583026	116623809	-	0.000238341
ILMN_1259198	Glt8d1	14	31814890	31825171	+	0.000239847
ILMN_1257313	Nab1	1	52514737	52557204	-	0.000243124
ILMN_3102467	Rab34	11	78001932	78005695	+	0.000246134
ILMN_1241333	scl000510.1_2	19	6062821	6068373	-	0.000249892
ILMN_1245259	BC024659	13	41345213	41371946	+	0.000254313
ILMN_1254631	AI481316	1	169156214	169215258	-	0.000256288
ILMN_1216057	Il6ra	3	89674041	89717081	-	0.000257641
ILMN_2744879	Dnaic1	4	41516808	41585191	+	0.000264505
ILMN_2872599	Ankrd54	15	78883524	78893323	-	0.00026603
ILMN_3123195	Slc1a2	2	102498816	102630941	+	0.000266259
ILMN_1248381	Mat2b	11	40492816	40508705	-	0.000271768
ILMN_2741538	Maf1	15	76181724	76184810	+	0.000272402
ILMN_2801652	Traf4	11	77972001	77979091	-	0.000274469
ILMN_2626393	Acmsd	1	129625990	129664141	+	0.000276943
ILMN_1219113	Ing1	8	11556066	11563250	+	0.000280355
ILMN_2689581	Pipox	11	77694117	77707598	-	0.0002806
ILMN_1258633	Eif3s2	4	129269204	129277892	-	0.000282309
ILMN_1252849	4732433M03	1	67169600	67277833	+	0.000282533
ILMN_1232261	Catnal1	4	56823807	56878060	-	0.000283604
ILMN_2709392	1500031N24Rik	15	75799553	75806298	+	0.000285432
ILMN_2561408	A530026H04Rik					0.000285753
ILMN_2714787	1110038B12Rik	17	35087183	35089417	-	0.000286799
ILMN_3143266	Rtkn	6	83085457	83102573	+	0.000287181
ILMN_2643355	Edaradd	13	12569175	12612715	-	0.000287785
ILMN_1251056	Lsm6	8	81328764	81345039	-	0.00029095
ILMN_2742160	H13	2	152495197	152534406	+	0.000302629
ILMN_2657980	Faah	4	115639750	115690531	-	0.000305918
ILMN_2630344	Ercc2	7	19967359	19981043	+	0.000306198
ILMN_2472444	Traf4	11	77972001	77979091	-	0.000307022
ILMN_2680066	Rpo1-3	5	147888626	147922937	+	0.000308161
ILMN_1221920	LOC381297	12	77634569	77680027	+	0.000314572
ILMN_2609887	Fgfr2	7	137305965	140315033	-	0.000316177
ILMN_2686244	Rassf4	6	116583026	116623809	-	0.000317156
ILMN_3076439	Slc1a2	2	102498816	102630941	+	0.000318004
ILMN_1219921	Nsun5	5	135845823	135852675	+	0.000320321
ILMN_2473953	2810017I02Rik	18	35721900	35750460	+	0.000321231
ILMN_1228441	C230043G09Rik					0.000322088
ILMN_2774160	Hsd11b1	1	195047824	195090248	-	0.000322269
ILMN_2700292	H13	2	152495197	152534406	+	0.000326833
ILMN_1243234	Msl2-pending	9	101002747	101010258	+	0.000328283
ILMN_2610013	Shh	5	28783355	28793641	-	0.000337387
ILMN_1213899	BC037651	17	25960572	25965675	+	0.000341129
ILMN_2451578	Trmt1	15	85709742	85727824	+	0.000341468
ILMN_1239872	LOC243100					0.000354399
ILMN_2539768	LOC384508					0.000355585
ILMN_2580159	C230070D10Rik					0.000356031
ILMN_2893564	1190007F08Rik	4	153394697	153400261	-	0.000357292
ILMN_1229716	2310036O22Rik	8	87550771	87554184	+	0.000360458
ILMN_2865473	Tmem81	1	134402807	134405214	+	0.000360561
ILMN_3098927	Senp7	16	56075522	56190124	+	0.000362133
ILMN_1235054	Zcchc14	8	124122603	124176801	-	0.000370775
ILMN_2790735	Rbbp5	1	134373957	134401467	+	0.000372377
ILMN_2738475	Rbm6	9	107675894	107775038	-	0.000376182
ILMN_1216167	Syf2	4	134486813	134493463	+	0.00038007
ILMN_2452855	1110003O08Rik	8	124073494	124073889	-	0.000380672
ILMN_2639579	4732493F09Rik	1	129765350	129840445	+	0.000380758
ILMN_2524251	1500031A17Rik	3	28162136	28574757	+	0.000383302
ILMN_1231627	Sdsl	5	120908195	120922819	-	0.000387496
ILMN_1220769	Lman2l	1	36478910	36502116	-	0.000388582
ILMN_2973925	Pop5	5	115685845	115695360	+	0.000389406
ILMN_1235234	Rce1	19	4623007	4625617	-	0.000389624
ILMN_1213174	A330017A19Rik	17	47026744	47027154	-	0.000390669
ILMN_2667020	Ryk	9	102737250	102810637	+	0.000390841
ILMN_1227128	Sox12	2	152219347	152223782	-	0.000395442
ILMN_2888144	Slc29a1	17	45722171	45729342	-	0.000395593
ILMN_2612117	Agxt	1	95031853	95041998	+	0.000396629
ILMN_2727893	0710007A14Rik	1	93272408	93295360	-	0.000398171
ILMN_2548974	Chic2	5	75397051	75440799	-	0.000400261
ILMN_1214179	Ppm1d	11	85124746	85160568	+	0.000413682
ILMN_2455178	Zfp212	6	47870475	47882638	+	0.000415602
ILMN_2688912	F10	8	13037308	13056676	+	0.000419446
ILMN_1253410	Chic2	5	75397051	75440799	-	0.000420435
ILMN_2673926	Cdc37l1	19	29064984	29092059	+	0.0004238
ILMN_1250752	Knsl5	9	61765289	61794564	-	0.00042941
ILMN_2798400	Lcat	8	108463451	108467282	-	0.00043654
ILMN_2633096	Gstm6	3	107741765	107746667	-	0.000438337
ILMN_2604651	A630024B12Rik	6	128995919	129007199	+	0.000439871
ILMN_3146018	Ccl27	4	42349029	42354382	-	0.000440835
ILMN_2518744	Prkwnk4	11	101121881	101138723	+	0.000440878
ILMN_3093089	Tardbp	4	147986491	148001128	-	0.000444806
ILMN_2610703	Hrsp12	15	34413776	34425010	-	0.000445966
ILMN_2773464	Phc1	6	122267756	122290524	-	0.00044877
ILMN_2705067	Ddx47	6	134961630	134973794	+	0.000452691
ILMN_2791326	Sdf2	11	78059248	78068998	+	0.000453587
ILMN_2715802	Hmga1	17	27693565	27700619	+	0.000463814
ILMN_2669225	Tle2	10	81037306	81053590	+	0.000467497
ILMN_2513870	Zap70	1	36818706	36839661	+	0.000468312
ILMN_2600646	Mia3	null	null	null	null	0.000470161
ILMN_1216021	Ttyh1	7	4071010	4088308	+	0.000471517
ILMN_2893077	Rps6	4	86500564	86503316	-	0.000476116
ILMN_2728202	6130401L20Rik	3	28980945	29590126	+	0.000476442
ILMN_1213055	9030612K14Rik	16	16983475	17047546	+	0.000477339
ILMN_2612079	Rrbp1	2	143773131	143836999	-	0.000489893
ILMN_1247626	As3mt	19	46781933	46815585	+	0.000494187
ILMN_1214659	Atp6ap2	14	53157917	53160759	-	0.000494474
ILMN_2461696	Zfp289	2	91105131	91117088	+	0.000495828
ILMN_2946653	Klk1b22	7	51368043	51372292	+	0.000496829
ILMN_2610706	Hrsp12	15	34413776	34425010	-	0.000504794
ILMN_2776391	Hbs1l	10	21015823	21088689	+	0.000507487
ILMN_3005740	Zap70	1	36818706	36839661	+	0.000509458
ILMN_3155180	Itpr2	6	146056821	146450745	-	0.000510557
ILMN_2932660	Tmub1	5	23951276	23953672	-	0.000511265
ILMN_1226461	A930002F06Rik					0.000511744
ILMN_1239335	Hnrpul1	7	26507053	26539739	-	0.000511825
ILMN_2846803	Camkk2	5	123183197	123214303	-	0.000523603
ILMN_2868987	Smpd1	7	112702939	112706901	+	0.000524263
ILMN_2711523	Grm8	6	27225121	28085178	-	0.000526606
ILMN_2998995	Ddi2	4	141233464	141279334	-	0.000526983
ILMN_2695539	Mast3	8	73303103	73320845	-	0.000527792
ILMN_2652384	Igbp1	X	97689630	97711464	+	0.00052951
ILMN_1242999	Avpr1a	10	121885555	121890509	+	0.000534383
ILMN_2613303	Brd8	18	34758269	34784255	-	0.000536114
ILMN_2447999	scl000292.1_12					0.000537436
ILMN_1216279	Irf6	1	194979306	194998236	+	0.000538805
ILMN_1219305	Gstm6	3	107741765	107746667	-	0.000538894
ILMN_2745005	D5Ertd708e	5	122821885	122832911	+	0.000543252
ILMN_2768805	Pkn2	3	142456266	142516848	-	0.00054356
ILMN_2731792	Lancl1	1	67047091	67085446	-	0.000545779
ILMN_2663832	Fau	19	6057949	6059520	+	0.000548672
ILMN_2654074	Sesn1	10	41530380	41628230	+	0.000550926
ILMN_1255365	Txndc9	1	38040712	38054191	-	0.000560099
ILMN_2781878	Uchl4	9	64083008	64084169	+	0.000560226
ILMN_2659440	Zfand2b	1	75165220	75168203	+	0.000560245
ILMN_2461812	scl0003503.1_32	9	68501593	69236053	+	0.000560749
ILMN_1220232	AI591476	6	52718791	53018625	-	0.000572556
ILMN_2710112	Rabac1	7	25754780	25757705	-	0.000576426
ILMN_2766942	C430017H16Rik	3	145651617	145684007	+	0.000577672
ILMN_2790392	Usp52	10	127740391	127758403	+	0.000579588
ILMN_1222351	6330403M23Rik	null	null	null	null	0.000579941
ILMN_3093626	Porcn	X	7770974	7783651	-	0.000581592
ILMN_1241811	2610029K11Rik	null	null	null	null	0.000582622
ILMN_1255423	Gpaa1	15	76161779	76165329	+	0.000583169
ILMN_2612564	AA408296	1	194930597	194956445	-	0.000583372
ILMN_2649773	Slc38a5	X	7848259	7857305	+	0.000583624
ILMN_2493815	Gtf3a	5	147763149	147775376	-	0.000586365
ILMN_1245272	Insig1	5	28397907	28405201	+	0.000586745
ILMN_1231851	Enpp1	10	24357720	24431965	-	0.000588923
ILMN_2786860	Arl3	19	46605599	46647575	-	0.000593537
ILMN_1218148	7030409N11Rik	13	100787949	100874025	-	0.00059622
ILMN_2594821	Myg1	15	102162165	102168280	+	0.00059822
ILMN_2684205	4930431B09Rik	3	100255551	100293247	-	0.000599336
ILMN_2999032	MGC117608					0.000604447
ILMN_2895312	Eif4ebp3	18	36823714	36825571	+	0.000605144
ILMN_1239661	Scoc	8	85958392	85982290	-	0.000605398
ILMN_2767602	Chic2	5	75397051	75440799	-	0.000606685
ILMN_2860242	Klhl24	16	20097627	20127817	+	0.00060906
ILMN_1225042	2400007G07Rik	19	55372786	55390522	-	0.000614197
ILMN_2545915	0610011I19Rik					0.000633208
ILMN_2930897	Igfbp2	1	72871077	72899048	+	0.000644607
ILMN_2491232	Usp36	11	118120965	118151545	-	0.00064702
ILMN_1229200	3321401G04Rik	6	42618001	42660071	-	0.000654896
ILMN_2698801	AU019532	1	75177439	75188770	-	0.000659141
ILMN_2777836	Map3k5	10	19654278	19862559	+	0.00066566
ILMN_1239527	Rnf138	18	21160467	21186036	+	0.000667501
ILMN_1260436	9030203C11Rik	null	null	null	null	0.000668573
ILMN_2589211	Timm44	8	4259731	4275913	-	0.000673079
ILMN_2641956	Nab2	10	127097974	127105624	-	0.000675346
ILMN_3095059	Zdhhc6	19	55372786	55390522	-	0.000680064
ILMN_2932164	5730593N15Rik	11	120515102	120522489	-	0.000681912
ILMN_1212639	2310045L10Rik	11	90504779	90549680	-	0.000682879
ILMN_1215084	2500003M10Rik	3	90302878	90313420	-	0.000690237
ILMN_2875251	Ang1	14	51716088	51721680	+	0.000691859
ILMN_2632489	Ctdspl	9	118835654	118949947	+	0.000693849
ILMN_1225461	5330432H08Rik					0.000700756
ILMN_3133522	Ppm1d	11	85124746	85160568	+	0.000712244
ILMN_2728521	Smpd1	7	112702939	112706901	+	0.00071265
ILMN_3028637	Calca	7	121775005	121779804	-	0.000712777
ILMN_2599897	Srp68	11	116106480	116135531	-	0.00071403
ILMN_3002505	Abhd8	8	73980638	73987554	-	0.000715372
ILMN_2588053	3010033P07Rik					0.000717983
ILMN_2933022	Plekhb1	7	107791406	107810928	-	0.000718163
ILMN_2423196	9230112E08Rik	2	180719013	180721979	+	0.00072132
ILMN_2677531	Mospd3	5	138037873	138042286	-	0.000727613
ILMN_3133267	Arid4b	13	14155499	14291634	+	0.000730103
ILMN_1256324	LOC269683	5	112163304	112190745	-	0.000732126
ILMN_2636536	Pla2g12a	3	129581559	129598207	+	0.000747776
ILMN_2656810	Fance	17	28450475	28463513	+	0.000752667
ILMN_1234449	Hsd3b5	3	98422559	98449457	-	0.000761416
ILMN_2986051	Ccbl1	2	30040644	30061367	-	0.000764848
ILMN_2760691	6330548O06Rik	5	37259752	37346317	+	0.000770368
ILMN_3038743	Slc7a2	8	41947750	42007662	+	0.000773639
ILMN_2615312	Ntn3	17	24340793	24346332	-	0.000778809
ILMN_1215242	Eif2b1	5	125020222	125029140	-	0.000788797
ILMN_2870786	Upb1	10	74869656	74904424	+	0.000814014
ILMN_2438078	Zfp524	7	4967110	4970090	+	0.000820396
ILMN_2694884	Dnaic1	4	41516808	41585191	+	0.000830377
ILMN_2603081	Nt5c3	6	56832394	56873926	-	0.000830792
ILMN_2829008	Lifr	15	7104360	7141218	+	0.000834125
ILMN_2444799	0610031G08Rik	17	27110162	27173323	+	0.000837649
ILMN_2764541	Pde5a	3	122432105	122559070	+	0.000849055
ILMN_1220023	1700026B20Rik	12	106268845	106270489	-	0.000854107
ILMN_2623856	Map2k6	11	110260436	110386836	+	0.000857805
ILMN_1227502	Il15ra	2	11626914	11655609	+	0.000858293
ILMN_2454880	Zcchc8	5	124149808	124170949	-	0.000861917
ILMN_2757006	9130404D08Rik	8	72542481	72566633	-	0.000862206
ILMN_2643092	3010033P07Rik	7	3655595	3658503	+	0.000864161
ILMN_1239110	Eef2	10	80639405	80645241	+	0.000865378
ILMN_2606693	Insig1	5	28397907	28405201	+	0.000867108
ILMN_1238939	2610022K04Rik	3	94938010	94943440	+	0.000871153
ILMN_2594881	Eif3s2	4	129269204	129277892	-	0.000874898
ILMN_3161612	Ireb2	9	54711596	54757837	+	0.000875943
ILMN_3152594	6330516O17Rik	7	28516408	28538721	+	0.000876871
ILMN_1257851	LOC384273					0.000876951
ILMN_2575417	A430023D23Rik					0.000879874
ILMN_2734921	Rpl13	8	125626250	125629144	+	0.000880631
ILMN_2699637	Lisch7	7	31742428	31768188	-	0.000881439
ILMN_1248518	0610012D14Rik	7	51720761	51723127	+	0.000889584
ILMN_2685772	Sort1	3	108087009	108164429	+	0.00089001
ILMN_1233376	AW548124	17	83614642	83624400	+	0.000892769
ILMN_1256348	Dnttip1	2	164571483	164594107	+	0.000894341
ILMN_2417824	Vipr1	9	121551834	121582072	+	0.000900814
ILMN_2775220	1700027N10Rik	17	46258984	46281165	-	0.000903641
ILMN_2497877	2610301N02Rik					0.000905159
ILMN_2728539	Exdl2	12	81576981	81599109	+	0.000905771
ILMN_2739675	Dnd1	18	36923325	36925868	-	0.000911138
ILMN_1235062	BC030183	4	129254059	129255793	-	0.000913014
ILMN_1220084	Cables2	2	179993245	180008201	-	0.000918487
ILMN_2738031	AA408296	1	194930597	194956445	-	0.000918755
ILMN_3160137	Aldoc	11	78136470	78141283	+	0.000920514
ILMN_2623735	Ccbl1	2	30040644	30061367	-	0.000922296
ILMN_2992653	Msh5	17	35165550	35183567	-	0.000925899
ILMN_1247450	B430005K18Rik					0.000952804
ILMN_1241100	LOC385139	12	105218461	105228151	-	0.000953746
ILMN_1224117	Uhrf2	19	30105003	30168212	+	0.000956241
ILMN_2773286	Dorz1	9	106342385	106349958	-	0.000967593
ILMN_1217444	Ppp2r5e	12	76551870	76697187	-	0.000969287
ILMN_2914010	Dmwd	7	19661598	19668125	+	0.000971806
ILMN_2744752	Riok3	18	12287359	12315876	+	0.000972976
ILMN_1215147	Fbl	7	28954767	28964288	+	0.000976028
ILMN_1254736	Myo5a	9	74918822	75071495	+	0.00097708
ILMN_1223340	E030022H21	11	102150614	102157945	-	0.000978426
ILMN_2933834	Mib1	18	10725546	10818702	+	0.000980977
ILMN_2872058	Ctsh	9	89948990	89970927	+	0.000986328
ILMN_2462240	Ucc1	13	19683587	19711667	-	0.000990786
ILMN_2798402	Lcat	8	108463451	108467282	-	0.00100049
ILMN_2739039	Csnk2a2	8	97971872	98012690	-	0.00100057
ILMN_1240332	Zdhhc14	17	5492600	5753891	+	0.00100119
ILMN_1252974	scl0002223.1_98					0.0010018
ILMN_1249624	Ftsj	X	7815794	7829532	-	0.00100597
ILMN_3076170	Itpr2	6	146056821	146450745	-	0.00100611
ILMN_2491462	Peli2	14	48740544	48880558	+	0.00101085
ILMN_2845214	Lrpprc	17	85104587	85190129	-	0.0010206
ILMN_1236613	4921505C17Rik	15	6658383	6750387	+	0.00102379
ILMN_1241496	9030024J15Rik	11	16652206	16818161	+	0.00102487
ILMN_1220132	A130042E20Rik	10	75922314	75931859	-	0.0010411
ILMN_1213287	Actr5	2	158450624	158464947	+	0.00105384
ILMN_2704257	Reln	5	21390272	21850520	-	0.00105707
ILMN_2978444	Olfr1030	2	85823999	85824955	+	0.00106734
ILMN_2638066	Gria3	X	38754031	39031778	+	0.00106787
ILMN_2444626	Sap18	14	58417017	58423817	+	0.00107324
ILMN_1218934	Rad52b	11	101488509	101497414	+	0.00107584
ILMN_1245872	2610511E22Rik	11	102013860	102017718	-	0.00108069
ILMN_2746811	Gpr108	17	57374337	57387064	-	0.00108774
ILMN_2700354	D030011O10Rik	6	148936593	149050202	-	0.00108857
ILMN_1244991	Fbxo21	5	118426801	118460199	+	0.00110543
ILMN_2868927	1110006G06Rik	7	29937531	29941253	-	0.00110633
ILMN_1226455	Ftcd	10	76038393	76053083	+	0.00110637
ILMN_2644238	6330580J24Rik	9	108472242	108475103	+	0.00110914
ILMN_1252698	Btd	14	32454214	32481765	+	0.00111086
ILMN_2451951	4933407I08Rik	18	43095124	43098541	+	0.00111793
ILMN_1258323	Slco1a4	6	141753961	141794041	-	0.00111822
ILMN_2652260	AW060207	5	108026392	108090857	+	0.00112543
ILMN_2707198	As3mt	19	46781933	46815585	+	0.00112813
ILMN_1248289	Naga	15	82159973	82169236	-	0.00113128
ILMN_3008858	Ctsc	7	95426595	95459398	+	0.00113283
ILMN_2551723	3000003G13Rik	4	24825230	24832148	+	0.00113817
ILMN_1253886	LOC383417	18	44584715	44589557	-	0.00113909
ILMN_1255237	Ssr4	X	71032401	71036169	+	0.00114332
ILMN_2642313	Fiz1	7	4958661	4965855	-	0.00115015
ILMN_2759652	1110032A13Rik	18	80389003	80397358	-	0.00115258
ILMN_2590200	2600016J21Rik	9	108362897	108366884	+	0.00115308
ILMN_2869461	Tbp	17	15636852	15665343	+	0.00115724
ILMN_3136744	Sesn1	10	41530380	41628230	+	0.00115963
ILMN_2599858	Pbx2	17	34729416	34734286	+	0.00117548
ILMN_1239588	4930522L14Rik	5	110165009	110180905	-	0.00117912
ILMN_1229435	C77668	3	90195310	90237558	-	0.00118145
ILMN_2687854	1300018J18Rik	15	88919514	88930770	+	0.00118272
ILMN_2680628	3110049J23Rik	10	62487063	62521561	+	0.00118635
ILMN_2532994	LOC244189	1	164601916	164670687	-	0.0011871
ILMN_2540645	MGC40669	7	127821260	127875991	+	0.00118746
ILMN_3135640	Amigo1	3	107989268	107995204	+	0.00121728
ILMN_1213074	Ceacam1	7	26246721	26262644	-	0.00121916
ILMN_2725286	Atp6ap2	X	12164927	12194175	+	0.00122129
ILMN_2919343	Aven	2	112333121	112474730	+	0.001226
ILMN_3132898	Ypel3	7	133920469	133924028	+	0.0012313
ILMN_1227404	C8b	4	104438922	104477153	+	0.00123865
ILMN_2756439	D7Bwg0611e	7	31915146	31936069	-	0.00124915
ILMN_1237234	A530046H20Rik	7	72789784	72836977	+	0.00124945
ILMN_2643534	Angptl6	9	20678253	20684154	-	0.00125874
ILMN_2857748	Wif1	10	120471016	120537706	+	0.0012588
ILMN_2450215	Zfp289	2	91105131	91117088	+	0.00125914
ILMN_1259794	1500026D16Rik	19	5601873	5603439	+	0.0012692
ILMN_1226515	Rdh7	10	127321084	127325873	-	0.00126993
ILMN_2618221	Sh3d4	14	70580275	70607444	-	0.00127778
ILMN_2442075	Topors	4	40206634	40216883	-	0.00128161
ILMN_1254886	Eya2	2	165480798	165597227	+	0.00128457
ILMN_2646163	Rpl7	1	16091376	16094743	-	0.00130008
ILMN_2720092	AI839550	7	31093736	31099323	+	0.00130107
ILMN_3029294	Rab34	11	78001932	78005695	+	0.0013038
ILMN_2445637	4933411K16Rik	19	42126593	42128119	+	0.00130782
ILMN_2744998	Entpd8	2	24935824	24941236	+	0.0013192
ILMN_2762640	Gls2	10	127631513	127647060	+	0.00132857
ILMN_1214998	Hsd11b1	1	195047824	195090248	-	0.00133115
ILMN_1238820	LOC332788					0.0013415
ILMN_1255041	Got2	8	98388034	98412447	-	0.00134461
ILMN_1216718	Spin	13	51196267	51247915	+	0.00134692
ILMN_2645672	Rpl3	15	79908225	79913765	-	0.0013472
ILMN_2706430	Il6ra	3	89674041	89717081	-	0.00134909
ILMN_2992541	Ergic3	2	155833781	155844015	+	0.00135762
ILMN_1232489	Txndc1	12	71554082	71569027	+	0.00136109
ILMN_1253718	Zfp511	7	147222303	147226220	+	0.00136426
ILMN_2899318	Rdh11	12	80275324	80293280	-	0.00136567
ILMN_1235201	Cnr2	4	135451309	135476122	+	0.00137019
ILMN_2740465	Il1rap	16	26581854	26716652	+	0.00137117
ILMN_2756286	D13Wsu64e	13	9093151	9172332	+	0.00137721
ILMN_2687339	Pfkfb2	1	132585759	132612391	-	0.00137812
ILMN_2781493	Zmym2	14	57506631	57579186	+	0.00137959
ILMN_1217567	3110004H13Rik	11	72025226	72029094	-	0.00138071
ILMN_2619983	Sdc2	15	32850478	32964485	+	0.00140109
ILMN_2595387	Rnf31	14	56210545	56222530	+	0.00140145
ILMN_2634720	Rpo1-3	5	147888626	147922937	+	0.0014042
ILMN_1240629	scl0002123.1_1	3	89142464	89153918	-	0.0014045
ILMN_1220586	Papd4	13	93917355	93962238	-	0.0014131
ILMN_1258613	N4wbp5-pending					0.00141689
ILMN_2978009	B3bp	5	66154760	66221347	+	0.00142091
ILMN_2808939	0610007P14Rik	12	87156398	87165500	-	0.00142144
ILMN_1227146	Fras1	5	96802974	97213747	+	0.00142438
ILMN_1219939	Pigf	17	87362422	87399409	+	0.00142984
ILMN_1229957	Il11ra1	4	41647021	41716347	+	0.0014342
ILMN_2551902	2210039O17Rik	13	67616720	67627084	-	0.00143599
ILMN_2516705	Upb1	10	74869656	74904424	+	0.00143889
ILMN_3104989	Kif14	1	138364535	138428088	+	0.00144141
ILMN_1245112	2410004H02Rik	7	52396054	52409954	-	0.00144436
ILMN_2689426	1110037P11Rik	3	108167829	108182974	+	0.00144575
ILMN_2601183	Cyp39a1	17	43804474	43887794	+	0.00144657
ILMN_1223898	Itch	2	154959245	155052591	+	0.00145655
ILMN_2604056	Nsun5	5	135845823	135852675	+	0.00146537
ILMN_2630946	Aprt	8	125098537	125100771	-	0.00146549
ILMN_2520032	Zdhhc12	2	29946464	29949168	-	0.00146567
ILMN_2615380	A530050D06Rik	12	113344894	113365784	+	0.00147228
ILMN_2767057	3110082I17Rik	5	139836414	139936467	-	0.00147936
ILMN_1241182	Galgt1	10	126602281	126609386	+	0.00147992
ILMN_2704097	Serpina11	12	105218461	105228151	-	0.00148385
ILMN_2998807	Stard8	X	96198587	96270067	+	0.00148773
ILMN_2773981	0610007P14Rik	12	87156398	87165500	-	0.00149531
ILMN_1255177	Pdir	16	35397399	35490959	-	0.00149734
ILMN_2741445	AA960436	8	97856192	97871407	+	0.0014976
ILMN_2744164	Tenc1	15	101933419	101946832	+	0.00150262
ILMN_1245193	1700024D23Rik	12	99672204	99816150	-	0.00150263
ILMN_3055904	Cbx5	15	103021975	103070247	-	0.00151559
ILMN_1254959	4930505D03Rik	10	120701413	120748008	-	0.0015159
ILMN_1224990	9530048I18Rik					0.00151957
ILMN_1238426	B230210A04Rik					0.0015213
ILMN_2635348	6820449I09Rik	16	36828471	36872807	+	0.00152823
ILMN_2672698	Rassf4	6	116583026	116623809	-	0.00153553
ILMN_1247942	Mgea5	19	45824749	45857781	-	0.0015375
ILMN_2725789	Khdrbs1	4	129380408	129419547	-	0.0015395
ILMN_1236889	Selp	1	166045395	166080157	+	0.00153976
ILMN_2876579	Ubxd1	17	56206468	56214451	-	0.0015399
ILMN_2448002	scl000292.1_12	14	54980525	54988318	+	0.00154471
ILMN_3158633	ORF19	17	66460963	66468787	+	0.00155009
ILMN_2561037	A130020K16Rik					0.00155899
ILMN_2648224	Tilz3c					0.00156586
ILMN_2808186	Gtf2ird2	5	134659889	134700225	+	0.00157016
ILMN_1217859	Ndufa6	15	82180595	82184670	-	0.0015703
ILMN_3151510	Sertad2	11	20443256	20553024	+	0.001574
ILMN_2889916	Klf16	10	80029866	80040041	-	0.00159137
ILMN_1219375	6430604K15Rik	7	134516078	134519564	-	0.00159227
ILMN_1212645	Slc6a13	6	121250245	121287751	+	0.00159604
ILMN_3163283	Zfp533	2	77248691	77657696	-	0.00159758
ILMN_1240038	BC046331	4	153349303	153382841	+	0.00159804
ILMN_1254853	Bub3	7	138703920	138714686	+	0.00160266
ILMN_2601071	Mapk1	16	16983475	17047546	+	0.00160668
ILMN_1232972	Stk19	17	34960938	34973890	-	0.00161106
ILMN_2498539	1700054E11Rik	13	99079851	99086961	-	0.00161611
ILMN_1232451	Plekhe1	1	108068329	108290827	+	0.0016164
ILMN_2541591	Msl2-pending	9	101002747	101010258	+	0.00162208
ILMN_3112143	LOC382044	8	95580626	95603916	-	0.00162364
ILMN_3103233	Gng7	10	80411369	80477690	-	0.00162517
ILMN_2614432	Egfr	11	16652206	16818161	+	0.00162652
ILMN_2760226	BC028440	7	26466177	26471577	+	0.0016355
ILMN_2738554	Ftsj					0.00165631
ILMN_2971073	4432405B04Rik	5	125048758	125069117	+	0.00165808
ILMN_2670542	Asl	5	130487128	130501002	-	0.00166271
ILMN_1252149	6.03e+24					0.00168841
ILMN_2699665	1810029C22Rik	8	4102787	4105835	-	0.00169156
ILMN_1221049	scl000059.1_14_REVCOMP	1	173144101	173150832	+	0.00169777
ILMN_2640971	Pafah1b3	7	26080068	26083005	-	0.00170105
ILMN_1220603	Il15ra	2	11626914	11655609	+	0.00170611
ILMN_2682173	2600014M03Rik	11	116713754	116736949	+	0.00170852
ILMN_2592066	Cfh	1	141982432	142079988	-	0.00171365
ILMN_2782964	Enpp1	10	24357720	24431965	-	0.00171519
ILMN_2526311	LOC381277					0.00172376
ILMN_2518467	BC034834	19	44079519	44103689	-	0.00172526
ILMN_2751771	Slc17a3	13	23931318	23950228	+	0.00172628
ILMN_1224455	B930004C15Rik					0.00174135
ILMN_3042627	Btg3	16	78360105	78377437	-	0.00175712
ILMN_1245261	1700016A15Rik	12	99985178	100025984	+	0.00176063
ILMN_1224254	9530027K23Rik	8	108654219	108660874	-	0.00176181
ILMN_1223685	2210019E14Rik	19	8883565	8893823	-	0.00176744
ILMN_3163031	Pxk	14	8930757	8997624	+	0.00177134
ILMN_1220974	A530062K18Rik	13	14047072	14091335	+	0.00177389
ILMN_2737302	Cxcl12	6	117118553	117131385	+	0.00177391
ILMN_2607066	Pdir	16	35397399	35490959	-	0.00177697
ILMN_3047327	LOC547160	X	10889060	10889553	+	0.00178682
ILMN_1233136	D130074M14Rik					0.00178838
ILMN_2874414	Usp19	9	108393079	108404030	+	0.00179328
ILMN_1226152	2010004B12Rik	5	136612016	136617485	+	0.00179378
ILMN_2911123	Itga2b	11	102314611	102331436	-	0.00179428
ILMN_2632162	B230205M03	6	134780172	134808949	+	0.00179553
ILMN_1224745	LOC381492					0.00180143
ILMN_1217700	Fbxo38	18	62663814	62708349	-	0.00180449
ILMN_2728682	9630019K15Rik	17	8533271	8536977	+	0.00181362
ILMN_2631704	Cfi	3	129539657	129578246	+	0.0018181
ILMN_2736723	Pkd1l3	8	112138417	112196492	+	0.00181923
ILMN_2635871	3110057O12Rik	3	40698067	40742060	+	0.00182022
ILMN_2644992	Rfxap	3	54607045	54611713	-	0.00182192
ILMN_2650914	Dgcr2	16	17835370	17894238	-	0.00182878
ILMN_1240415	LOC234987					0.00183171
ILMN_2947234	Cbx7	15	79746237	79801549	-	0.00183233
ILMN_3102643	Tdg	10	82092573	82113544	+	0.00183391
ILMN_1258846	Hrb2	10	111409720	111425488	+	0.00183394
ILMN_2751865	Stk19	17	34960938	34973890	-	0.00185849
ILMN_2468451	C430014D17Rik	3	90145576	90162042	+	0.00186806
ILMN_1255323	2510012J08Rik	10	80783942	80788987	+	0.00187022
ILMN_2749976	Bat4	17	35259931	35261759	+	0.00187128
ILMN_2613175	5830454E08Rik	9	120486481	120487190	+	0.00188006
ILMN_1214036	Heatr1	13	12487642	12531160	+	0.00188045
ILMN_1235616	1200016D23Rik	1	165859231	165885257	+	0.00188453
ILMN_2643159	Sirt1	10	62781753	62844452	-	0.00192757
ILMN_2497028	BC052486	2	151505097	151512075	-	0.00193071
ILMN_3125939	Evi2b	11	79326887	79344061	-	0.00194302
ILMN_2740464	Il1rap	16	26581854	26716652	+	0.001944
ILMN_1248410	Rtn3	19	7500391	7557779	-	0.00194516
ILMN_2853409	Zfp289	2	91105131	91117088	+	0.00195649
ILMN_2618795	Ptcd2	13	100089605	100114624	-	0.00196152
ILMN_1216183	Ccl27	4	42349029	42354382	-	0.00197066
ILMN_2510187	D14Ertd209e	14	52512564	52516420	+	0.00197137
ILMN_2439102	C130002N06					0.00198143
ILMN_2623325	4921518A06Rik	15	8241225	8394463	-	0.00198521
ILMN_3162476	Sec61a1	6	88453595	88468899	-	0.00198568
ILMN_1224586	D130036J04Rik					0.00198584
ILMN_2644920	Plekhf1	7	39005692	39012978	-	0.00199142
ILMN_1218434	LOC232372	6	124462423	124473142	+	0.00199356
ILMN_2628658	Atp6ap2	X	12164927	12194175	+	0.00199626
ILMN_2787844	Serinc3	2	163449008	163470867	-	0.00200803
ILMN_1240466	Eif5	12	112776381	112782829	+	0.00201033
ILMN_1219915	Dgat2	7	106302173	106331223	-	0.00202271
ILMN_3134607	Trim3	7	112752977	112782085	-	0.00202514
ILMN_2985548	Sntg2	12	30859347	31058240	-	0.00203482
ILMN_2723035	Serpina4-ps1					0.00204686
ILMN_2444616	2810012L14Rik	5	147760233	147767190	+	0.00204784
ILMN_2693922	Egfr	11	16652206	16818161	+	0.00205433
ILMN_2532023	LOC331380					0.00205853
ILMN_2628657	Atp6ap2	X	12164927	12194175	+	0.0020793
ILMN_2644504	Rnase4	14	51710871	51725815	+	0.00208967
ILMN_2888454	Abhd14a	9	106342385	106349958	-	0.00209803
ILMN_2727687	Numb	12	85134984	85262884	-	0.00210789
ILMN_1229238	Mtch2	2	90687312	90706967	+	0.00210823
ILMN_1215416	C130035G06Rik	7	150820713	150835566	-	0.00213
ILMN_2699052	Nrn1	13	36817494	36826346	-	0.00213131
ILMN_1250257	LOC380844					0.00213241
ILMN_2482756	Usf2	7	31740844	31743023	-	0.00213641
ILMN_1254426	1110003E08Rik	5	89149880	89191083	+	0.00215429
ILMN_2925558	Zw10	9	48863737	48886878	+	0.00215622
ILMN_2646369	Slc13a2	11	78210589	78235719	-	0.00215725
ILMN_1231853	BC020184	18	35000312	35007106	+	0.00217466
ILMN_2550089	2010001F03Rik					0.00220157
ILMN_2491301	Usp16	16	87454948	87483762	+	0.00220887
ILMN_2491182	A130010C12Rik	null	null	null	null	0.00221073
ILMN_2949266	Rpn2	2	157104753	157152055	+	0.00221094
ILMN_2704690	AI450540	19	57435534	57462534	+	0.00222351
ILMN_2530867	LOC381114					0.00223127
ILMN_2724315	Pde4c	8	73247619	73275085	+	0.00224303
ILMN_1251040	Akt2	7	28376571	28425845	+	0.00224641
ILMN_1247765	Mfhas1	8	36650852	36742503	+	0.00224649
ILMN_1377921	3010033P07Rik	7	3655595	3658503	+	0.0022503
ILMN_2667972	Cugbp1	2	90780539	90859654	+	0.00225047
ILMN_1220881	Alg1	16	5244245	5256076	-	0.00225486
ILMN_2706853	Scamp1	13	94971265	95055812	-	0.00226612
ILMN_1234111	Vtn	11	78312593	78315826	+	0.00227654
ILMN_2589181	Eef2	10	80639405	80645241	+	0.00228147
ILMN_2965641	2410002F23Rik	7	51502092	51518090	+	0.00229373
ILMN_3008859	Ctsc	7	95426595	95459398	+	0.00231108
ILMN_1213779	BC023754	19	6241668	6262335	+	0.00231792
ILMN_2643377	Slc24a6	5	120961177	120984033	+	0.00232071
ILMN_2794686	D15Wsu75e	15	81822953	81864292	-	0.00232157
ILMN_1231587	BC030867	11	102110196	102126501	+	0.00232631
ILMN_1222770	Rbm9	15	76912769	77137035	-	0.00233143
ILMN_2470333	Usp3	9	66362444	66440949	-	0.00233642
ILMN_2757914	Hsd3b4	3	98302998	98313890	-	0.00235078
ILMN_1221908	Usp7	16	8689688	8792401	-	0.00235178
ILMN_1236368	D730049H07Rik	5	123465083	123480459	+	0.0023585
ILMN_1238747	H13	2	152495197	152534406	+	0.00237553
ILMN_1227901	LOC217741					0.00237577
ILMN_2726092	Cdk8	5	147042806	147114450	+	0.00237759
ILMN_2881024	1700040I03Rik	6	85396804	85401964	-	0.00238037
ILMN_2535680	LOC382737	13	21587092	21589015	+	0.00238717
ILMN_2588832	Thap11	8	108379043	108380850	+	0.00239952
ILMN_2522127	Myo1e	9	70055157	70247874	+	0.00241195
ILMN_1255765	E330014F24Rik					0.00241655
ILMN_2923736	2310047H23Rik	13	55816104	55827591	+	0.00242053
ILMN_1243988	LOC269251					0.00242839
ILMN_2955850	Sult1d1	5	87983675	87997984	-	0.0024295
ILMN_2685390	Bcl7b	5	135644153	135657725	+	0.00244162
ILMN_3161409	Ints6	14	63295167	63379949	-	0.00245444
ILMN_1235329	Etv5	16	22381386	22439643	-	0.0024588
ILMN_2726162	Ss18l1	2	179777214	179804906	+	0.00245942
ILMN_2869139	A130010J15Rik	1	194994243	195002497	+	0.00245948
ILMN_2679759	Krtcap1	15	101393776	101404335	-	0.00245998
ILMN_2603660	Ehmt1	2	24646289	24775129	-	0.00246087
ILMN_1229873	B930036M14Rik					0.00248518
ILMN_2684600	Nalp6	7	148106801	148114439	+	0.00249093
ILMN_1230845	scl000554.1_19					0.00249471
ILMN_1237448	Maf	8	118206842	118231694	-	0.00249823
ILMN_2836664	Rpo1-4	6	71859067	71929354	+	0.00249872
ILMN_2496664	Zfp346	13	55206672	55236186	+	0.0025062
ILMN_2695158	Kifc2	15	76491071	76498626	+	0.00252067
ILMN_2550952	Ik	18	36904370	36917289	+	0.00252229
ILMN_1243228	Il1rap	16	26581854	26716652	+	0.00252698
ILMN_2589024	Plg	17	12571474	12612250	+	0.00253232
ILMN_1252294	Eef2	10	80639405	80645241	+	0.00253345
ILMN_2794608	Bcat2	7	52825523	52845080	+	0.0025336
ILMN_1246450	Zfp96	13	21454696	21461693	+	0.00254787
ILMN_2676765	2810459M11Rik	1	87942843	87952031	+	0.00255389
ILMN_1249426	Socs4	14	47896606	47915773	+	0.00255612
ILMN_1242130	BC023892	9	85214046	85220757	-	0.0025603
ILMN_1240075	Pdcd7	9	65193875	65207450	+	0.00256239
ILMN_1256514	Dus3l	17	56904201	56909263	+	0.00256543
ILMN_1256745	Mapkap1	2	34262291	34480469	+	0.00257621
ILMN_2588254	Ddx48	11	119149677	119161403	-	0.0025826
ILMN_2742311	Cyp39a1	17	43804474	43887794	+	0.00258673
ILMN_2758523	Mad1l1	5	140484643	140797506	-	0.00259543
ILMN_1223015	Dedd2	7	25987859	26004878	-	0.00260052
ILMN_2638299	Slc29a1	17	45722171	45729342	-	0.00260497
ILMN_1220230	Hbp1	12	32611340	32635088	-	0.00261093
ILMN_2490981	A830054O07Rik	null	null	null	null	0.00261094
ILMN_2991339	Zfp646	7	135020310	135029510	+	0.00261551
ILMN_1256574	Ncoa2	1	13129186	13364164	-	0.00262627
ILMN_1218205	Taf5	19	47142236	47157467	+	0.00263503
ILMN_2973928	Pop5	5	115685845	115695360	+	0.00264175
ILMN_2667614	1110007C05Rik	7	51723350	51727022	+	0.00264957
ILMN_2612895	C2	17	34993357	35032492	-	0.00266361
ILMN_1256402	6530401O14Rik	3	107415450	107434592	-	0.00266474
ILMN_1250382	Atp13a1	8	72315149	72331637	+	0.00268623
ILMN_1246876	Kit	5	75970941	76052747	+	0.00269839
ILMN_2955047	Dsg2	18	20716575	20763022	+	0.00270943
ILMN_1253699	2900045G02Rik	7	134029685	134066429	-	0.00271678
ILMN_1256052	Khdrbs1	4	129380408	129419547	-	0.00272143
ILMN_1254200	A730050C11Rik					0.00272923
ILMN_2752933	Tec	5	73146957	73259722	-	0.00273383
ILMN_1222346	A630097D09Rik					0.00273711
ILMN_1236308	LOC268730					0.00273736
ILMN_1226269	Mia3	null	null	null	null	0.00274828
ILMN_2830983	Eml3	19	9004184	9016053	+	0.00275565
ILMN_1251165	Rnf134	19	47108109	47125335	-	0.00275596
ILMN_2540372	LOC384636					0.00276547
ILMN_3015003	Nrxn2	19	6418731	6544169	+	0.00276677
ILMN_2932574	Mpp4	1	59177779	59215512	-	0.00276762
ILMN_2657066	Ep400	5	111093392	111199736	-	0.00277127
ILMN_2670057	BC021608	9	44607483	44610981	-	0.00278672
ILMN_2893749	Hmox2	16	4726361	4766742	+	0.00279783
ILMN_2556132	9430077D24Rik	9	106073260	106093452	+	0.00280232
ILMN_2636528	Nrxn1	17	90435914	91492337	-	0.00280481
ILMN_2651496	Actr5	2	158450624	158464947	+	0.00280683
ILMN_1219701	Traf4	11	77972001	77979091	-	0.00281944
ILMN_2594811	Psmd9	5	123678199	123700140	+	0.00282135
ILMN_1220936	Parn	16	13538057	13668248	-	0.00282622
ILMN_1242935	Cbx3	6	51420359	51433703	+	0.00283271
ILMN_1248932	Rps6	X	66858671	66859420	-	0.00284379
ILMN_2600763	Nsd1	13	55311143	55419686	+	0.00284798
ILMN_2656359	Samd10	2	181329923	181333917	-	0.00284821
ILMN_2521395	Trim46	3	89038099	89050231	-	0.00285818
ILMN_1242799	A730045A15Rik	15	31385654	31460792	-	0.00286285
ILMN_2639588	Cdadc1	14	60182813	60216781	-	0.00286509
ILMN_2824002	Frat2	19	41921706	41922401	-	0.00286789
ILMN_3004221	Cyp2u1	3	130997328	131006145	-	0.00286887
ILMN_1227375	Psg19	7	19375143	19383859	-	0.00287009
ILMN_2860932	Zbtb2	10	5958433	5979455	+	0.00287365
ILMN_1259683	Dusp11	6	85892262	85911661	-	0.00287554
ILMN_2663555	Asb3	11	30854395	31002704	+	0.0028849
ILMN_1243090	Ankra2	13	99033113	99044705	+	0.00288493
ILMN_2424697	scl0003399.1_126					0.00289955
ILMN_1255527	Fmr1	X	65931716	65971138	+	0.00290383
ILMN_3024068	Hnrpa1	15	103070885	103075386	+	0.00293971
ILMN_2686087	Cutc	19	43827486	43843128	+	0.00295189
ILMN_1231396	Sertad3	7	28258859	28262383	+	0.00295895
ILMN_1226187	Lancl1	1	67047091	67085446	-	0.00297048
ILMN_2427909	Trpm3	19	22213609	23064374	+	0.00298016
ILMN_1247811	Ass1	2	31325727	31376192	+	0.00299175
ILMN_1213483	B430214A04Rik	11	59604910	59623518	-	0.0030046
ILMN_2441359	Vps39	2	120142197	120178873	-	0.00300872
ILMN_2480178	Wwox	8	116963555	117876608	+	0.00300909
ILMN_3115917	Hsd11b1	1	195047824	195090248	-	0.00301307
ILMN_1239601	Mvk	5	114894278	114910600	+	0.00302153
ILMN_2731999	AU067744	17	25371262	25377061	-	0.00303047
ILMN_2729097	Fbxl20	11	97943870	98011717	-	0.00303102
ILMN_1234641	6720463M24Rik	14	99445596	99473326	+	0.00303272
ILMN_1215584	Mrpl15	1	4763287	4775820	-	0.00303284
ILMN_1231962	Mycbp	4	123582075	123589512	+	0.00303609
ILMN_2477729	2310040B03Rik	17	25967582	25969864	-	0.00304832
ILMN_2895084	Zfp715	7	50551567	50568664	-	0.00304877
ILMN_2603593	Thap1	8	27268684	27273412	+	0.00305317
ILMN_1222401	Tfpt	7	3571926	3581531	-	0.00305337
ILMN_2904979	Dus3l	17	56904201	56909263	+	0.00306232
ILMN_1218940	Loh12cr1	6	134590958	134661202	+	0.00306543
ILMN_2958912	Hnrph3	10	62477412	62486965	-	0.00307083
ILMN_2624782	D3Ertd194e	3	58329743	58361423	+	0.00307259
ILMN_1245322	1200013P24Rik	16	3872375	3904770	+	0.00307914
ILMN_2643832	Ppm1g	5	31505043	31522918	-	0.00308654
ILMN_2754596	Centg3	5	23957995	24007865	+	0.00310367
ILMN_1226330	Arfrp1	2	181092534	181100109	-	0.00310745
ILMN_2696339	Fgfr1op	17	8358366	8389669	+	0.00312005
ILMN_2444121	5430416N02Rik					0.00312249
ILMN_2989871	Stk36	1	74648019	74683468	+	0.00314667
ILMN_1253447	Dmwd	7	19661598	19668125	+	0.00315436
ILMN_2644392	Sfxn2	19	46647855	46671388	+	0.0031641
ILMN_2646146	Hs3st3b1	11	63699294	63735792	-	0.00317537
ILMN_2451486	E430026H10Rik	null	null	null	null	0.00318704
