# Supplementary material for: The effect of dietary fat intake on hepatic gene expression in LG/J AND SM/J mice
Source: BMC Genomics. 2014 Feb 5;15:99. doi: 10.1186/1471-2164-15-99 (PMC4028868; doi:10.1186/1471-2164-15-99)
Supplement: Additional file 4 — Biological and biochemical processes enriched by genes exhibiting higher expression in either SM/J or LG/J. [file 1471-2164-15-99-S4.XLSX]

## Sheet: Biologicalprocess_overexpressed
GO Annotation Terms	GO Class ID	Mus musculus genes REFLIST (26185)	Number of Genes in Pathway	Number of Genes Expected	Over/Under Represented	P-value
Biological Processes
Higher Expression in Sm/J
metabolic process	GO:0008152	9603	593	399.38	+	7.27e-33
primary metabolic process	GO:0044238	9122	568	379.37	+	1.07e-31
cellular amino acid and derivative metabolic process	GO:0006520	388	53	16.14	+	1.79e-13
lipid metabolic process	GO:0006629	1266	106	52.65	+	1.69e-11
nucleobase, nucleoside, nucleotide and nucleic acid metabolic process	GO:0006139	4156	257	172.84	+	2.49e-11
carbohydrate metabolic process	GO:0005975	1038	91	43.17	+	5.16e-11
protein metabolic process	GO:0019538	3979	236	165.48	+	8.98e-09
Unclassified		10946	334	455.23	-	2.26e-14
cellular process	GO:0009987	7133	405	296.65	+	5.59e-13
cell communication	GO:0007154	5033	293	209.32	+	4.35e-10
signal transduction	GO:0007165	4858	284	202.04	+	6.02e-10
apoptosis	GO:0006915	1035	83	43.04	+	1.98e-08
immune system process	GO:0002376	2974	195	123.68	+	1.31e-10
immune response	GO:0006955	900	67	37.43	+	5.55e-06
intracellular signaling cascade	GO:0035556	1720	128	71.53	+	2.37e-10
transport	GO:0006810	3009	191	125.14	+	2.69e-09
protein transport	GO:0015031	1687	112	70.16	+	1.06e-06
intracellular protein transport	GO:0006886	1687	112	70.16	+	1.06e-06
response to pheromone	GO:0019236	440	0	18.3	-	9.67e-09
cellular defense response	GO:0006968	564	48	23.46	+	4.42e-06
Higher Expression in Lg/J
metabolic process	GO:0008152	9603	605	366.37	+	7.14e-53
primary metabolic process	GO:0044238	9122	575	348.02	+	1.53e-48
protein metabolic process	GO:0019538	3979	252	151.81	+	1.42e-16
carbohydrate metabolic process	GO:0005975	1038	99	39.6	+	2.58e-16
lipid metabolic process	GO:0006629	1266	108	48.3	+	1.56e-14
nucleobase, nucleoside, nucleotide and nucleic acid metabolic process	GO:0006139	4156	235	158.56	+	2.3e-10
cellular amino acid and derivative metabolic process	GO:0006520	388	41	14.8	+	1.17e-08
coenzyme metabolic process	GO:0006732	109	16	4.16	+	7.36e-06
porphyrin metabolic process	GO:0006778	38	9	1.45	+	2.08e-05
Unclassified		10946	275	417.61	-	4.95e-21
transport	GO:0006810	3009	176	114.8	+	7.79e-09
protein transport	GO:0015031	1687	99	64.36	+	1.91e-05
intracellular protein transport	GO:0006886	1687	99	64.36	+	1.91e-05
cellular process	GO:0009987	7133	352	272.14	+	1.92e-08
apoptosis	GO:0006915	1035	70	39.49	+	4.52e-06
cellular component organization	GO:0016043	1582	92	60.36	+	5.27e-05
organelle organization	GO:0006996	382	40	14.57	+	2.23e-08
establishment or maintenance of chromatin architecture	GO:0006325	352	37	13.43	+	6.8e-08
intracellular signaling cascade	GO:0035556	1720	105	65.62	+	1.98e-06
immune system process	GO:0002376	2974	155	113.46	+	4.48e-05
Biochemical Processes
Higher Expression in Sm/J
Tryptophan biosynthesis		0	2	0	+	0
Chorismate biosynthesis		0	1	0	+	0
PDGF signaling pathway		162	26	6.74	+	1.15e-08
Inflammation mediated by chemokine and cytokine signaling pathway		298	27	12.39	+	0.0002
p53 pathway		127	15	5.28	+	0.000382
Integrin signalling pathway		185	19	7.69	+	0.000389
TCA cycle		18	5	0.75	+	0.00105
Folate biosynthesis		5	3	0.21	+	0.00128
Angiogenesis		193	18	8.03	+	0.00158
Ras Pathway		80	10	3.33	+	0.00228
Heme biosynthesis		14	4	0.58	+	0.00301
5-Hydroxytryptamine degredation		23	5	0.96	+	0.00302
Lipoate_biosynthesis		2	2	0.08	+	0.00327
EGF receptor signaling pathway		138	13	5.74	+	0.00611
General transcription regulation		40	6	1.66	+	0.00719
Apoptosis signaling pathway		141	13	5.86	+	0.00724
TGF-beta signaling pathway		143	13	5.95	+	0.00807
JAK/STAT signaling pathway		20	4	0.83	+	0.0103
Axon guidance mediated by semaphorins		44	6	1.83	+	0.0111
Transcription regulation by bZIP transcription factor		58	7	2.41	+	0.0118
Higher Expression in Lg/J
De novo purine biosynthesis		39	10	1.49	+	3.7e-06
Adenine and hypoxanthine salvage pathway		13	5	0.5	+	0.000165
Cholesterol biosynthesis		14	5	0.53	+	0.000231
Purine metabolism		9	4	0.34	+	0.000439
Endothelin signaling pathway		89	11	3.4	+	0.000781
Toll receptor signaling pathway		64	9	2.44	+	0.000952
Heme biosynthesis		14	4	0.53	+	0.00221
B cell activation		87	10	3.32	+	0.00224
Histamine synthesis		2	2	0.08	+	0.00276
Pyruvate metabolism		15	4	0.57	+	0.00283
Angiogenesis		193	16	7.36	+	0.00375
Alzheimer disease-amyloid secretase pathway		73	8	2.79	+	0.0078
Alzheimer disease-presenilin pathway		124	11	4.73	+	0.00927
FGF signaling pathway		125	11	4.77	+	0.00979
De novo pyrimidine deoxyribonucleotide biosynthesis		23	4	0.88	+	0.0123
Ras Pathway		80	8	3.05	+	0.0129
Insulin/IGF pathway-mitogen activated protein kinase kinase/MAP kinase cascade		36	5	1.37	+	0.0132
Integrin signalling pathway		185	14	7.06	+	0.0133
FAS signaling pathway		38	5	1.45	+	0.0162
Blood coagulation		55	6	2.1	+	0.0203
