# Supplementary material for: The effect of dietary fat intake on hepatic gene expression in LG/J AND SM/J mice
Source: BMC Genomics. 2014 Feb 5;15:99. doi: 10.1186/1471-2164-15-99 (PMC4028868; doi:10.1186/1471-2164-15-99)
Supplement: Additional file 5 — Biological and biochemical processes enriched by genes exhibiting higher expression in either females or males. [file 1471-2164-15-99-S5.XLSX]

## Sheet: Sheet1
GO Term	GO Class ID	Mus musculus genes REFLIST (26185)	Number of Genes in Pathway	Number of Genes Expected	Over/Under Represented	P-value
Biological Processes
Enriched in Females
metabolic process	GO:0008152	9603	217	134.59	+	2.26e-18
primary metabolic process	GO:0044238	9122	208	127.85	+	1.18e-17
lipid metabolic process	GO:0006629	1266	62	17.74	+	1.34e-17
cellular amino acid and derivative metabolic process	GO:0006520	388	30	5.44	+	1.01e-13
coenzyme metabolic process	GO:0006732	109	10	1.53	+	4.39e-06
vitamin metabolic process	GO:0006766	87	9	1.22	+	5.12e-06
carbohydrate metabolic process	GO:0005975	1038	34	14.55	+	5.52e-06
generation of precursor metabolites and energy	GO:0006091	573	22	8.03	+	2.71e-05
respiratory electron transport chain	GO:0022904	543	22	7.61	+	1.21e-05
protein metabolic process	GO:0019538	3979	86	55.77	+	2.23e-05
Unclassified		10946	97	153.42	-	6.25e-10
immune system process	GO:0002376	2974	75	41.68	+	3.71e-07
cellular process	GO:0009987	7133	141	99.97	+	2.15e-06
signal transduction	GO:0007165	4858	99	68.09	+	4.78e-05
cell communication	GO:0007154	5033	103	70.54	+	2.62e-05
blood circulation	GO:0008015	218	13	3.06	+	1.72e-05
anion transport	GO:0006820	161	11	2.26	+	2.26e-05
intracellular signaling cascade	GO:0035556	1720	43	24.11	+	0.000192
response to toxin	GO:0009636	121	8	1.7	+	0.000364
ion transport	GO:0006811	769	23	10.78	+	0.000653
Enriched in Males
metabolic process	GO:0008152	9603	199	121.39	+	4.46e-18
primary metabolic process	GO:0044238	9122	187	115.31	+	7.47e-16
protein metabolic process	GO:0006629	3979	85	50.3	+	5.43e-07
lipid metabolic process	GO:0006629	1266	38	16	+	9.56e-07
generation of precursor metabolites and energy	GO:0006091	573	22	7.24	+	5.5e-06
respiratory electron transport chain	GO:0022904	543	22	6.86	+	2.37e-06
carbohydrate metabolic process	GO:0005975	1038	27	13.12	+	0.000383
oxygen and reactive oxygen species metabolic process	GO:0006800	70	5	0.88	+	0.00214
phosphate metabolic process	GO:0006796	235	9	2.97	+	0.0034
cellular amino acid and derivative metabolic process	GO:0006520	388	16	4.9	+	4.63e-05
Unclassified		10946	83	138.37	-	1.52e-10
response to toxin	GO:0009636	121	9	1.53	+	2.99e-05
cellular process	GO:0009987	7133	118	90.17	+	0.000497
cell communication	GO:0007165	5033	90	63.62	+	0.000264
signal transduction	GO:0007165	4858	87	61.41	+	0.000332
apoptosis	GO:0006915	1035	25	13.08	+	0.00173
carbohydrate transport	GO:0008643	189	9	2.39	+	0.000787
immune system process	GO:0002376	2974	57	37.59	+	0.000976
complement activation	GO:0006956	166	9	2.1	+	0.000314
intracellular signaling cascade	GO:0035556	1720	35	21.74	+	0.00401
Biochemical Pathways
Enriched in Females
Chorismate biosynthesis		0	1	0	+	0
Bupropion degradation		5	3	0.07	+	5.4e-05
Sulfate assimilation		2	2	0.03	+	0.000385
Valine biosynthesis		3	2	0.04	+	0.000857
Isoleucine biosynthesis		3	2	0.04	+	0.000857
Salvage pyrimidine deoxyribonucleotides		5	2	0.07	+	0.00234
2-arachidonoylglycerol biosynthesis		6	2	0.08	+	0.00334
5-Hydroxytryptamine degredation		23	3	0.32	+	0.00437
N-acetylglucosamine metabolism		8	2	0.11	+	0.00582
Purine metabolism		9	2	0.13	+	0.0073
Unclassified		23373	313	327.59	-	0.0111
Cholesterol biosynthesis		14	2	0.2	+	0.0169
Salvage pyrimidine ribonucleotides		15	2	0.21	+	0.0192
Pyrimidine Metabolism		15	2	0.21	+	0.0192
Lysine biosynthesis		2	1	0.03	+	0.0276
Leucine biosynthesis		2	1	0.03	+	0.0276
Alanine biosynthesis		2	1	0.03	+	0.0276
Notch signaling pathway		49	3	0.69	+	0.0324
Heterotrimeric G-protein signaling pathway-Gi alpha and Gs alpha mediated pathway		169	6	2.37	+	0.0333
De novo pyrmidine ribonucleotides biosythesis		21	2	0.29	+	0.0356
Enriched in Males
Heterotrimeric G-protein signaling pathway-Gi alpha and Gs alpha mediated pathway		169	8	2.14	+	0.00158
Endothelin signaling pathway		89	5	1.13	+	0.00585
Corticotropin releasing factor receptor signaling pathway		37	3	0.47	+	0.012
Adenine and hypoxanthine salvage pathway		13	2	0.16	+	0.0121
Anandamide_degradation		1	1	0.01	+	0.0126
Metabotropic glutamate receptor group III pathway		77	4	0.97	+	0.0172
EGF receptor signaling pathway		138	5	1.74	+	0.0321
Blood coagulation		55	3	0.7	+	0.0334
Ionotropic glutamate receptor pathway		56	3	0.71	+	0.0349
Histamine H2 receptor mediated signaling pathway		28	2	0.35	+	0.0496
Androgen/estrogene/progesterone biosynthesis		28	2	0.35	+	0.0496
Hypoxia response via HIF activation		28	2	0.35	+	0.0496
