# Supplementary material for: The effect of dietary fat intake on hepatic gene expression in LG/J AND SM/J mice
Source: BMC Genomics. 2014 Feb 5;15:99. doi: 10.1186/1471-2164-15-99 (PMC4028868; doi:10.1186/1471-2164-15-99)
Supplement: Additional file 6 — Biological and biochemical process enriched by genes exhibiting higher expression with either low-fat or high-fat diets. [file 1471-2164-15-99-S6.XLSX]

## Sheet: Sheet1
GO Annotation Terms	GO Class ID	Mus musculus genes REFLIST (26185)	Number of Genes in Pathway	Number of Genes Expected	Over/Under Represented	P-value
Biological Process
Endriched with low fat diet
metabolic process	GO:0008152	9603	305	189.24	+	4.24e-25
primary metabolic process	GO:0044238	9122	296	179.76	+	1.53e-25
protein metabolic process	GO:0019538	3979	140	78.41	+	2.51e-12
nitrogen compound metabolic process	GO:0006807	71	8	1.4	+	0.000102
nucleobase, nucleoside, nucleotide and nucleic acid metabolic process	GO:0006139	4156	142	81.9	+	1.42e-11
cellular amino acid and derivative metabolic process	GO:0006520	388	28	7.65	+	7.75e-09
Unclassified		10946	154	215.7	-	1.32e-08
cellular process	GO:0009987	7133	197	140.56	+	4.37e-08
cell cycle	GO:0007049	2018	75	39.77	+	1.08e-07
mitosis	GO:0007067	662	30	13.05	+	3.04e-05
meiosis	GO:0007126	281	15	5.54	+	0.000589
cell communication	GO:0007154	5033	133	99.18	+	0.000162
cell adhesion	GO:0007155	1441	46	28.4	+	0.00105
organelle organization	GO:0006996	382	17	7.53	+	0.00187
intracellular signaling cascade	GO:0035556	1720	57	33.89	+	0.000103
response to external stimulus	GO:0009605	357	19	7.04	+	0.000121
blood coagulation	GO:0007596	357	19	7.04	+	0.000121
response to pheromone	GO:0019236	440	0	8.67	-	0.000159
signal transduction	GO:0007165	4858	128	95.73	+	0.000255
carbohydrate transport	GO:0008643	189	11	3.72	+	0.00158
Enriched with high fat diet
metabolic process	GO:0008152	9603	259	179.33	+	1.69e-13
primary metabolic process	GO:0044238	9122	252	170.35	+	2.96e-14
lipid metabolic process	GO:0006629	1266	77	23.64	+	1.36e-19
carbohydrate metabolic process	GO:0005975	1038	63	19.38	+	4.51e-16
coenzyme metabolic process	GO:0006732	109	15	2.04	+	4.15e-09
acyl-CoA metabolic process	GO:0006637	29	9	0.54	+	6.36e-09
nitrogen compound metabolic process	GO:0006807	71	9	1.33	+	1.01e-05
generation of precursor metabolites and energy	GO:0006091	573	28	10.7	+	5.68e-06
respiratory electron transport chain	GO:0022904	543	24	10.14	+	0.000121
Unclassified		10946	123	204.41	-	1.07e-14
cellular process	GO:0009987	7133	194	133.21	+	1.8e-09
cell communication	GO:0007154	5033	129	93.99	+	6.85e-05
cell motion	GO:0006928	983	36	18.36	+	0.000125
transport	GO:0006810	3009	101	56.19	+	4.33e-09
protein transport	GO:0015031	1687	60	31.5	+	1.64e-06
intracellular protein transport	GO:0006886	1687	60	31.5	+	1.64e-06
vesicle-mediated transport	GO:0016192	1202	42	22.45	+	9.62e-05
immune system process	GO:0002376	2974	90	55.54	+	3.19e-06
response to toxin	GO:0009636	121	11	2.26	+	2.34e-05
regulation of liquid surface tension	GO:0050828	18	5	0.34	+	2.66e-05
Biochemical Pathways
Enriched with low fat diet
Blood coagulation		55	10	1.08	+	2.16e-07
Arginine biosynthesis		8	4	0.16	+	2.25e-05
EGF receptor signaling pathway		138	9	2.72	+	0.00194
FGF signaling pathway		125	8	2.46	+	0.00379
Coenzyme A biosynthesis		6	2	0.12	+	0.00645
Wnt signaling pathway		348	14	6.86	+	0.0104
Hedgehog signaling pathway		25	3	0.49	+	0.0138
p53 pathway by glucose deprivation		27	3	0.53	+	0.0169
Anandamide_degradation		1	1	0.02	+	0.0195
Interferon-gamma signaling pathway		30	3	0.59	+	0.0222
Cholesterol biosynthesis		14	2	0.28	+	0.0317
Insulin/IGF pathway-mitogen activated protein kinase kinase/MAP kinase cascade		36	3	0.71	+	0.0352
Lysine biosynthesis		2	1	0.04	+	0.0386
Leucine biosynthesis		2	1	0.04	+	0.0386
Alanine biosynthesis		2	1	0.04	+	0.0386
Interleukin signaling pathway		160	7	3.15	+	0.0413
p53 pathway		127	6	2.5	+	0.0418
PDGF signaling pathway		162	7	3.19	+	0.0436
General transcription by RNA polymerase I		18	2	0.35	+	0.0498
Enriched with high fat diet
p53 pathway		127	12	2.37	+	6.89e-06
Integrin signalling pathway		185	12	3.45	+	0.00024
EGF receptor signaling pathway		138	10	2.58	+	0.000333
Unclassified		23373	417	436.49	-	0.00387
Bupropion_degradation		5	2	0.09	+	0.00409
Methylmalonyl pathway		5	2	0.09	+	0.00409
Parkinson disease		106	7	1.98	+	0.0042
Inflammation mediated by chemokine and cytokine signaling pathway		298	13	5.57	+	0.00464
PI3 kinase pathway		110	7	2.05	+	0.00511
Ubiquitin proteasome pathway		88	6	1.64	+	0.00673
5-Hydroxytryptamine degredation		23	3	0.43	+	0.00956
PDGF signaling pathway		162	8	3.03	+	0.0122
5HT1 type receptor mediated signaling pathway		48	4	0.9	+	0.0132
Huntington disease		199	9	3.72	+	0.0137
5HT2 type receptor mediated signaling pathway		77	5	1.44	+	0.0156
Histamine H1 receptor mediated signaling pathway		53	4	0.99	+	0.0182
Adenine and hypoxanthine salvage pathway		13	2	0.24	+	0.0251
Phenylethylamine degradation		14	2	0.26	+	0.0287
FGF signaling pathway		125	6	2.33	+	0.0315
Salvage pyrimidine ribonucleotides		15	2	0.28	+	0.0326
