# Supplementary material for: The effect of dietary fat intake on hepatic gene expression in LG/J AND SM/J mice
Source: BMC Genomics. 2014 Feb 5;15:99. doi: 10.1186/1471-2164-15-99 (PMC4028868; doi:10.1186/1471-2164-15-99)
Supplement: Additional file 7 — Genes that exhibited a significant diet-by-strain interaction. [file 1471-2164-15-99-S7.XLSX]

## Sheet: Sheet1
Gene Trascripts that exhibited a signficant diet by strain interaction
Probe ID	Gene Symbol
ILMN_1218981	Aldh1a7
ILMN_3158725	Raet1b
ILMN_2660263	Bcl2a1b
ILMN_1222860	LOC381484
ILMN_2837802	BC028528
ILMN_1226525	H2-Ab1
ILMN_2582933	Tnfrsf6
ILMN_2635387	Mogat1
ILMN_2699665	1810029C22Rik
ILMN_2452219	C130027E04Rik
ILMN_2660555	Bcl2a1d
ILMN_2865016	Cd83
ILMN_1225552	Arsa
ILMN_2738893	D19Wsu12e
ILMN_2652172	Nagk
ILMN_2851330	Nagk
ILMN_2939503	4922503N01Rik
ILMN_1231997	Gsta1
ILMN_2656021	Osbpl3
ILMN_1241341	LOC385780
ILMN_2504842	Ugt1a12
ILMN_2964185	H2-M2
ILMN_2603888	4922503N01Rik
ILMN_1236308	LOC268730
ILMN_1238820	LOC332788
ILMN_2878781	Galnt10
ILMN_2616461	Nagk
ILMN_2717387	Fbxo36
ILMN_2675064	Adhfe1
ILMN_2979237	Gsta1
ILMN_2687586	Cxcl16
ILMN_2974064	Osbpl3
ILMN_2663920	Als2cr2
ILMN_1245314	B230384C22Rik
ILMN_1234072	Pdlim1
ILMN_2727503	Igfbp3
ILMN_2767918	Ifi30
ILMN_1254723	Cxcl16
ILMN_2667346	Npn3
ILMN_1241161	2900075A18Rik
ILMN_1248388	9130422H11Rik
ILMN_1260506	Pea15
ILMN_1236245	Rab11fip4
ILMN_3039637	BC003479
ILMN_1231814	Ccl5
ILMN_2544063	1600013E24Rik
ILMN_2631423	H2-Ab1
ILMN_2890935	Avpr1a
ILMN_2912598	Ap3m2
ILMN_2742311	Cyp39a1
ILMN_2426853	Ubd
ILMN_1229994	Npn3
ILMN_1244531	9330155C01Rik
ILMN_1236993	9530046H09Rik
ILMN_2647172	Serhl
ILMN_1214964	Gstm4
ILMN_2592530	2700038I16Rik
ILMN_2797726	Steap2
ILMN_2665266	H2-T10
ILMN_1226461	A930002F06Rik
ILMN_2792268	Tirap
ILMN_2792267	Tirap
ILMN_2656422	BC028528
ILMN_1225204	2510004L01Rik
ILMN_2604521	Cotl1
ILMN_1222821	Lzf
ILMN_2899174	Efha1
ILMN_3071764	1200015F23Rik
ILMN_1242246	Scamp5
ILMN_2773624	Hexa
ILMN_3118584	Bex4
ILMN_3033562	MGC106740
ILMN_2495167	D630040I23Rik
ILMN_1252149	6.03e+24
ILMN_2956092	Rassf4
ILMN_3065373	4930572J05Rik
ILMN_2652518	2410024A21Rik
ILMN_2427096	1190002F15Rik
ILMN_2424721	Pdgfa
ILMN_2729386	H2-D4
ILMN_2729447	9030612M13Rik
ILMN_1249080	D230032O14Rik
ILMN_1251883	A830096H11Rik
ILMN_3008858	Ctsc
ILMN_2770917	Blvrb
ILMN_2913716	H2-Ab1
ILMN_3120014	Sri
ILMN_1215903	Ap1s1
ILMN_2492403	Cd151
ILMN_1232995	1810023F06Rik
ILMN_2467800	Uap1l1
ILMN_3147074	Pecam1
ILMN_1255146	BC003479
ILMN_2714500	Tlr12
ILMN_3160659	Dok2
ILMN_2792362	Helb
ILMN_1220637	5730547N13Rik
ILMN_2614351	Serhl
ILMN_1239102	H2-Eb1
ILMN_2619718	1700009P13Rik
ILMN_2883392	S100a11
ILMN_2653860	Slc15a2
ILMN_2625351	Sh3bgrl3
ILMN_2491232	Usp36
ILMN_1216056	2510049J12Rik
ILMN_2513837	Gng10
ILMN_1239542	Raet1c
ILMN_1217929	LOC328752
ILMN_1235688	Cd151
ILMN_3161652	Clec4a3
ILMN_3008859	Ctsc
ILMN_2674407	Arpp19
ILMN_1233713	LOC381259
ILMN_2634108	Ap1s1
ILMN_1219253	Olfml1
ILMN_2686244	Rassf4
ILMN_1214117	9530065M15Rik
ILMN_1224855	AA175286
ILMN_1247207	Adm
ILMN_2742420	Ryk
ILMN_3121784	A930008G19Rik
ILMN_3093626	Porcn
ILMN_2534207	LOC380706
ILMN_2962737	Aoah
ILMN_2987161	Cnot3
ILMN_2458030	E130105L11Rik
ILMN_2608666	Iqwd1
ILMN_3135640	Amigo1
ILMN_2442177	C030032C09Rik
ILMN_3162796	Cnot2
ILMN_2749747	2410004L22Rik
ILMN_2996667	Isg20l2
ILMN_2563847	Azi2
ILMN_2690061	Hnrpdl
ILMN_1231138	E2f1
ILMN_2433990	Usp18
ILMN_2866276	Csf2ra
ILMN_1219717	Sort1
ILMN_2719473	Asf1b
ILMN_2709392	1500031N24Rik
ILMN_2619107	Lgals1
ILMN_2657791	Cdkl2
ILMN_1244371	LOC230602
ILMN_2785648	Cd207
ILMN_2777247	Pold4
ILMN_3044633	Sri
ILMN_1221060	Pparg
ILMN_2900617	Tle6
ILMN_2773113	Capg
ILMN_2754718	LOC383540
ILMN_2957036	1700022N24Rik
ILMN_2600720	2310007H09Rik
ILMN_2672698	Rassf4
ILMN_2518744	Prkwnk4
ILMN_1253602	9630007E23Rik
ILMN_3006767	Mlkl
ILMN_1234480	Hsd3b2
ILMN_2599858	Pbx2
ILMN_2880540	Apoc2
ILMN_2653215	Nagk
ILMN_2590627	1810062G17Rik
ILMN_2713538	Bmp1
ILMN_2750011	Galnt10
ILMN_3008924	Mobkl2a
ILMN_2539768	LOC384508
ILMN_2677772	Npn3
ILMN_2873180	1810030N24Rik
ILMN_1218539	9630037P07Rik
ILMN_2757914	Hsd3b4
ILMN_2736168	Ppt1
ILMN_1230587	Lpxn
ILMN_2929896	Pbk
ILMN_2783997	Trim10
ILMN_2558071	E130202F10Rik
ILMN_1255699	Tbl2
ILMN_2651076	Scotin
ILMN_2750864	2210013O21Rik
ILMN_3122081	5133401N09Rik
ILMN_2721149	Arl11
ILMN_2944011	LOC547343
ILMN_3148543	Src
ILMN_2742075	Cd14
ILMN_2724294	Gpx7
ILMN_2615709	Spc24
ILMN_2490287	1700129L13Rik
ILMN_1229993	Dnajc12
ILMN_3152792	Pira11
ILMN_3136656	Nrp2
ILMN_2657790	Cdkl2
ILMN_1230878	H2-T22
ILMN_2910934	Cd52
ILMN_2588882	Slc41a2
ILMN_1226868	Mapk4
ILMN_2736539	Cyp2c55
ILMN_2591543	Cd207
ILMN_1228213	Ifi30
ILMN_2547942	4833427B12Rik
ILMN_2592239	Dscr5
ILMN_2486694	Mmp24
ILMN_2910627	Acate3
ILMN_3004970	Nap1l1
ILMN_1220441	Camk1d
ILMN_2936165	Bcl2a1c
ILMN_1228235	Ctse
ILMN_1215446	Cidea
ILMN_2710229	Ccng1
ILMN_2479977	1110065P19Rik
ILMN_1222471	Gmfg
ILMN_2677859	Insl6
ILMN_2886646	Il2rg
ILMN_1234824	2610001E17Rik
ILMN_1233293	Gbp1
ILMN_2658804	Rras
ILMN_2657844	Cdc2a
ILMN_2529128	LOC329702
ILMN_1215807	Glipr1
ILMN_2867147	Tyrobp
ILMN_1242999	Avpr1a
ILMN_2769052	Piwil1
ILMN_2628822	Oas1g
ILMN_1252157	A330102K04Rik
ILMN_2543688	0610007N19Rik
ILMN_2954575	Arhgap30
ILMN_2755915	Pet112l
ILMN_2502317	Ugt1a13
ILMN_1213457	A530090C09Rik
ILMN_1228091	Bcor
ILMN_1253010	2610034P21Rik
ILMN_2446175	Vps29
ILMN_3068754	Akr1a4
ILMN_2680142	Anxa5
ILMN_2664224	Ephx1
ILMN_2933463	Plg
ILMN_2707494	Mcee
ILMN_2650911	Atp6v0e
ILMN_2862470	Gstm2
ILMN_2761645	Fetub
ILMN_2744398	Ostf1
ILMN_1228233	Gstm1
ILMN_2792868	Blvrb
ILMN_2657175	Anxa2
ILMN_2595714	Fn1
ILMN_2644504	Rnase4
ILMN_3100812	Gpx4
ILMN_1248382	H2-D1
ILMN_2986051	Ccbl1
ILMN_3147135	Akr1a4
ILMN_2607675	H2-Ab1
ILMN_3050275	Kng2
ILMN_2623735	Ccbl1
ILMN_2595395	Slc17a2
ILMN_2773215	Epb4.1l4b
ILMN_2769089	Serpinf2
ILMN_2624854	Gstm2
ILMN_1215096	Entpd5
ILMN_2878071	Lyz
ILMN_1251449	Gstm2
ILMN_1256219	Sat1
ILMN_3001827	Serpinf2
ILMN_2714822	Sec63
ILMN_2741935	H2-Ea
ILMN_1250136	LOC231663
ILMN_2875251	Ang1
ILMN_2791665	Agxt2
ILMN_1221157	Krt2-8
ILMN_2877069	Tspo
ILMN_1236758	1600023A02Rik
ILMN_2710449	Crip2
ILMN_1235657	Rnase4
ILMN_2450491	Trfr2
ILMN_1238360	LOC382020
ILMN_1242047	Drr1
ILMN_2503361	Xpot
ILMN_3089584	Ii
ILMN_2775064	Epb4.1l4b
ILMN_2529177	LOC268782
ILMN_3163027	D10Bwg1364e
ILMN_2430374	Ube1x
ILMN_3149143	Entpd5
ILMN_2674367	Agrn
ILMN_1232567	Fga
ILMN_1221817	Ii
ILMN_2710312	2610524G07Rik
ILMN_2704499	Hprt
ILMN_2795854	1190017O12Rik
ILMN_2730797	Slc25a10
ILMN_2684600	Nalp6
ILMN_1214731	H2-T17
ILMN_1225901	Aqp11
ILMN_1217058	Slc17a2
ILMN_1215862	Cxcl9
ILMN_2529180	LOC381001
ILMN_2684855	Gpx4
ILMN_2639397	Dhrs1
ILMN_1231336	Itih3
ILMN_1251853	1110019J04Rik
ILMN_2536676	LOC383981
ILMN_1230327	LOC383099
ILMN_2671435	LOC223672
ILMN_2627022	Itih4

## Sheet: Sheet2
Probe ID	Gene Symbol	Chromosome	Start	Stop	Strand	pvalue
ILMN_1218981	Aldh1a7	19	20767443	20802052	-	2.48e-11
ILMN_3158725	Raet1b	null	null	null	null	2.86e-10
ILMN_2660263	Bcl2a1b	9	89094047	89102665	+	8.65e-08
ILMN_1222860	LOC381484	3	15848070	15906332	-	1.98e-07
ILMN_2837802	BC028528	3	95687877	95695928	-	2.02e-07
ILMN_1226525	H2-Ab1	17	34400185	34406355	+	2.52e-07
ILMN_2582933	Tnfrsf6	19	34365199	34402260	+	2.53e-07
ILMN_2635387	Mogat1	1	78507566	78534748	+	3.83e-07
ILMN_2699665	1810029C22Rik	8	4102787	4105835	-	7.31e-07
ILMN_2452219	C130027E04Rik	9	34994370	35007477	-	9.75e-07
ILMN_2660555	Bcl2a1d	9	88618126	88626688	-	2.19e-06
ILMN_2865016	Cd83	13	43880572	43898501	+	2.26e-06
ILMN_1225552	Arsa	15	89302959	89306545	-	2.8e-06
ILMN_2738893	D19Wsu12e	19	29682704	29722905	-	2.95e-06
ILMN_2652172	Nagk	6	83744976	83753414	+	3.28e-06
ILMN_2851330	Nagk	6	83744976	83753414	+	4.04e-06
ILMN_2939503	4922503N01Rik	4	109079228	109117350	+	4.31e-06
ILMN_1231997	Gsta1	9	78078463	78090491	+	5.25e-06
ILMN_2656021	Osbpl3	6	50243329	50406200	-	5.62e-06
ILMN_1241341	LOC385780					6.69e-06
ILMN_2504842	Ugt1a12					7.43e-06
ILMN_2964185	H2-M2	17	37617796	37620474	-	7.46e-06
ILMN_2603888	4922503N01Rik	4	109079228	109117350	+	7.67e-06
ILMN_1236308	LOC268730					8.54e-06
ILMN_1238820	LOC332788					1.22e-05
ILMN_2878781	Galnt10	11	57458944	57601016	+	1.31e-05
ILMN_2616461	Nagk	6	83744976	83753414	+	1.37e-05
ILMN_2717387	Fbxo36	1	84836416	84897062	+	1.37e-05
ILMN_2675064	Adhfe1	1	9538029	9568051	+	1.38e-05
ILMN_2979237	Gsta1	9	78078463	78090491	+	1.43e-05
ILMN_2687586	Cxcl16	11	70267485	70273486	-	1.63e-05
ILMN_2974064	Osbpl3	6	50243329	50406200	-	1.94e-05
ILMN_2663920	Stradb	1	59030366	59052559	+	2.22e-05
ILMN_1245314	B230384C22Rik					2.27e-05
ILMN_1234072	Pdlim1	19	40296734	40346004	-	2.65e-05
ILMN_2727503	Igfbp3	11	7106089	7113900	-	2.71e-05
ILMN_2767918	Ifi30	8	73286673	73290562	-	2.76e-05
ILMN_1254723	Cxcl16	11	70267485	70273486	-	2.77e-05
ILMN_2667346	Npn3	2	151931252	151937112	+	3.07e-05
ILMN_1241161	2900075A18Rik	16	20619288	20621360	-	3.24e-05
ILMN_1248388	9130422H11Rik					3.37e-05
ILMN_1260506	Pea15	1	174126859	174136935	-	3.55e-05
ILMN_1236245	Rab11fip4	11	79404714	79511525	+	3.96e-05
ILMN_3039637	BC003479	11	60644181	60673697	+	4.05e-05
ILMN_1231814	Ccl5	11	83339280	83344020	-	4.09e-05
ILMN_2544063	1600013E24Rik					4.14e-05
ILMN_2631423	H2-Ab1	17	34400185	34406355	+	4.2e-05
ILMN_2890935	Avpr1a	10	121885555	121890509	+	4.23e-05
ILMN_2912598	Ap3m2	8	23897827	23916099	-	4.72e-05
ILMN_2742311	Cyp39a1	17	43804474	43887794	+	4.99e-05
ILMN_2426853	Ubd	17	37330873	37332782	+	5.02e-05
ILMN_1229994	Npn3	2	151931252	151937112	+	5.05e-05
ILMN_1244531	9330155C01Rik					5.3e-05
ILMN_1236993	9530046H09Rik	17	33825041	33855598	-	5.4e-05
ILMN_2647172	Serhl	15	82930634	82947401	+	5.8e-05
ILMN_1214964	Gstm4	3	107843326	107847812	-	5.86e-05
ILMN_2592530	2700038I16Rik	5	145992628	146008175	+	5.95e-05
ILMN_2797726	Steap2	5	5665954	5694578	-	6.01e-05
ILMN_2665266	H2-T10	17	36254035	36258389	-	6.2e-05
ILMN_1226461	A930002F06Rik					6.32e-05
ILMN_2792268	Tirap	9	34994370	35007477	-	6.5e-05
ILMN_2792267	Tirap	9	34994370	35007477	-	6.54e-05
ILMN_2656422	BC028528	3	95687877	95695928	-	6.78e-05
ILMN_1225204	2510004L01Rik	12	27127618	27141317	-	7.07e-05
ILMN_2604521	Cotl1	8	122333125	122364440	-	7.09e-05
ILMN_1222821	Lzf	16	5008823	5013610	-	7.32e-05
ILMN_2899174	Efha1	14	58535118	58618099	-	7.4e-05
ILMN_3071764	1200015F23Rik	2	118962737	118982770	-	7.52e-05
ILMN_1242246	Scamp5	9	57289135	57315831	-	7.65e-05
ILMN_2773624	Hexa	9	59387504	59412914	+	7.72e-05
ILMN_3118584	Bex4	X	132673535	132674982	+	7.73e-05
ILMN_3033562	MGC106740	X	70362386	70374601	+	7.85e-05
ILMN_2495167	D630040I23Rik	19	7169474	7180171	-	7.9e-05
ILMN_1252149	6.03e+24					8.34e-05
ILMN_2956092	Rassf4	6	116583026	116623809	-	8.69e-05
ILMN_3065373	4930572J05Rik	15	74551664	74554803	+	9.05e-05
ILMN_2652518	2410024A21Rik	12	106851749	106923451	-	9.05e-05
ILMN_2427096	1190002F15Rik	6	134879110	134901594	+	9.23e-05
ILMN_2424721	Pdgfa	5	139451968	139473324	-	9.33e-05
ILMN_2729386	H2-D4	null	null	null	null	9.4e-05
ILMN_2729447	9030612M13Rik	17	32910210	32924492	-	0.000102592
ILMN_1249080	D230032O14Rik					0.000103536
ILMN_1251883	A830096H11Rik					0.000104235
ILMN_3008858	Ctsc	7	95426595	95459398	+	0.000107301
ILMN_2770917	Blvrb	7	28232997	28251163	+	0.000108758
ILMN_2913716	H2-Ab1	17	34400185	34406355	+	0.000110652
ILMN_3120014	Sri	5	8046078	8069379	+	0.000110955
ILMN_1215903	Ap1s1	5	137510863	137522005	-	0.000117235
ILMN_2492403	Cd151	7	148653292	148657367	+	0.00011729
ILMN_1232995	1810023F06Rik	12	104689108	104695433	-	0.000118018
ILMN_2467800	Uap1l1	2	25215409	25221202	-	0.000118024
ILMN_3147074	Pecam1	11	106515531	106611942	-	0.000123724
ILMN_1255146	BC003479	11	60644181	60673697	+	0.00012381
ILMN_2714500	Tlr12	4	128292690	128295863	-	0.000124809
ILMN_3160659	Dok2	14	71174188	71178301	+	0.000125154
ILMN_2792362	Helb	10	119520664	119550043	-	0.000125177
ILMN_1220637	5730547N13Rik	2	119435248	119444205	-	0.000127736
ILMN_2614351	Serhl	15	82930634	82947401	+	0.000128735
ILMN_1239102	H2-Eb1	17	34442843	34453144	+	0.000129317
ILMN_2619718	1700009P13Rik	10	17933491	17954787	-	0.000132277
ILMN_2883392	S100a11	3	93324410	93330209	+	0.000134329
ILMN_2653860	Slc15a2	16	36750267	36785048	-	0.000134755
ILMN_2625351	Sh3bgrl3	4	133683321	133684704	-	0.000134984
ILMN_2491232	Usp36	11	118120965	118151545	-	0.00013501
ILMN_1216056	2510049J12Rik	6	115533562	115542594	-	0.000135262
ILMN_2513837	Gng10	4	59047960	59054775	+	0.00013784
ILMN_1239542	Raet1c	10	21878375	22093945	+	0.000138359
ILMN_1217929	LOC328752					0.000141668
ILMN_1235688	Cd151	7	148653292	148657367	+	0.000144914
ILMN_3161652	Clec4a3	6	122902533	122919893	+	0.000146913
ILMN_3008859	Ctsc	7	95426595	95459398	+	0.000146967
ILMN_2674407	Arpp19	9	74885539	74908120	+	0.000152838
ILMN_1233713	LOC381259	1	59157437	59176940	-	0.000153095
ILMN_2634108	Ap1s1	5	137510863	137522005	-	0.000153831
ILMN_1219253	Olfml1	7	114710960	114734608	+	0.000155632
ILMN_2686244	Rassf4	6	116583026	116623809	-	0.000166506
ILMN_1214117	9530065M15Rik					0.000178443
ILMN_1224855	AA175286	6	3322257	3349571	-	0.000178819
ILMN_1247207	Adm	7	117771183	117773333	+	0.000180631
ILMN_2742420	Ryk	8	125586842	125621660	+	0.000181831
ILMN_3121784	A930008G19Rik	7	139903765	140005569	-	0.000186737
ILMN_3093626	Porcn	X	7770974	7783651	-	0.00019188
ILMN_2534207	LOC380706					0.000192985
ILMN_2962737	Aoah	13	20885988	21116121	+	0.00019369
ILMN_2987161	Cnot3	7	3596892	3612710	+	0.000196087
ILMN_2458030	E130105L11Rik	7	118214082	118226544	-	0.000204132
ILMN_2608666	Iqwd1	1	167259634	167390358	-	0.000204507
ILMN_3135640	Amigo1	3	107989268	107995204	+	0.000205798
ILMN_2442177	C030032C09Rik	10	90039802	90434736	+	0.000206285
ILMN_3162796	Cnot2	10	115922222	116018557	-	0.000226215
ILMN_2749747	2410004L22Rik	8	73772460	73796833	-	0.000227383
ILMN_2996667	Isg20l2	3	87734236	87744608	+	0.00023134
ILMN_2563847	Azi2	9	117949617	117978912	+	0.000231893
ILMN_2690061	Hnrpdl	5	100462596	100468683	-	0.000232526
ILMN_1231138	E2f1	2	154385143	154395628	-	0.000234315
ILMN_2433990	Usp18					0.000237048
ILMN_2866276	Csf2ra	19	61300314	61304262	-	0.000243288
ILMN_1219717	Sort1	3	108087009	108164429	+	0.000245147
ILMN_2719473	Asf1b	8	86479406	86494096	+	0.000248044
ILMN_2709392	1500031N24Rik	15	75799553	75806298	+	0.000248185
ILMN_2619107	Lgals1	15	78757172	78760622	+	0.000254234
ILMN_2657791	Cdkl2	5	92435100	92472068	-	0.000263966
ILMN_1244371	LOC230602					0.000265916
ILMN_2785648	Cd207	6	83621209	83627851	-	0.000272584
ILMN_2777247	Pold4	19	4231978	4233631	+	0.000273064
ILMN_3044633	Sri	5	8046078	8069379	+	0.000276354
ILMN_1221060	Pparg	6	115372091	115440419	+	0.000280153
ILMN_2900617	Tle6	10	81053649	81063818	-	0.000284052
ILMN_2773113	Capg	6	72494385	72512977	+	0.00028915
ILMN_2754718	LOC383540	1	89967375	90115572	+	0.0002916
ILMN_2957036	1700022N24Rik	11	3315985	3352366	-	0.000293046
ILMN_2600720	2310007H09Rik	7	139802321	139898103	+	0.000295498
ILMN_2672698	Rassf4	6	116583026	116623809	-	0.00029802
ILMN_2518744	Prkwnk4	11	101121881	101138723	+	0.000300081
ILMN_1253602	9630007E23Rik					0.000309801
ILMN_3006767	Mlkl	8	113835697	113862077	-	0.000314395
ILMN_1234480	Hsd3b2	3	98513178	98528499	-	0.000315614
ILMN_2599858	Pbx2	17	34729416	34734286	+	0.000322393
ILMN_2880540	Apoc2	7	20256933	20266772	-	0.000323543
ILMN_2653215	Nagk	6	83744976	83753414	+	0.000325765
ILMN_2590627	1810062G17Rik	3	36374859	36381217	+	0.00033147
ILMN_2713538	Bmp1	14	70874367	70919995	-	0.000334609
ILMN_2750011	Galnt10	11	57458944	57601016	+	0.00033497
ILMN_3008924	Mobkl2a	10	80149889	80154234	-	0.000335534
ILMN_2539768	LOC384508					0.000336872
ILMN_2677772	Npn3	2	151931252	151937112	+	0.000338364
ILMN_2873180	1810030N24Rik	4	34715913	34725672	-	0.000339384
ILMN_1218539	9630037P07Rik	1	64737029	64772218	+	0.000339514
ILMN_2757914	Hsd3b4	3	98302998	98313890	-	0.000340126
ILMN_2736168	Ppt1	4	122513485	122536418	+	0.000350219
ILMN_1230587	Lpxn	19	12873133	12908301	+	0.000350833
ILMN_2929896	Pbk	14	66424674	66436659	+	0.000364096
ILMN_2783997	Trim10	17	37006537	37014750	+	0.000364458
ILMN_2558071	E130202F10Rik					0.000371433
ILMN_1255699	Tbl2	5	135625527	135639743	+	0.000371442
ILMN_2651076	Scotin	9	108941079	108960238	+	0.000372514
ILMN_2750864	2210013O21Rik	X	150158133	150175807	+	0.000375309
ILMN_3122081	5133401N09Rik	13	58259015	58266052	+	0.000379317
ILMN_2721149	Arl11	14	61928682	61930773	+	0.000379675
ILMN_2944011	LOC547343					0.000381551
ILMN_3148543	Src	2	157244180	157297598	+	0.000383498
ILMN_2742075	Cd14	18	36884721	36886308	-	0.000385252
ILMN_2724294	Gpx7	4	108072995	108079566	-	0.000386888
ILMN_2615709	Spc24	9	21560547	21564733	-	0.000388285
ILMN_2490287	1700129L13Rik	10	82158905	82205173	+	0.000390788
ILMN_1229993	Dnajc12	10	62845191	62871588	+	0.000391024
ILMN_3152792	Pira11	7	3835842	3849695	-	0.000393484
ILMN_3136656	Nrp2	1	62749859	62865269	+	0.000396826
ILMN_2657790	Cdkl2	5	92435100	92472068	-	0.000400733
ILMN_1230878	H2-T22	17	36254035	36258389	-	0.000404222
ILMN_2910934	Cd52	4	133638363	133650997	-	0.000411934
ILMN_2588882	Slc41a2	10	82693593	82800627	-	0.000415077
ILMN_1226868	Mapk4	18	74088140	74225013	-	0.000418105
ILMN_2736539	Cyp2c55	19	39081509	39117183	+	0.000419131
ILMN_2591543	Cd207	6	83621209	83627851	-	0.000423201
ILMN_1228213	Ifi30	8	73286673	73290562	-	0.000423473
ILMN_2547942	4833427B12Rik	8	123102533	123113204	-	0.00043346
ILMN_2592239	Dscr5	16	94580370	94592622	-	0.000435061
ILMN_2486694	Mmp24	2	155601078	155644102	+	0.000439117
ILMN_2910627	Acate3	15	20595089	20596408	-	0.000441951
ILMN_3004970	Nap1l1	10	110917673	110935198	+	0.00045271
ILMN_1220441	Camk1d	2	5214503	5635561	-	0.000462858
ILMN_2936165	Bcl2a1c	9	114239253	114239696	+	0.000477708
ILMN_1228235	Ctse	1	133534883	133572080	+	0.000478005
ILMN_1215446	Cidea	18	67503259	67527432	+	0.000480172
ILMN_2710229	Ccng1	11	40562054	40568813	-	0.00048206
ILMN_2479977	1110065P19Rik	4	41585177	41587357	-	0.000485083
ILMN_1222471	Gmfg	7	29222466	29233252	+	0.000492518
ILMN_2677859	Insl6	19	29395844	29399808	-	0.000502139
ILMN_2886646	Il2rg	X	98456744	98464362	-	0.000504752
ILMN_1234824	2610001E17Rik	16	45093515	45127778	+	0.000505242
ILMN_1233293	Gbp1	3	142257811	142282140	+	0.00050757
ILMN_2658804	Rras	7	52273348	52277016	+	0.00050863
ILMN_2657844	Cdc2a	10	68799383	68815686	-	0.000510213
ILMN_2529128	LOC329702	3	89169322	89178368	+	0.000512315
ILMN_1215807	Glipr1	10	111422511	111439687	-	0.000515179
ILMN_2867147	Tyrobp	7	31198809	31202596	+	0.000516471
ILMN_1242999	Avpr1a	10	121885555	121890509	+	0.000518787
ILMN_2769052	Piwil1	5	129242121	129261349	+	0.000524535
ILMN_2628822	Oas1g	5	121326151	121337622	-	0.000525748
ILMN_1252157	A330102K04Rik	15	77464377	77473708	-	0.000528787
ILMN_2543688	0610007N19Rik	15	32170324	32176484	-	0.000529451
ILMN_2954575	Arhgap30	1	173319085	173340429	+	0.000529686
ILMN_2755915	Pet112l	3	85378041	85459544	+	0.00053866
ILMN_2502317	Ugt1a13	1	89951963	90115579	+	0.000556846
ILMN_1213457	A530090C09Rik	3	94301466	94386638	-	0.000557353
ILMN_1228091	Bcor	X	11613866	11737481	-	0.00055804
ILMN_1253010	2610034P21Rik	3	101663850	101765317	-	0.000563257
ILMN_2446175	Vps29	5	122804378	122814993	+	0.000566157
ILMN_3068754	Akr1a4	4	116309115	116324285	-	6.37e-08
ILMN_2680142	Anxa5	3	36347847	36374765	-	1.12e-06
ILMN_2664224	Ephx1	1	182906286	182951035	-	9.95e-06
ILMN_2933463	Plg	17	12571474	12612250	+	1.46e-05
ILMN_2707494	Mcee	7	71537531	71557007	+	1.56e-05
ILMN_2650911	Atp6v0e	17	26813363	26836589	+	2e-05
ILMN_2862470	Gstm2	3	107784620	107789371	-	2.05e-05
ILMN_2761645	Fetub	16	22920295	22939839	+	2.06e-05
ILMN_2744398	Ostf1	19	18653818	18706279	-	2.55e-05
ILMN_1228233	Gstm1	3	107815173	107820891	-	2.9e-05
ILMN_2792868	Blvrb	7	28232997	28251163	+	3.02e-05
ILMN_2657175	Anxa2	9	69301427	69339602	+	3.48e-05
ILMN_2595714	Fn1	1	71632097	71699745	-	4.06e-05
ILMN_2644504	Rnase4	14	51710871	51725815	+	4.64e-05
ILMN_3100812	Gpx4	10	79509911	79519184	+	4.85e-05
ILMN_1248382	H2-D1	17	35400039	35404442	+	5.29e-05
ILMN_2986051	Ccbl1	2	30040644	30061367	-	5.44e-05
ILMN_3147135	Akr1a4	4	116309115	116324285	-	5.74e-05
ILMN_2607675	H2-Ab1	17	34400185	34406355	=	6.05e-05
ILMN_3050275	Kng2	16	22985927	23029174	-	6.17e-05
ILMN_2623735	Ccbl1	2	30040644	30061367	-	6.17e-05
ILMN_2595395	Slc17a2	13	23898862	23917049	+	6.36e-05
ILMN_2773215	Epb4.1l4b	4	57004844	57156309	-	7.03e-05
ILMN_2769089	Serpinf2	11	75245234	75253093	-	7.04e-05
ILMN_2624854	Gstm2	3	107784620	107789371	-	8.78e-05
ILMN_1215096	Entpd5	12	85714825	85749979	-	8.96e-05
ILMN_2878071	Lyz	10	116724853	116729924	-	9.79e-05
ILMN_1251449	Gstm2	3	107784620	107789371	-	0.000101382
ILMN_1256219	Sat1	X	151647675	151650992	-	0.000103699
ILMN_3001827	Serpinf2	11	75245234	75253093	-	0.000107759
ILMN_2714822	Sec63	10	42481302	42552320	+	0.000108318
ILMN_2741935	H2-Ea	17	34479878	34481588	-	0.000111447
ILMN_1250136	LOC231663					0.000113097
ILMN_2875251	Ang1	14	51716088	51721680	+	0.000119025
ILMN_2791665	Agxt2	15	10288287	10339908	+	0.000130669
ILMN_1221157	Krt2-8	15	101827142	101834742	-	0.000134633
ILMN_2877069	Tspo	15	83394041	83404626	+	0.000136745
ILMN_1236758	1600023A02Rik	2	164387913	164394010	+	0.00014124
ILMN_2710449	Crip2	12	114378758	114383717	+	0.000152041
ILMN_1235657	Rnase4	14	51710871	51725815	+	0.000153149
ILMN_2450491	Trfr2	5	138011079	138028709	+	0.000170767
ILMN_1238360	LOC382020					0.000173387
ILMN_1242047	Drr1	9	108551171	108553284	+	0.000178858
ILMN_2503361	Xpot	10	121024436	121063372	-	0.000185203
ILMN_3089584	Ii	18	60963502	60972300	+	0.00019324
ILMN_2775064	Epb4.1l4b	4	57004844	57156309	-	0.00019608
ILMN_2529177	LOC268782					0.000200228
ILMN_3163027	D10Bwg1364e	10	80046400	80053049	-	0.000202672
ILMN_2430374	Ube1x	X	20235452	20260305	+	0.000231596
ILMN_3149143	Entpd5	12	85714825	85749979	-	0.00023662
ILMN_2674367	Agrn	4	155539399	155560010	-	0.000247778
ILMN_1232567	Fga	3	82830076	82836192	+	0.000279567
ILMN_1221817	Ii	18	60963502	60972300	+	0.000301819
ILMN_2710312	2610524G07Rik					0.000309437
ILMN_2704499	Hprt	X	50341314	50374836	+	0.000314145
ILMN_2795854	1190017O12Rik	16	92301531	92313286	+	0.00031552
ILMN_2730797	Slc25a10	11	120353154	120360501	+	0.000336317
ILMN_2684600	Nalp6	7	148106801	148114439	+	0.000342475
ILMN_1214731	H2-T22	17	36175352	36179692	-	0.000344802
ILMN_1225901	Aqp11	7	104874889	104886497	-	0.000348889
ILMN_1217058	Slc17a2	13	23898862	23917049	+	0.000350387
ILMN_1215862	Cxcl9	5	92752016	92757105	-	0.000354561
ILMN_2529180	LOC381001	15	10288287	10339908	+	0.000358771
ILMN_2684855	Gpx4	10	79509911	79519184	+	0.000395755
ILMN_2639397	Dhrs1	14	56357857	56364527	-	0.000457489
ILMN_1231336	Itih3	14	31721762	31736731	-	0.000478619
ILMN_1251853	1110019J04Rik					0.000498358
ILMN_2536676	LOC383981					0.000501612
ILMN_1230327	LOC383099					0.000512634
ILMN_2671435	LOC223672					0.000515263
ILMN_2627022	Itih4	14	31699662	31715167	+	0.000565218
