# Supplementary material for: The effect of dietary fat intake on hepatic gene expression in LG/J AND SM/J mice
Source: BMC Genomics. 2014 Feb 5;15:99. doi: 10.1186/1471-2164-15-99 (PMC4028868; doi:10.1186/1471-2164-15-99)
Supplement: Additional file 8 — Biological and biochemical process enriched by genes from cluster 1 and cluster 2. [file 1471-2164-15-99-S8.XLSX]

## Sheet: Sheet1
GO Annotation Terms	GO Class ID	Mus musculus genes REFLIST (26185)	Number of Genes in Pathway	Number of Genes Expected	Over/Under Represented	P-value
Biological Process
Cluster 1
response to stimulus	GO:0050896	2486	36	13.39	+	2.91e-08
immune system process	GO:0002376	2974	43	16.01	+	8.18e-10
macrophage activation	GO:0042116	317	7	1.71	+	0.00176
antigen processing and presentation	GO:0019882	95	7	0.51	+	1.02e-06
antigen processing and presentation of peptide or polysaccharide antigen via MHC class II	GO:0002504	35	4	0.19	+	4.35e-05
immune response	GO:0006955	900	12	4.85	+	0.0036
natural killer cell activation	GO:0030101	153	5	0.82	+	0.00153
response to toxin	GO:0009636	121	5	0.65	+	0.000541
response to stress	GO:0006950	547	10	2.95	+	0.000817
cellular defense response	GO:0006968	564	10	3.04	+	0.00103
blood coagulation	GO:0007596	357	7	1.92	+	0.00339
response to external stimulus	GO:0009605	357	7	1.92	+	0.00339
signal transduction	GO:0007165	4858	39	26.16	+	0.00523
Unclassified		10946	35	58.94	-	1.91e-05
cellular process	GO:0009987	7133	55	38.41	+	0.00159
endocytosis	GO:0006897	604	12	3.25	+	0.000116
cell cycle	GO:0007049	2018	21	10.87	+	0.00276
apoptosis	GO:0006915	1035	13	5.57	+	0.00408
cell adhesion	GO:0007155	1441	16	7.76	+	0.0049
transport	GO:0006810	3009	28	16.2	+	0.00273
lipid metabolic process	GO:0006629	1266	14	6.82	+	0.00866
Cluster 2
angiogenesis	GO:0001525	429	7	0.8	+	1.49e-05
response to toxin	GO:0009636	121	4	0.23	+	8.18e-05
mesoderm development	GO:0007498	1701	11	3.18	+	0.000251
metabolic process	GO:0008152	9603	28	17.97	+	0.00281
primary metabolic process	GO:0044238	9122	27	17.07	+	0.00289
lipid metabolic process	GO:0006629	1266	9	2.37	+	0.000509
vitamin metabolic process	GO:0006766	87	2	0.16	+	0.0117
vitamin biosynthetic process	GO:0009110	45	2	0.08	+	0.00329
response to stimulus	GO:0050896	2486	12	4.65	+	0.00173
immune system process	GO:0002376	2974	14	5.57	+	0.00083
antigen processing and presentation of peptide or polysaccharide antigen via MHC class II	GO:0002504	35	2	0.07	+	0.00202
defense response to bacterium	GO:0042742	81	2	0.15	+	0.0102
transport	GO:0006810	3009	13	5.63	+	0.00291
ion transport	GO:0006811	769	6	1.44	+	0.00304
cation transport	GO:0006812	640	5	1.2	+	0.00681
lipid transport	GO:0006869	269	4	0.5	+	0.00163
phosphate transport	GO:0006869	81	2	0.15	+	0.0102
Unclassified		10946	11	20.48	-	0.00367
system development	GO:0048731	2222	10	4.16	+	0.00731
blood circulation	GO:0008015	218	3	0.41	+	0.00799
Biochemical Pathways
Cluster 1
p53 pathway		127	4	0.68	+	0.00516
Integrin signalling pathway		185	4	1	+	0.0183
Angiogenesis		193	4	1.04	+	0.021
p53 pathway feedback loops 2		51	2	0.27	+	0.0313
TGF-beta signaling pathway		143	3	0.77	+	0.0427
Cluster 2
Plasminogen activating cascade		18	3	0.03	+	5.84e-06
Blood coagulation		55	3	0.1	+	0.000159
Methylmalonyl pathway		5	1	0.01	+	0.00931
Xanthine and guanine salvage pathway		6	1	0.01	+	0.0112
Adenine and hypoxanthine salvage pathway		13	1	0.02	+	0.024
Pyruvate metabolism		15	1	0.03	+	0.0277
T cell activation		142	2	0.27	+	0.0292
