# Supplementary material for: The effect of dietary fat intake on hepatic gene expression in LG/J AND SM/J mice
Source: BMC Genomics. 2014 Feb 5;15:99. doi: 10.1186/1471-2164-15-99 (PMC4028868; doi:10.1186/1471-2164-15-99)
Supplement: Additional file 9 — Gene transcripts displaying differential expression with diet in SM/J. [file 1471-2164-15-99-S9.XLSX]

## Sheet: SM
Gene transcripts displaying increased expression with high fat diet in SM/J
Probe ID	Gene Symbol	Chromosome	Start	Stop	Stand	pvalue
ILMN_2423730	Cidea	18	67503259	67527432	+	1.39e-09
ILMN_1221157	Akr1a4	4	116309115	116324285	-	2.02e-09
ILMN_2704499	Entpd5	12	85714825	85749979	-	2.7e-09
ILMN_1255996	Entpd5	12	85714825	85749979	-	3.76e-09
ILMN_1222860	Raet1b	null	null	null	null	1.44e-08
ILMN_2939503	A930008A22Rik	9	40100818	40338968	-	1.52e-08
ILMN_1241341	Krt8	15	101827142	101834742	-	1.66e-08
ILMN_2733356	Pparg	6	115372091	115440419	+	5.78e-08
ILMN_2646411	Raet1b	null	null	null	null	6.79e-08
ILMN_2619204	Hprt1	X	50341314	50374836	+	7.01e-08
ILMN_1237216	Adam11	11	102622753	102641576	+	8.74e-08
ILMN_2738893	Uap1l1	2	25215409	25221202	-	1.07e-07
ILMN_2610790	LOC381484	3	15848070	15906332	-	1.22e-07
ILMN_2603888	Rab27a	9	72892672	72945399	+	1.46e-07
ILMN_2966722	Anxa5	3	36347847	36374765	-	1.49e-07
ILMN_1238360	Ttc39a	4	109079228	109117350	+	1.52e-07
ILMN_2750864	Raet1b	null	null	null	null	2.29e-07
ILMN_2543688	Ephx1	1	182906286	182951035	-	2.53e-07
ILMN_2731735	Ear2	14	44680319	44681199	+	2.76e-07
ILMN_2677772	LOC385780					2.81e-07
ILMN_2661650	Endod1	9	14158450	14185436	-	2.85e-07
ILMN_1227579	Aldh1a7	19	20767443	20802052	-	2.9e-07
ILMN_2616989	Adam11	11	102622753	102641576	+	2.95e-07
ILMN_2533376	Tpm1	9	66870397	66897213	-	3.05e-07
ILMN_2862111	Gramd1b	9	40100818	40338968	-	3.13e-07
ILMN_1260506	S100a11	3	93324410	93330209	+	3.26e-07
ILMN_2611767	Fbxo40	16	36963546	36990553	-	3.36e-07
ILMN_1257060	Hmgn4	5	84552338	84552616	+	3.38e-07
ILMN_3135781	2610019F03Rik					4.39e-07
ILMN_2468473	Fxyd6	9	45178522	45204237	+	4.44e-07
ILMN_3065373	Ehd4	2	119914911	119980342	-	5.11e-07
ILMN_2529180	Ermp1	19	29682704	29722905	-	5.33e-07
ILMN_2861493	Lgals1	15	78757172	78760622	+	7.51e-07
ILMN_2529177	Ggt6	11	72249028	72251902	+	7.66e-07
ILMN_2660263	Tubgcp2	7	147181895	147222165	-	9.17e-07
ILMN_2637094	Tlr12	4	128292690	128295863	-	1.21e-06
ILMN_1222821	Cd151	7	148653292	148657367	+	1.23e-06
ILMN_1244371	Mfn2	4	147247708	147278813	-	1.3e-06
ILMN_2773422	Ttc39a	4	109079228	109117350	+	1.32e-06
ILMN_2910627	Ywhah	5	33361465	33370615	+	1.4e-06
ILMN_2830666	Gstm4	3	107843326	107847812	-	1.4e-06
ILMN_1229994	LOC382020					1.49e-06
ILMN_1236758	2210013O21Rik	X	150158133	150175807	+	1.56e-06
ILMN_2667346	Nagk	6	83744976	83753414	+	1.56e-06
ILMN_2925350	Acot11	4	106417160	106477603	-	1.56e-06
ILMN_2669714	Snord123	15	32170324	32176484	-	1.61e-06
ILMN_1224855	Tmem134	19	4125934	4132305	+	1.61e-06
ILMN_2849016	Ear2	14	44680319	44681199	+	1.66e-06
ILMN_2807335	Srxn1	2	151931252	151937112	+	1.68e-06
ILMN_2762728	Reep6	10	79792698	79799186	+	1.7e-06
ILMN_1243516	Mtnr1a	8	46154491	46173710	+	1.7e-06
ILMN_1232995	Acot11	4	106417160	106477603	-	1.71e-06
ILMN_2998976	Osbpl3	6	50243329	50406200	-	1.8e-06
ILMN_2607675	Kctd17	15	78258994	78269339	+	1.86e-06
ILMN_2959285	Mmp27	9	7571396	7581885	+	1.86e-06
ILMN_2908855	Hmgn2	4	133520653	133524565	-	1.91e-06
ILMN_3033562	Adhfe1	1	9538029	9568051	+	1.94e-06
ILMN_2759344	Arpp19	9	74885539	74908120	+	1.94e-06
ILMN_3147135	Pea15	1	174126859	174136935	-	2.07e-06
ILMN_1258578	Anxa2	9	69301427	69339602	+	2.23e-06
ILMN_1250136	AI595366	13	74497026	74501453	-	2.26e-06
ILMN_2424721	Iqck	7	126117168	126138675	-	2.31e-06
ILMN_2440602	Pla2g15	8	108674299	108688613	+	2.34e-06
ILMN_1254927	Arsa	15	89302959	89306545	-	2.34e-06
ILMN_2799351	Hexa	9	59387504	59412914	+	2.63e-06
ILMN_1225192	Anxa3	5	97222529	97274987	+	2.9e-06
ILMN_2960325	Gsta1	9	78078463	78090491	+	3.16e-06
ILMN_2614889	Nap1l1	10	110917673	110935198	+	3.28e-06
ILMN_2718217	Agxt2	15	10288287	10339908	+	3.32e-06
ILMN_2964185	Gas7	11	67268939	67498476	+	3.48e-06
ILMN_1256219	4930572J05Rik	15	74551664	74554803	+	3.48e-06
ILMN_2645662	Cstb	10	77888415	77890364	+	3.52e-06
ILMN_1233713	Mcm4	16	15624198	15637415	-	3.82e-06
ILMN_1255560	Agxt2	15	10288287	10339908	+	3.83e-06
ILMN_2589741	Gpc1	1	94728263	94756773	+	3.83e-06
ILMN_2742420	BC026585	1	159388711	159419191	+	3.92e-06
ILMN_2582933	Tceal8	X	132704620	132706881	-	4.08e-06
ILMN_1259470	Cxcl16	11	70267485	70273486	-	4.12e-06
ILMN_1241171	Blvrb	7	28232997	28251163	+	4.13e-06
ILMN_2461487	Ccdc3	2	5058822	5151924	+	4.13e-06
ILMN_2806159	Nagk	6	83744976	83753414	+	4.14e-06
ILMN_2680398	Osbpl3	6	50243329	50406200	-	4.24e-06
ILMN_2875737	Galnt10	11	57458944	57601016	+	4.41e-06
ILMN_1248382	Ubap1	4	41296029	41337558	+	4.45e-06
ILMN_1236993	Agxt2					4.5e-06
ILMN_3009738	Ear4	14	51823364	51823831	+	4.52e-06
ILMN_2665054	Bcl2a1d	9	89094047	89102665	+	4.68e-06
ILMN_1254386	Slc13a3	2	165230528	165298730	-	4.69e-06
ILMN_2741277	Pcsk6	7	73007099	73195220	+	4.76e-06
ILMN_2502136	2200002D01Rik	7	30031580	30033451	-	4.79e-06
ILMN_3163027	Galnt10	11	57458944	57601016	+	4.82e-06
ILMN_2431483	9330129D05Rik	5	122048293	122068947	-	4.84e-06
ILMN_2711267	Tmem43	6	91423697	91438453	+	4.88e-06
ILMN_2622208	Bcl2a1d	9	88618126	88626688	-	5.16e-06
ILMN_2656107	St6galnac2	11	116536617	116556182	-	5.48e-06
ILMN_1249220	B430212C06Rik	18	67480863	67503757	-	5.62e-06
ILMN_2812954	Rogdi	16	5008823	5013610	-	5.66e-06
ILMN_1222773	Efha1	14	58535118	58618099	-	5.82e-06
ILMN_1246285	Cotl1	8	122333125	122364440	-	5.85e-06
ILMN_1253602	Rarb	14	17263353	17407724	-	6.04e-06
ILMN_1225374	Pkm2	9	59504415	59527182	+	6.35e-06
ILMN_2504842	Sh3bgrl3	4	133683321	133684704	-	6.38e-06
ILMN_1216215	LOC230602					6.53e-06
ILMN_1253813	Ccng1	11	40562054	40568813	-	6.55e-06
ILMN_1224572	Tmem134	19	4125934	4132305	+	6.59e-06
ILMN_2474052	Acate3	15	20595089	20596408	-	6.89e-06
ILMN_2547942	B430212C06Rik	18	67480863	67503757	-	6.93e-06
ILMN_2544063	Tgfbr2	9	115996825	116084407	-	7.11e-06
ILMN_2701991	BC028528	3	95687877	95695928	-	7.12e-06
ILMN_1232022	Capg	6	72494385	72512977	+	7.12e-06
ILMN_2765936	Rhbg	3	88046796	88058606	-	7.16e-06
ILMN_2663258	Myom3	4	135315630	135371479	+	7.16e-06
ILMN_2953531	9130409I23Rik	1	182981368	182990798	+	7.49e-06
ILMN_3066673	Ear2	14	44680319	44681199	+	7.57e-06
ILMN_1220975	Srxn1	2	151931252	151937112	+	7.74e-06
ILMN_2759499	Cryz	3	154259675	154286146	+	8.04e-06
ILMN_2484932	Rfc2	5	135058639	135074198	+	8.12e-06
ILMN_2592239	Wfdc2	2	164387913	164394010	+	8.2e-06
ILMN_2536676	Rfc2	5	135058639	135074198	+	8.23e-06
ILMN_2643227	Cotl1	8	122333125	122364440	-	8.27e-06
ILMN_1225348	Slamf9	1	174405489	174408706	+	9.14e-06
ILMN_2771326	Fez2	17	78777225	78817471	-	9.17e-06
ILMN_2467578	Rarb	14	17263353	17407724	-	9.58e-06
ILMN_2993314	Arhgap30	1	173319085	173340429	+	9.74e-06
ILMN_2470889	Cryz	3	154259675	154286146	+	1.02e-05
ILMN_2837189	Rtn4	11	29592947	29644331	+	1.04e-05
ILMN_1230327	Cd83	13	43880572	43898501	+	1.07e-05
ILMN_2699003	Srxn1	2	151931252	151937112	+	1.09e-05
ILMN_2661366	Aldh3a2	11	61036919	61080966	-	1.09e-05
ILMN_2444316	Ctsa	2	164658373	164666532	+	1.11e-05
ILMN_3089584	Mogat1					1.11e-05
ILMN_1233160	Gsta1	9	78078463	78090491	+	1.12e-05
ILMN_1235638	Samd9l	6	3322257	3349571	-	1.13e-05
ILMN_2440679	Il7	3	7573182	7613760	-	1.15e-05
ILMN_1254878	Slc47a1	11	61156903	61191847	-	1.18e-05
ILMN_1214448	Fam107b	2	3621285	3699414	+	1.19e-05
ILMN_2863362	Gng10	4	59047960	59054775	+	1.22e-05
ILMN_1216239	Acaa1a	9	119250578	119259412	+	1.24e-05
ILMN_2633386	Fitm1	14	56194511	56195789	+	1.3e-05
ILMN_1245314	Ap3m2	8	23897827	23916099	-	1.32e-05
ILMN_1234388	Ifi27l2b	12	104689108	104695433	-	1.35e-05
ILMN_2588249	Lrp11	10	7309598	7345281	+	1.37e-05
ILMN_2749840	Edg2	5	145901231	145908947	+	1.45e-05
ILMN_1232925	Nagk	6	83744976	83753414	+	1.46e-05
ILMN_3115796	Mlkl	8	113835697	113862077	-	1.47e-05
ILMN_1221817	Ntrk2	13	58907957	59231337	+	1.58e-05
ILMN_1239843	Pqlc3	12	16995454	17007214	-	1.58e-05
ILMN_2461172	Mpp1	X	72355072	72376355	-	1.63e-05
ILMN_2663920	2310079N02Rik	8	128253863	128272135	+	1.68e-05
ILMN_1228629	Cd151	7	148653292	148657367	+	1.72e-05
ILMN_1217767	Scamp5	9	57289135	57315831	-	1.74e-05
ILMN_2710185	Prnp	2	131735664	131764165	+	1.75e-05
ILMN_2800687	Tpm1	9	66870397	66897213	-	1.92e-05
ILMN_1246408	Cyp26a1	19	37772344	37776018	+	1.93e-05
ILMN_2749842	Pdlim1	19	40296734	40346004	-	1.95e-05
ILMN_2592530	Ear10	14	44680321	44681194	+	1.99e-05
ILMN_2618329	Ly6d	15	74592493	74593992	-	2.01e-05
ILMN_2808191	H2-Ab1					2.03e-05
ILMN_3158937	Atpaf2	11	60214128	60231959	-	2.15e-05
ILMN_2878071	Psd4	2	24223100	24264702	+	2.16e-05
ILMN_2420353	Smpd3	8	108776448	108861888	-	2.16e-05
ILMN_2941728	Gnai2	9	107516469	107537673	-	2.2e-05
ILMN_2612904	Ctse	1	133534883	133572080	+	2.21e-05
ILMN_1259747	2510009E07Rik	16	21649118	21694687	-	2.26e-05
ILMN_2600565	Col12a1	9	79446798	79566638	-	2.27e-05
ILMN_1255146	MGC106740	X	70362386	70374601	+	2.44e-05
ILMN_2746123	Wfdc2					2.44e-05
ILMN_2880623	Gstm1	3	107815173	107820891	-	2.45e-05
ILMN_2894396	Akr1a4	4	116309115	116324285	-	2.47e-05
ILMN_2732827	Fen1	19	10273622	10278659	-	2.51e-05
ILMN_1251483	Ahnak	19	9063774	9151409	+	2.54e-05
ILMN_2893605	Clstn3	6	124380777	124414812	-	2.54e-05
ILMN_3121784	LOC231663					2.55e-05
ILMN_2837195	Hsbp1	8	121868407	121872167	+	2.56e-05
ILMN_2622209	Fmo5	3	97432727	97459205	+	2.56e-05
ILMN_1216097	Pdgfa	5	139451968	139473324	-	2.59e-05
ILMN_2722996	Prkcq	2	11093740	11222853	+	2.6e-05
ILMN_1214731	1810030N24Rik	4	34715913	34725672	-	2.72e-05
ILMN_1242457	H2-Ea	17	34479878	34481588	-	2.74e-05
ILMN_1228514	Ccl5	11	83339280	83344020	-	2.77e-05
ILMN_1258239	Slc25a10	11	120353154	120360501	+	2.8e-05
ILMN_2726714	Aaas	15	102168688	102181104	-	2.91e-05
ILMN_3039637	Slc22a1	17	12841743	12868704	-	2.91e-05
ILMN_2416628	Cd52	4	133638363	133650997	-	2.93e-05
ILMN_3145331	Cryz	3	154259675	154286146	+	2.97e-05
ILMN_2631161	Slc13a3	2	165230528	165298730	-	2.97e-05
ILMN_1242145	Tlr5	1	184884919	184906170	+	3.03e-05
ILMN_2848548	Ly6c1	15	74875451	74879243	-	3.08e-05
ILMN_2536312	Acot11	4	106417160	106477603	-	3.09e-05
ILMN_1256645	Tyrobp	7	31198809	31202596	+	3.12e-05
ILMN_1252076	Nfkbid	7	31206751	31213765	+	3.13e-05
ILMN_2553280	Mcm6	1	130228168	130256207	-	3.2e-05
ILMN_2628603	Nagk	6	83744976	83753414	+	3.25e-05
ILMN_3067068	Ube2e2	14	19406091	19726781	-	3.27e-05
ILMN_1253010	Ctse	1	133534883	133572080	+	3.33e-05
ILMN_2589350	Tgm2	2	157942138	157972172	-	3.34e-05
ILMN_2462745	Dnajc19	3	33954942	33980243	-	3.6e-05
ILMN_1247832	Blvrb	7	28232997	28251163	+	3.65e-05
ILMN_1245581	Tex261	6	83718875	83725806	-	3.87e-05
ILMN_2460745	H2-Ab1	17	34400185	34406355	+	3.9e-05
ILMN_2681123	Dok2	14	71174188	71178301	+	3.96e-05
ILMN_1241161	Rgs10	7	135517135	135562272	-	4.09e-05
ILMN_2710186	Aldh3a2	11	61036919	61080966	-	4.11e-05
ILMN_2588121	B3gnt8	7	26412643	26414509	+	4.2e-05
ILMN_1232960	Ctps	4	120212473	120242881	-	4.2e-05
ILMN_2681592	Hexb	13	97946362	97968225	-	4.22e-05
ILMN_1234824	Pex3	10	13243653	13272945	-	4.26e-05
ILMN_1232998	Tubb6	18	67550385	67562403	+	4.3e-05
ILMN_2657636	Insl6	19	29395844	29399808	-	4.34e-05
ILMN_1254109	Nudt9	5	104475325	104494398	+	4.44e-05
ILMN_2686975	Mmp24	2	155601078	155644102	+	4.46e-05
ILMN_1259100	Suclg2	6	95424140	95668782	-	4.51e-05
ILMN_2733082	Ncf4	15	78075231	78093010	+	4.56e-05
ILMN_2653132	Itgal	7	134439774	134478651	+	4.6e-05
ILMN_2805697	Cenpp	13	49559428	49748100	-	4.6e-05
ILMN_2623536	Sri	5	8046078	8069379	+	4.75e-05
ILMN_2692262	Ubap1	4	41296029	41337558	+	4.91e-05
ILMN_2661635	Cd59b	2	103910006	103931344	+	4.93e-05
ILMN_2675811	H2-M2	17	37617796	37620474	-	4.94e-05
ILMN_1233188	Abcd1	X	70961936	70983873	+	4.99e-05
ILMN_2529128	Arl11	14	61928682	61930773	+	5.1e-05
ILMN_2665307	H2-Ab1	17	34400185	34406355	+	5.11e-05
ILMN_2748091	Sat1					5.2e-05
ILMN_1240994	Tmem86a	7	54306043	54310114	+	5.3e-05
ILMN_1230038	Als2cr4	1	59157437	59176940	-	5.4e-05
ILMN_2476267	2510049J12Rik	6	115533562	115542594	-	5.44e-05
ILMN_2731454	Nqo1	8	109912125	109927106	-	5.55e-05
ILMN_2643723	Fam65b	13	24674058	24825685	+	5.57e-05
ILMN_2416218	Ly6d	15	74592493	74593992	-	5.6e-05
ILMN_2822134	Tmem51	4	141586907	141640219	-	5.64e-05
ILMN_2666312	Spg7	8	125586842	125621660	+	5.64e-05
ILMN_2603908	1700037H04Rik	2	130972060	130985817	-	5.65e-05
ILMN_2900557	Tnfrsf6	19	34365199	34402260	+	5.68e-05
ILMN_1219699	2700029M09Rik	8	63369215	63386377	+	5.68e-05
ILMN_2746812	Mrpl27	11	94515081	94521403	+	5.78e-05
ILMN_3071764	Tmem176b	6	48783828	48790977	-	5.81e-05
ILMN_3150205	Anxa3	5	97222529	97274987	+	5.83e-05
ILMN_1251748	H2-Ab1	17	34400185	34406355	+	6.07e-05
ILMN_1255699	Gngt2	11	95698530	95707048	+	6.22e-05
ILMN_2846255	Tagln2	1	174430178	174437511	+	6.37e-05
ILMN_2673369	2610203C22Rik	1	9550913	9621256	-	6.41e-05
ILMN_2727785	Tmsb4x	X	163645025	163647247	-	6.49e-05
ILMN_2589164	Zc3h12d	10	7552268	7590194	+	6.52e-05
ILMN_1222036	Als2cr4	1	59157437	59176940	-	6.65e-05
ILMN_1216213	Cyp2d12	15	82385538	82389843	+	6.71e-05
ILMN_1220996	H2-D1					6.74e-05
ILMN_2935389	H2-Eb1	17	34442843	34453144	+	6.77e-05
ILMN_2773936	Faim	9	98886792	98902437	+	6.79e-05
ILMN_2814385	Sema5b	16	35541231	35664818	+	6.86e-05
ILMN_1236757	Tle3	9	61220190	61266297	+	6.96e-05
ILMN_3104094	9530046H09Rik	17	33825041	33855598	-	7.06e-05
ILMN_2856926	Slc22a1	17	12841743	12868704	-	7.06e-05
ILMN_2866856	1600012H06Rik	17	15080189	15082941	+	7.38e-05
ILMN_2418465	Dync2li1	17	85025837	85054908	+	7.38e-05
ILMN_2658654	Cbr3	16	93683460	93691235	+	7.39e-05
ILMN_2776485	Ppic	18	53565995	53577661	-	7.46e-05
ILMN_1249905	Atp6v0e	17	26813363	26836589	+	7.46e-05
ILMN_2529254	Pgap2	7	109358722	109387081	+	7.53e-05
ILMN_1245109	Ppcdc	9	57260475	57287921	-	7.55e-05
ILMN_2753515	Fhit	14	10382606	11994549	-	7.56e-05
ILMN_1247685	Igfbp3	11	7106089	7113900	-	7.67e-05
ILMN_2783997	Snrpn	7	67133488	67144657	-	7.76e-05
ILMN_2651076	Ccr5	9	124036312	124041920	+	7.85e-05
ILMN_2625854	Cd40	2	164881127	164898448	+	8.15e-05
ILMN_1249209	Fam108a	10	80046400	80053049	-	8.27e-05
ILMN_2437558	Tmem77	3	106350611	106377763	+	8.27e-05
ILMN_1234223	Abcg5	17	85057574	85082263	-	8.35e-05
ILMN_2743831	Fam65b	13	24674058	24825685	+	8.51e-05
ILMN_1259566	Zfp532	18	65739884	65848587	+	8.86e-05
ILMN_1220637	Sdcbp	4	6292797	6335570	+	8.93e-05
ILMN_2944011	Cd207	6	83621209	83627851	-	8.98e-05
ILMN_1226652	Krt18	15	101858659	101862451	+	9.11e-05
ILMN_2509644	Rnaseh2b	14	62950905	62991829	+	9.11e-05
ILMN_2832524	Pdlim4	11	53868430	53882516	-	9.2e-05
ILMN_1237061	Sectm1a	11	120928721	120942534	-	9.48e-05
ILMN_2772389	Col6a3	1	92663435	92740529	-	9.54e-05
ILMN_2673332	Slc24a3	2	144993490	145467902	+	9.62e-05
ILMN_2729386	Adam11	11	102622753	102641576	+	9.66e-05
ILMN_2530417	Tmem43	6	91423697	91438453	+	9.72e-05
ILMN_3116885	AU040829	11	64815541	64976463	-	9.8e-05
ILMN_3154691	Ddx25	9	35349433	35366013	-	9.88e-05
ILMN_2461320	Exoc4	6	33199085	33923979	+	0.00010072
ILMN_2749747	Copz2	11	96711184	96722517	+	0.000101732
ILMN_1224142	Abcc4	14	118881914	119105427	-	0.000101764
ILMN_1245295	Shisa2	14	60244145	60250492	+	0.000102828
ILMN_2584685	Efha1	14	58535118	58618099	-	0.000103609
ILMN_1246270	9630007E23Rik					0.000103793
ILMN_1240149	5033414D02Rik	19	29423089	29441880	-	0.000104788
ILMN_2744138	Upp1	11	9018106	9036173	+	0.000105461
ILMN_2466180	Zranb3	1	129850761	129999624	-	0.000106205
ILMN_1259641	Arsb	13	94541634	94712971	+	0.000106748
ILMN_2495703	Ugt1a9					0.000109569
ILMN_2534201	Fkbp7	2	76501101	76511142	-	0.000109689
ILMN_3114114	Nudt18	14	70977654	70982378	+	0.000110284
ILMN_2660466	Wwp2	8	109960317	110081112	+	0.000110991
ILMN_3162564	Snrpn	7	67133488	67144657	-	0.00011107
ILMN_2983516	Bex4	X	132673535	132674982	+	0.000112017
ILMN_2856599	Nckap1l	15	103284261	103329231	+	0.000112571
ILMN_1223780	A930001D11Rik	16	21649118	21694687	-	0.000112747
ILMN_1239638	Cdc45l	16	18780540	18812080	-	0.000112979
ILMN_2608622	0610012H03Rik	2	105064477	105219953	+	0.000113822
ILMN_2798255	5830411I20					0.00011386
ILMN_2734882	Gins2	8	123102533	123113204	-	0.00011442
ILMN_2524667	Cd207	6	83621209	83627851	-	0.000115097
ILMN_1239963	Lmo2	2	103798143	103822031	+	0.000115325
ILMN_2534018	1600013E24Rik					0.000116018
ILMN_2883138	Rcan1	16	92392200	92466370	-	0.00011844
ILMN_2948272	4921517B04Rik	3	146515331	146646973	+	0.000118731
ILMN_3162499	Fam73b	2	30219753	30241041	+	0.0001188
ILMN_2688721	Mnd1	3	83891856	83959708	-	0.000119428
ILMN_2589814	Clec7a	6	129411611	129422790	-	0.000119562
ILMN_1217826	Rasgrp1	2	117105719	117168737	-	0.000120593
ILMN_2718284	Hsd17b12	2	93872846	93998121	-	0.000121136
ILMN_1219016	Mylc2b	17	71323260	71340127	-	0.000121565
ILMN_2430502	Arhgap25	6	87408539	87483253	-	0.000123083
ILMN_2620061	Rac2	15	78391308	78403150	-	0.000124149
ILMN_2499264	Ccng1	11	40562054	40568813	-	0.000124831
ILMN_1247592	Cd63	10	128345975	128349872	+	0.000125212
ILMN_1214488	Gmfg	7	29222466	29233252	+	0.000127276
ILMN_2424690	Ppic	18	53565995	53577661	-	0.000127277
ILMN_2637624	LOC329575					0.000128616
ILMN_1248812	1700052K11Rik	11	105042048	105042619	-	0.000128637
ILMN_2502317	Ptpn22	3	103663718	103716170	+	0.000130013
ILMN_1259400	Fam83f	15	80502299	80530854	+	0.00013053
ILMN_2845080	Ppm1h	10	122115818	122382851	+	0.000132386
ILMN_2710312	Nap1l1	10	110917673	110935198	+	0.000133058
ILMN_2534207	Bcap29	12	32280226	32319464	-	0.000133238
ILMN_3106592	Dtymk	1	95689153	95698511	-	0.000133269
ILMN_2595918	Pigp	16	94580370	94592622	-	0.000133416
ILMN_2595637	Ftl1					0.000135391
ILMN_2678211	6330562C20Rik	null	null	null	null	0.000135684
ILMN_1217929	Lmna	3	88285070	88313878	-	0.000135722
ILMN_2950957	Fam102a	2	32390852	32425276	+	0.000136167
ILMN_3113420	Cyp4f16	17	32673574	32688742	+	0.000136894
ILMN_2509273	Sca10	15	85166810	85293639	+	0.000137504
ILMN_2858399	Sdr39u1					0.000138596
ILMN_2665597	Cugbp2	2	6462915	7002348	-	0.000138924
ILMN_2732695	Capn1	19	5988545	6015151	-	0.00013909
ILMN_2492936	Clec4n	6	123179861	123197039	+	0.000139369
ILMN_1251303	Nipa1	7	63232937	63275324	-	0.000139575
ILMN_1240429	Aldh1a1	19	20676451	20717952	+	0.000139632
ILMN_1242946	Lgals3	14	47987426	48005835	+	0.000139825
ILMN_2715840	Sdr39u1	14	56516124	56519061	-	0.000140404
ILMN_3148550	Fam92a	4	12027659	12099142	-	0.000143228
ILMN_1249765	LOC383099					0.000144836
ILMN_2771087	Siva1	12	113883119	113887356	+	0.000144847
ILMN_1245121	Mcee	7	71537531	71557007	+	0.000144923
ILMN_2601453	Tmem45b	9	31233781	31271823	-	0.000145826
ILMN_1236507	Sdcbp2	2	151398358	151415741	+	0.000145961
ILMN_2976448	Abi3	11	95691388	95703790	-	0.000147049
ILMN_2589312	Copz2	11	96711184	96722517	+	0.000148602
ILMN_1223198	Ostf1	19	18653818	18706279	-	0.000152365
ILMN_2978878	Tpm3	3	89876571	89904824	+	0.000152845
ILMN_2769740	Tspo	15	83394041	83404626	+	0.000152929
ILMN_1212612	Cd74	18	60963502	60972300	+	0.000153146
ILMN_1249828	Triap1	5	115791234	115793578	+	0.000153595
ILMN_2712668	Pigv					0.000153801
ILMN_2820893	Mvp	7	134130382	134158135	-	0.000154645
ILMN_1213090	Ly86	13	37437244	37510813	+	0.000154872
ILMN_2426480	Upp1	11	9018106	9036173	+	0.000158845
ILMN_1226108	Fstl1	16	37776959	37836600	+	0.000161476
ILMN_1236697	D1Ertd471e	1	168184270	168246954	+	0.000161482
ILMN_1233665	Ppt1	4	122513485	122536418	+	0.000164305
ILMN_1223416	Copz2	11	96711184	96722517	+	0.0001644
ILMN_2767227	Glt25d1	8	74135068	74148804	+	0.000168544
ILMN_2718204	Eif4e3	6	99207478	99616791	-	0.000169763
ILMN_2591031	Uaca	9	60642355	60728177	+	0.000172015
ILMN_2428798	Acad10	5	122071035	122110523	-	0.00017267
ILMN_2717439	Pet112l	3	85378041	85459544	+	0.000173825
ILMN_1248696	Cd151	7	148653292	148657367	+	0.000175036
ILMN_2679077	BC054059	2	158328348	158333934	+	0.000177156
ILMN_2799945	AI789751	15	75258037	75262259	-	0.000177219
ILMN_2886646	Col12a1	9	79446798	79566638	-	0.00017733
ILMN_2733753	Cd14	18	36884721	36886308	-	0.000181671
ILMN_2812084	Mme	3	63099794	63186153	+	0.000181826
ILMN_1245528	BC028528	3	95687877	95695928	-	0.000182074
ILMN_1230460	Dock10	1	80497763	80755128	-	0.000184833
ILMN_2663403	Ifi30	8	73286673	73290562	-	0.000190016
ILMN_2672543	Rarres1	3	67282894	67319445	-	0.000191708
ILMN_1232379	Ermp1	19	29682704	29722905	-	0.000195837
ILMN_1213200	Gbp2	3	142283627	142300972	+	0.000196001
ILMN_1238346	Gpx4	10	79509911	79519184	+	0.000196182
ILMN_2618696	Cxcl16	11	70267485	70273486	-	0.000196309
ILMN_2714565	Cd59a	2	103935958	103955511	+	0.000196363
ILMN_1243433	Fbxo36	1	84836416	84897062	+	0.000196441
ILMN_1248254	Col1a1	11	94797538	94814356	+	0.000199264
ILMN_2457827	Gcdh	8	87410292	87417820	-	0.000200374
ILMN_1258115	H2-T22					0.000200705
ILMN_1235939	B230384C22Rik					0.000201892
ILMN_2435413	Sirt5	13	43460904	43490572	+	0.000201952
ILMN_2632034	Olfml1	7	114710960	114734608	+	0.000206894
ILMN_2546887	S100a10	3	93359002	93368565	+	0.000208017
ILMN_2594926	Ppa2	3	132973074	133041199	+	0.000208404
ILMN_1259359	Meis1	11	18780433	18918961	-	0.000208579
ILMN_2754167	Gng10	4	59047960	59054775	+	0.000218072
ILMN_1223837	Twf2	9	106105458	106117326	+	0.000218731
ILMN_1221194	Ptprs	17	56551854	56615906	-	0.000218782
ILMN_2444505	Pcyox1	6	86336000	86347144	-	0.000220533
ILMN_2766875	Pqlc3	12	16995454	17007214	-	0.000220993
ILMN_2474167	Loxl1	9	58136408	58160992	-	0.000222488
ILMN_2691815	Gmfg	7	29222466	29233252	+	0.000223482
ILMN_2585233	Coq7	7	125653173	125676870	-	0.000225786
ILMN_1249578	Plin4	17	56240017	56249011	-	0.000226111
ILMN_2467007	Slc47a1	11	61156903	61191847	-	0.000226342
ILMN_1213020	Cfd	10	79353657	79355399	+	0.000226994
ILMN_1251583	2200001I15Rik	14	35165067	35168619	-	0.000227476
ILMN_2643291	Fmo5	3	97432727	97459205	+	0.000228143
ILMN_2963906	Bhmt	13	94386846	94407916	-	0.000230476
ILMN_2987107	BC042423	X	45764223	45816309	-	0.000232731
ILMN_1220520	Zfp532	18	65739884	65848587	+	0.000233006
ILMN_3076397	Clec4a3	6	122902533	122919893	+	0.000233143
ILMN_1244312	Aoah	13	20885988	21116121	+	0.00024112
ILMN_1252157	Entpd2	2	25251394	25256841	+	0.000243084
ILMN_2469804	Csf2ra	19	61300314	61304262	-	0.000245811
ILMN_2651077	Ldhd	8	114150172	114154222	-	0.000247074
ILMN_2433482	Cd40	2	164881127	164898448	+	0.00024939
ILMN_3043036	Uck1	2	32110522	32115679	-	0.000251073
ILMN_3152792	Sulf2	2	165898589	165981163	-	0.000252141
ILMN_1259180	Cd74	18	60963502	60972300	+	0.00025592
ILMN_1246724	4931406C07Rik	9	15087783	15106000	-	0.000260897
ILMN_1251541	Nid1	13	13529958	13604521	+	0.000264029
ILMN_1249864	Clec7a					0.000267559
ILMN_2793464	Slc16a5	11	115323788	115335712	+	0.000267949
ILMN_1242093	Stradb					0.000268976
ILMN_1242739	P2ry6	7	108086148	108112876	-	0.000270624
ILMN_2552295	Zfp704	3	9429938	9610085	-	0.000271875
ILMN_1215446	Gstm2	3	107784620	107789371	-	0.00027332
ILMN_3068754	Rpa1	11	75111668	75161826	-	0.000275589
ILMN_3149143	Glrx5	12	106270879	106279061	+	0.000276914
ILMN_1215096	Lpxn	19	12873133	12908301	+	0.000277031
ILMN_3158725	Myl12b	17	71323260	71340127	-	0.000277065
ILMN_1221060	Hr	14	70952019	70973355	+	0.000281775
ILMN_1245816	Cyp2c55	19	39081509	39117183	+	0.000282457
ILMN_2467800	gi_6679936_ref_NM_008084.1__328					0.000282995
ILMN_2614966	Slc47a1	11	61156903	61191847	-	0.000286609
ILMN_2680142	Zfp655	5	145992628	146008175	+	0.000287233
ILMN_3079461	Cryz	3	154259675	154286146	+	0.000290123
ILMN_2664224	9530046H09Rik	17	33825041	33855598	-	0.000292004
ILMN_2925653	Laptm5	4	130469040	130492056	+	0.000293828
ILMN_1218981	Ddo	10	40349841	40369730	+	0.00029533
ILMN_2434200	Htatip2	7	57014523	57029345	+	0.000296156
ILMN_3007072	Tfrc	16	32609006	32632880	+	0.000300143
ILMN_2883392	Myo9b	8	73796613	73884611	+	0.0003027
ILMN_2761720	Skap2	6	51809165	51962548	-	0.000302971
ILMN_2609998	Pet112l	3	85378041	85459544	+	0.00030349
ILMN_1224768	Chi3l4	3	106004408	106022425	-	0.000303555
ILMN_2619107	2700094K13Rik	2	84509375	84510927	-	0.000305961
ILMN_2512216	9630050M13Rik	2	3031496	3145078	+	0.000308261
ILMN_2714500	Treh	9	44481316	44494388	+	0.000308535
ILMN_1235688	Cd63	10	128345975	128349872	+	0.000308716
ILMN_2641278	Tfrc	16	32609006	32632880	+	0.000309583
ILMN_1214964	4930572J05Rik	15	74551664	74554803	+	0.000310995
ILMN_2851330	Gpx4	10	79509911	79519184	+	0.000311237
ILMN_2733465	Lyz1	10	116724853	116729924	-	0.000311481
ILMN_3125890	C230098O21Rik	null	null	null	null	0.000312371
ILMN_1256388	Ear2	14	44680319	44681199	+	0.000317128
ILMN_2656021	Gas2l3	10	88871568	88906712	-	0.000321956
ILMN_2675064	5031439G07Rik	15	84774366	84818430	-	0.000322347
ILMN_2674407	Coro1a	7	133843287	133848330	-	0.000322894
ILMN_2657175	Nenf	1	193130668	193142073	-	0.000323807
ILMN_3161863	Anks6	4	47028541	47070178	-	0.000323943
ILMN_1225552	Ccl4	11	83476086	83478185	+	0.000324093
ILMN_2773624	Cdc42	4	136875611	136913635	-	0.000324265
ILMN_2979237	Il33	19	29999604	30035194	+	0.000325263
ILMN_3004970	Afg3l1	8	126001803	126027816	+	0.000329835
ILMN_2791665	Maged2	X	147240913	147248888	-	0.000330867
ILMN_2700715	BC003479	11	60644181	60673697	+	0.000336212
ILMN_2936427	Lrrc39	3	116265891	116286052	+	0.000337167
ILMN_2635784	S100a8	3	90472993	90473951	+	0.000339191
ILMN_1221257	Art2b	7	108727374	108729675	-	0.000339781
ILMN_2687586	Nudt1	5	140807814	140814091	+	0.000342573
ILMN_2792868	Fscn1	5	143722022	143734864	+	0.000344165
ILMN_2611180	Ubd	17	37330873	37332782	+	0.000346831
ILMN_2652172	Tmem184a	5	140278439	140295871	-	0.000347763
ILMN_2974064	Cyp2b13	7	26846514	26881215	+	0.000349354
ILMN_2878781	Mmp27	9	7571396	7581885	+	0.000349433
ILMN_2458275	Mras	9	99285841	99337300	-	0.000350469
ILMN_2868480	Ccng1	11	40562054	40568813	-	0.000353092
ILMN_2722579	Gas7	11	67268939	67498476	+	0.000353389
ILMN_2418811	Snrpa1					0.000354449
ILMN_2750011	2310046O06Rik	9	57385335	57390699	+	0.000354662
ILMN_2644161	LOC218473					0.000355839
ILMN_2700505	Eif4e3	6	99207478	99616791	-	0.000359056
ILMN_2660555	1700003F12Rik	2	154372821	154375739	+	0.000359539
ILMN_2940642	Fam53b	7	139903765	140005569	-	0.000359886
ILMN_1237188	Gstm2	3	107784620	107789371	-	0.0003607
ILMN_2899174	Fam92a	4	12027659	12099142	-	0.000361252
ILMN_2915232	Rnaseh2b	14	62950905	62991829	+	0.000366133
ILMN_2886828	LOC270157	9	51078656	51086476	-	0.000368159
ILMN_2756041	Syap1	X	159294989	159326379	-	0.000369049
ILMN_2625351	Csf1r	18	61265226	61290788	+	0.000372018
ILMN_2710229	Chpt1	10	87915490	87966818	-	0.000378142
ILMN_2525303	Sirpa	2	129418571	129457964	+	0.000383244
ILMN_2760979	H2-T22					0.000383426
ILMN_2837802	Synpo	18	60753627	60819796	-	0.000383501
ILMN_2773113	Fpr2	17	18024788	18030916	+	0.000383804
ILMN_2707645	Fignl1	11	11687434	11708962	-	0.000385462
ILMN_2673358	2010003K11Rik	19	4496790	4498583	-	0.000387026
ILMN_1232396	D1Lub1	8				0.00038838
ILMN_2965093	Nras	3	102862262	102871837	+	0.000392474
ILMN_2749484	Abr	11	76230236	76435816	-	0.000394626
ILMN_2749487	Mcm5	8	77633468	77651587	+	0.000396319
ILMN_2604521	Cyba	8	124948679	124956808	-	0.000398625
ILMN_2663249	Fkbp1a	2	151368219	151387428	+	0.000399071
ILMN_2761876	Fth1	19	10057194	10059582	+	0.000400354
ILMN_1246864	1810062G17Rik	3	36374859	36381217	+	0.000403711
ILMN_2954575	Rmnd1	10	5914153	5944626	+	0.00040484
ILMN_1217341	Mgmt	7	144086294	144319870	+	0.000405308
ILMN_3140071	Ubxn8	8	34731481	34752431	-	0.000405507
ILMN_2865016	Cbr3	16	93683460	93691235	+	0.000407123
ILMN_2635387	Dhrs7b	11	60644181	60673697	+	0.000411779
ILMN_1231997	Ifi30	8	73286673	73290562	-	0.000412987
ILMN_2630852	Mpeg1	19	12535546	12538291	+	0.000413828
ILMN_2513837	Ccl4	11	83476086	83478185	+	0.000414873
ILMN_2912598	Slc13a4	6	35217957	35258131	-	0.00041682
ILMN_2672708	Evi2a	11	79340062	79344111	-	0.000417091
ILMN_2653215	Aqp8	7	130605886	130611517	+	0.000417801
ILMN_3006767	Apoc2	7	20256933	20266772	-	0.000418992
ILMN_3138904	Coro1a	7	133843287	133848330	-	0.000420149
ILMN_2838317	Cyth4	15	78427477	78452449	+	0.000420318
ILMN_3161936	Tmsb10	6	72907341	72908742	-	0.000425048
ILMN_2635801	Pgpep1	8	73173784	73183567	-	0.000426852
ILMN_2492403	4930422G04Rik	3	127256407	127320934	+	0.000427353
ILMN_1242246	Fcgr4	1	172949051	172959892	+	0.00043346
ILMN_2619316	Htatip2	7	57014523	57029345	+	0.0004351
ILMN_2518346	Olfml3	3	103537623	103541924	-	0.000435282
ILMN_2957054	5730414N17Rik	null	null	null	null	0.000435475
ILMN_1234072	Cd44	2	102651298	102741767	-	0.000436928
ILMN_2524986	Loxl2					0.000438695
ILMN_2803920	Gpt2	8	88016475	88051459	+	0.000440355
ILMN_2867382	1810030N24Rik	4	34715913	34725672	-	0.00044347
ILMN_2716389	Rmnd5b	11	51437173	51449398	-	0.000450263
ILMN_1228235	Plekhh1	12	80181660	80190608	-	0.000454706
ILMN_3052390	Cyp26a1	19	37772344	37776018	+	0.000457676
ILMN_1224404	Gng2	14	20691781	20796849	-	0.000459011
ILMN_1228233	Syap1	X	159294989	159326379	-	0.000461068
ILMN_1259473	Pts	9	50329722	50336746	-	0.000469778
ILMN_2827217	LOC383891	3	93237137	93237688	-	0.000471985
ILMN_2756369	Mcm2	6	88833469	88848694	-	0.000472161
ILMN_1230890	Als2cr4	1	59157437	59176940	-	0.000472281
ILMN_2667829	Ikzf1	11	11585006	11672115	+	0.000473966
ILMN_2873180	Lyz2	10	116714389	116719320	-	0.000478107
ILMN_2741935	Ccr5	9	124036312	124041920	+	0.000478202
ILMN_1231814	Commd10	18	47118530	47247649	+	0.000480167
ILMN_2730797	Apbb1ip	2	22629614	22731173	+	0.0004832
ILMN_2686898	Serinc2					0.000491305
ILMN_1248318	Rps19	7	25669390	25674825	+	0.000493853
ILMN_2910934	4732470M22Rik					0.000498026
ILMN_1232686	Hr	14	70952019	70973355	+	0.000501065
ILMN_2918312	Mgst1	6	138088837	138105276	+	0.000502483
ILMN_2867147	Ces1	8	95826268	95861207	-	0.000504909
ILMN_2803399	Aif1	17	35307937	35310223	-	0.000506715
ILMN_2616461	Mrpl16	19	11844875	11849291	+	0.000507747
ILMN_2792485	Mocos	18	24812391	24860072	+	0.000511113
ILMN_2692615	Mcm3	1	20793095	20810294	-	0.000512664
ILMN_3103439	Cdkl2	5	92435100	92472068	-	0.000513921
ILMN_2770917	Lmna	3	88285070	88313878	-	0.000514397
ILMN_2605494	Coro1a	7	133843287	133848330	-	0.000515157
ILMN_2913716	Slc15a3	19	10914217	10933852	+	0.000515796
ILMN_3160659	Bcap31	X	70931517	70961514	-	0.000521428
ILMN_2699531	Limch1	5	67137074	67448398	+	0.000525199
ILMN_2456946	Tmsb10	6	72907341	72908742	-	0.000526191
ILMN_1219712	Slc22a15	3	101663850	101765317	-	0.000528995
ILMN_2829330	Chi3l1	1	136078753	136086758	+	0.00053192
ILMN_2738242	Ces5	8	107450170	107458567	+	0.000535807
ILMN_2677859	Taldo1	7	148578098	148588867	+	0.000538693
ILMN_2683802	Slc11a1	1	74421777	74432636	+	0.000542658
ILMN_2486694	Gsta2	9	78178825	78203595	-	0.000545023
ILMN_3122427	H2-D1	17	35400039	35404440	+	0.000546794
ILMN_2743013	B930041F14Rik	4	155068451	155070590	+	0.000551453
ILMN_2696629	Ppa2	3	132973074	133041199	+	0.000554976
ILMN_2970623	Cd74	18	60963502	60972300	+	0.000557987
ILMN_3120014	A830007P12Rik	2	25048486	25052406	-	0.000563008
ILMN_2458274	LOC383654					0.000563483
ILMN_2660766	Upp1	11	9018106	9036173	+	0.000564209
ILMN_1245447	Chpt1	10	87915490	87966818	-	0.000565824
ILMN_2721149	Dcaf4	12	84867033	84882865	+	0.000565861
ILMN_2631423	Plaur	7	25247519	25260893	+	0.000567393
ILMN_1216056	Pbk	14	66424674	66436659	+	0.000567393
ILMN_2726371	Car3	3	14863538	14872381	+	0.000568343
ILMN_2803921	Cidec	6	113374628	113385754	-	0.000569043
ILMN_1213070	Afg3l1	8	126001803	126027816	+	0.0005727
ILMN_1253477	Ly96	1	16678537	16699686	+	0.000574498
ILMN_2691298	Arhgdib	6	136872044	136890420	-	0.000575605
ILMN_1226525	Stradb					0.000584149
ILMN_3154581	C1qb	4	136436044	136442102	-	0.00059553
ILMN_2732848	Afg3l1	8	126001803	126027816	+	0.000600652
ILMN_3135801	Vav1	17	57418538	57467373	+	0.000601179
ILMN_1239102	Vim	2	13495554	13504453	+	0.000602463
ILMN_2632976	Rab8b	9	66691479	66767494	-	0.000602753
ILMN_2606570	Pet112l	3	85378041	85459544	+	0.000607323
ILMN_1244307	Camk2n2	16	20619288	20621360	-	0.000614074
ILMN_1247071	Myl12b	17	71323260	71340127	-	0.000615012
ILMN_3090123	B3gntl1	11	121477511	121534467	-	0.000616712
ILMN_2896768	E2f1	2	154385143	154395628	-	0.000619267
ILMN_2700797	LOC269515					0.000626087
ILMN_2650911	6430573F11Rik	8	37520602	37577374	+	0.00063329
ILMN_2748680	Ankrd40	11	94189315	94203155	+	0.000633383
ILMN_2727503	Limk1	5	135131909	135164460	-	0.000634604
ILMN_2685392	Hk2					0.000635069
ILMN_3051608	Ccdc80	16	45093515	45127778	+	0.00063596
ILMN_2725781	D830005N24Rik					0.000636275
ILMN_2901029	Gsta2	9	78078463	78090491	+	0.000639251
ILMN_2927025	Man2b2	5	37198160	37221892	-	0.000639443
ILMN_2591543	Igfbp3	11	7106089	7113900	-	0.00064405
ILMN_2606162	Cyp4a12a	4	114971651	115005420	+	0.000645033
ILMN_2838501	Fam129b	2	32731634	32780774	+	0.000648227
ILMN_2831283	Acad9	3	35964901	35993866	+	0.00064875
ILMN_2702434	Ckap2	8	23278921	23296291	-	0.000654117
ILMN_1237338	Tmc6	11	117627302	117643512	-	0.000654387
ILMN_1232208	H2-DMb1	17	34290136	34297174	+	0.000656022
ILMN_2621708	Pilrb1	5	138293375	138299226	-	0.000660353
ILMN_2645165	Tnfaip8l2	3	94943443	94946282	-	0.000661923
ILMN_2818396	Coro1a	7	133843287	133848330	-	0.000672057
ILMN_2959293	9130204K15Rik	11	79595481	79685896	-	0.000672497
ILMN_2493067	Clecsf12	6	129411611	129422790	-	0.000672509
ILMN_1227875	Fam45a	19	60887488	60912130	+	0.000672795
ILMN_1226970	Golm1	13	59736357	59777145	-	0.000673247
ILMN_1247894	Thsd1	8	23337785	23371806	+	0.000674029
ILMN_3118584	Bcl2a1d	9	88618126	88626688	-	0.00067413
ILMN_2919433	Serinc2	4	129930739	129956449	-	0.00067628
ILMN_2972403	Capn6	X	140236774	140261957	-	0.000677708
ILMN_2785648	Kdsr	1	108621479	108656228	-	0.000678376
ILMN_2767605	Adamts2	11	50415586	50621075	+	0.000679212
ILMN_2859440	Chpt1	10	87915490	87966818	-	0.000680471
ILMN_1246609	Gcap14	14	37688122	37781950	-	0.000680942
ILMN_2689908	Pacrg	17	10595878	11033177	-	0.000683527
ILMN_3155245	Tlr7	X	163742861	163768490	-	0.000687614
ILMN_2600678	Gyg	3	20021970	20055216	-	0.000690241
ILMN_2702233	Tnip1	11	54724289	54776419	-	0.000690479
ILMN_3128907	Slc11a1	1	74421777	74432636	+	0.000694907
ILMN_1227907	Snord123	15	32170324	32176484	-	0.00069981
ILMN_2810882	LOC329702	3	89169322	89178368	+	0.000701528
ILMN_1219084	Mrps33	6	39751803	39760987	-	0.000701852
ILMN_1241857	Blm	7	87599977	87679996	-	0.000702571
ILMN_2866752	Pilra	5	138263180	138277496	-	0.0007026
ILMN_2485787	Snrpn	7	67133488	67144657	-	0.000705318
ILMN_2662387	Smarca4	9	21420613	21507810	+	0.000706996
ILMN_2792351	Nfkbie	17	45692665	45700118	+	0.000712645
ILMN_1252673	2700094K13Rik	2	84509375	84510927	-	0.000723526
ILMN_2981550	Esyt1	10	127947304	127962915	-	0.000724198
ILMN_2705349	Vti1a	19	55390841	55701051	+	0.000724337
ILMN_1222734	Gdap1l1	2	163264214	163280711	+	0.000726118
ILMN_1223317	H2-D1	17	35400039	35404440	+	0.000726495
ILMN_2707494	Plcg2	8	120022191	120159042	+	0.000729171
ILMN_2825446	Evl	12	109792930	109926723	+	0.000729793
ILMN_1223041	Sirt5	13	43460904	43490572	+	0.000751687
ILMN_2647028	Sh3bp2	5	34868487	34906274	+	0.000753587
ILMN_2744398	Gstm2	3	107784620	107789371	-	0.000755093
ILMN_2877069	Pef1	4	129779802	129805379	+	0.000760684
ILMN_2887065	5530400B01Rik	7	149265881	149266186	-	0.000770071
ILMN_2671923	NA	4	135502363	135518532	+	0.00077555
ILMN_2959292	Tmem82	4	141169291	141174548	-	0.000777421
ILMN_2734683	Adm	7	117771183	117773333	+	0.000780002
ILMN_2736168	Smc1b	15	84895121	84962387	-	0.000788459
ILMN_2878274	Kif15	9	122860199	122927851	+	0.000794102
ILMN_1256563	Spg7	8	125586842	125621660	+	0.000802342
ILMN_2492716	Mcts1	X	35953755	35966603	+	0.000808731
ILMN_2821158	Cx3cl1	8	97295909	97306323	+	0.000813028
ILMN_2755915	Abcc3	11	94204612	94254311	-	0.00081859
ILMN_2836710	9330175B01Rik	15	73407854	73476192	-	0.000819948
ILMN_2692644	Ptpro	6	137200986	137411754	+	0.000822148
ILMN_2862538	Cmtm7	9	114665954	114690947	-	0.000822794
ILMN_2742075	Zswim7	11	62080726	62094877	-	0.000823337
ILMN_2656422	Fam82a2	2	118962737	118982770	-	0.000823922
ILMN_2593143	LOC433224	19	12980338	12980970	+	0.000824081
ILMN_2767918	Cytip	2	57981548	58047943	-	0.000827809
ILMN_2664202	Tbl2	5	135625527	135639743	+	0.000834196
ILMN_3047389	Pgpep1	8	73173784	73183567	-	0.000836534
ILMN_3100812	Ercc3	18	32399954	32429805	+	0.000837046
ILMN_1254723	Serhl	15	82930634	82947401	+	0.000837542
ILMN_1228942	Irf8	8	123260258	123280594	+	0.00083853
ILMN_2717387	BC009118					0.000842126
ILMN_2687872	Tcn2	11	3817195	3832162	-	0.000842675
ILMN_3136542	Smpdl3a	10	57514141	57531636	+	0.000848709
ILMN_2707079	Gngt2	11	95698530	95707048	+	0.000855187
ILMN_1219253	H2-DMb1	17	34282258	34288498	+	0.00085687
ILMN_1256702	Paqr7	4	134052612	134064728	+	0.000858541
ILMN_2817996	Cdc2a	10	68799383	68815686	-	0.000861836
ILMN_1218266	Incenp	19	9946836	9973959	-	0.000862134
ILMN_2672597	Fntb	12	77866576	78022399	+	0.00086681
ILMN_3009685	Mfge8	7	86278655	86293934	-	0.000868917
ILMN_2472504	Ptpn6	6	124670735	124683584	-	0.000874167
ILMN_2730701	C230096C10Rik	4	138908502	138934645	+	0.000874449
ILMN_1255871	Mcm6	1	130228168	130256207	-	0.000874934
ILMN_1222471	Csrp3	7	56085768	56099021	-	0.000875063
ILMN_2729263	Serhl	15	82930634	82947401	+	0.00087957
ILMN_2835423	Chchd6	6	89333154	89545609	-	0.000887873
ILMN_2678637	Snrnp35	5	124933143	124941133	+	0.000888373
ILMN_2620233	Chd1l	3	97364671	97414113	-	0.000891009
ILMN_2620994	S1pr2	9	20770404	20781167	-	0.000896798
ILMN_2438849	Impact	18	13130791	13149067	+	0.000898908
ILMN_3161652	Tlcd2	11	75275217	75284401	+	0.000899582
ILMN_2962737	Ctps	4	120212473	120242881	-	0.000902376
ILMN_1237670	Pparg	6	115372091	115440419	+	0.000907658
ILMN_2866276	Bhlhb9	X	132420392	132425620	+	0.000908105
ILMN_2639662	Acad9	3	35964901	35993866	+	0.000913548
ILMN_2479666	Oxct1	15	3976383	4105344	+	0.000913892
ILMN_1239293	Mrvi1	7	118011780	118125975	-	0.000931264
ILMN_2612325	Aida	1				0.000931744
ILMN_2814005	Gpr114	8	97447594	97467180	+	0.000937645
ILMN_2663130	H2-DMa	17	34272594	34276027	+	0.000943124
ILMN_2862470	Gnai2	9	107516469	107537673	-	0.000947987
ILMN_2750801	Hcls1	16	36935101	36963300	+	0.000948253
ILMN_1230587	Acsf3	8	125299405	125341780	+	0.000948456
ILMN_2736539	Top2a	11	98854257	98885503	-	0.000950519
ILMN_2637792	Gas6	8	13465374	13494506	-	0.000956522
ILMN_1217849	Accs	2	93673624	93690100	-	0.000960075
ILMN_2603837	H2-DMa	17	34272594	34276027	+	0.000960731
ILMN_2619848	Phkb	8	88364858	88585275	+	0.000960779
ILMN_2617835	Dbndd2	2	164311606	164318819	+	0.000962589
ILMN_2936671	LOC223653					0.000963796
ILMN_2647156	Gins2					0.000971963
ILMN_2524865	Fam82a2	2	118962737	118982770	-	0.00098198
ILMN_1244773	H2-T22	17	36254035	36258389	-	0.000992527
ILMN_1248603	H2-T10	17	36254035	36258389	-	0.000995608
ILMN_2653617	AF251705					0.001002
ILMN_2860804	Rasa3	8	13566950	13677603	-	0.00100244
ILMN_3143304	Nubp1	16	10412041	10424521	+	0.00100261
ILMN_2684855	Bcap29	12	32280226	32319464	-	0.00100273
ILMN_2524992	Tnip1	11	54724289	54776419	-	0.00100449
ILMN_2507232	Mcm3					0.00101119
ILMN_1252809	Trim10	17	37006537	37014750	+	0.00101157
ILMN_2714796	Anxa4	6	86686834	86715904	-	0.00101251
ILMN_1224472	Adssl1	12	113858300	113879551	+	0.00101514
ILMN_2946862	Gpr18	14	122310656	122314996	-	0.00101548
ILMN_2665422	Bcr	10	74523641	74645695	+	0.00101895
ILMN_2710905	Rtn4	11	29592947	29644331	+	0.00101988
ILMN_1215074	Fxyd5	7	31817741	31827500	-	0.00102439
ILMN_2630605	Shisa5	9	108941079	108960238	+	0.00103023
ILMN_2426853	Ube1l	9	107877898	107886387	+	0.00103956
ILMN_1214531	Tax1bp3	11	72990585	72996664	+	0.00104196
ILMN_2982829	Gpx8	13	113832971	113836596	-	0.00104782
ILMN_1252830	Prune	3	95057596	95085998	-	0.00104799
ILMN_2500276	Coro1b	19	4148619	4154035	+	0.00106414
ILMN_2776850	Arl4c	1	90569700	90598796	-	0.00106931
ILMN_2651698	C530025M17Rik					0.00107471
ILMN_2868440	Lgals9	11	78776476	78798448	-	0.00107787
ILMN_2624854	Ccl6	11	83401384	83406589	-	0.00107845
ILMN_2759749	Lgals3bp	11	118254065	118263406	-	0.00107876
ILMN_1230485	Ccl24	5	136046457	136048919	-	0.00108174
ILMN_2740149	Klhl5					0.00108177
ILMN_2422982	Ssbp4	8	73121389	73132172	-	0.00108371
ILMN_2663604	Pet112l	3	85378041	85459544	+	0.00109308
ILMN_1220873	Pld4	12	113998866	114007197	+	0.00109488
ILMN_2837543	Usp22	11	60965287	60988557	-	0.0010977
ILMN_2687062	Lst1	17	35322040	35325384	-	0.00109931
ILMN_2742849	Tspo	15	83394041	83404626	+	0.00110801
ILMN_2806700	Cxcl9	5	92752016	92757105	-	0.00110833
ILMN_2776025	Hat1	2	71227015	71279679	+	0.00111312
ILMN_2876066	Pepd	7	35697398	35829729	+	0.00111554
ILMN_2590627	St6galnac4	2	32442615	32455218	+	0.00111729
ILMN_2876448	Oip5	2	119435248	119444205	-	0.00112348
ILMN_2608811	H2-D1					0.00112704
ILMN_1228213	Abhd4	14	54878972	54888840	+	0.00112738
ILMN_1247377	Adamts2	11	50415586	50621075	+	0.00113832
ILMN_1223257	Dab2ip	2	35413786	35586514	+	0.00114672
ILMN_2827072	Ldhd	8	114150172	114154222	-	0.00114791
ILMN_1251669	Bcl2a1c	9	114239253	114239696	+	0.00115065
ILMN_2854157	Thnsl1	2	21127351	21136636	+	0.00115258
ILMN_2880540	Ppa2	3	132973074	133041199	+	0.00115446
ILMN_2733793	Tpk1	6	43295000	43616277	-	0.00115727
ILMN_2846254	Mest	6	30673547	30694394	+	0.00116138
ILMN_2523757	Rhbdf1	11	32109585	32122300	-	0.00116438
ILMN_2603834	Atp6v0e2	6	48487700	48491793	+	0.00116838
ILMN_1233455	Gpt	15	76527194	76530105	+	0.00116903
ILMN_1223697	Gnas	2	174109821	174172245	+	0.00117146
ILMN_2727638	Podn	4	107687396	107704942	-	0.00117666
ILMN_1234702	Tnfrsf19	14	61582873	61665306	-	0.00118044
ILMN_1221983	Pfn1	11	70465352	70468146	-	0.00118117
ILMN_2689667	Srebf1	11	60012591	60036083	-	0.00118453
ILMN_1238592	Man2b1	8	87607223	87621493	+	0.00118934
ILMN_2691295	Mmab	5	114881043	114894068	-	0.00119804
ILMN_1214150	Dm15	7	19669198	19679170	+	0.00120172
ILMN_2941840	Omd	13	49678118	49687978	+	0.00120619
ILMN_1250907	BC037708	2	162843090	162871877	+	0.0012077
ILMN_3058640	Tsku	7	105499378	105509798	-	0.00120772
ILMN_2685393	2011-09-09	11	117060975	117223639	+	0.00121849
ILMN_1214167	H2-D4	null	null	null	null	0.00122931
ILMN_2755666	Sh2d2a	3	87650933	87659644	+	0.0012319
ILMN_1255254	Emp3	7	53173398	53176658	-	0.00124314
ILMN_2754355	Ms4a6d	19	11661094	11679339	-	0.00124337
ILMN_1220617	Mpv17	5	31443033	31460526	-	0.00124359
ILMN_2940195	1810011O10Rik	8	25549048	25549368	-	0.00125253
ILMN_2640752	LOC240023	17	13086970	13102751	-	0.00125608
ILMN_2804487	Gpr137b-ps	13	13450883	13485854	-	0.00126736
ILMN_2611648	Ap1s1	5	137510863	137522005	-	0.0012698
ILMN_2906489	Cdkl2	5	92435100	92472068	-	0.00127919
ILMN_2851040	Rnf11	4	109123703	109157333	-	0.00128346
ILMN_2657791	Acad10	5	122071035	122110523	-	0.00129822
ILMN_3121891	Sirpb1	3	15371819	15426504	-	0.00130249
ILMN_2747060	Gpx7	4	108072995	108079566	-	0.00130702
ILMN_2987709	AU020206	null	null	null	null	0.00130932
ILMN_2871262	Arpc5	1	154613672	154622727	+	0.00131033
ILMN_2609813	Plat	8	23868240	23893316	+	0.00131411
ILMN_2675261	Mcm6	1	130228168	130256207	-	0.00131968
ILMN_2692797	2210404O07Rik	10	80855796	80858137	+	0.0013202
ILMN_1248849	Haus8	8	73772460	73796833	-	0.00133147
ILMN_1250201	Vps35	8	87784291	87823396	-	0.00134576
ILMN_2624448	2300008B03Rik	1	121804467	121809785	-	0.00134851
ILMN_1219067	Pik3c2g	6	139664382	139917807	+	0.00135184
ILMN_2959291	Lyplal1	1	187911610	187941189	-	0.00135312
ILMN_2740151	Ikzf1					0.00135387
ILMN_2590884	Htra1	7	138079625	138129174	+	0.00135797
ILMN_2929896	Anxa8	14	34899167	34913757	+	0.00136006
ILMN_2630047	Gins2	8	123102533	123113204	-	0.0013643
ILMN_1222679	Vps36	8	23303281	23331315	+	0.00138474
ILMN_1252760	Sla	15	66612434	66644284	-	0.00138683
ILMN_2743003	Cttnbp2nl	3	104806663	104856064	-	0.00139053
ILMN_2789948	Tnc	4	63620819	63681759	-	0.00140179
ILMN_2619620	7330410H16Rik	X	160414754	160465929	-	0.00140286
ILMN_2746055	Cd81	7	150238644	150253839	+	0.00140539
ILMN_1224077	LOC277193					0.0014065
ILMN_2451022	Clip2	5	134965256	135028304	-	0.00141195
ILMN_2588995	Rpa2	4	132324247	132334667	+	0.00141883
ILMN_2901655	Mrps33	6	39751803	39760987	-	0.00143166
ILMN_1231138	Pgd	4	148524100	148540880	-	0.00143208
ILMN_2893471	Mgmt	7	144086294	144319870	+	0.00145086
ILMN_2653927	LOC327957	11	70604438	70626088	-	0.00145388
ILMN_1239397	BC003479	11	60644181	60673697	+	0.0014696
ILMN_2605393	Ldh2	19	22011870	22012874	+	0.00146971
ILMN_1219335	Dusp22	13	30751868	30803100	+	0.0014715
ILMN_2656805	Echdc3	2	6109511	6134079	-	0.00147438
ILMN_2687628	0610012H03Rik	2	105064477	105219953	+	0.00147804
ILMN_2513778	Hn1	11	115358667	115375701	-	0.00147917
ILMN_1244977	Slc11a1	1	74421777	74432636	+	0.0014834
ILMN_1249688	Chek2	5	111269036	111303152	+	0.00148817
ILMN_2787257	Wdr73	7	88035609	88046155	-	0.00149091
ILMN_2759285	Acot2	12	85328811	85334823	+	0.00149969
ILMN_3006505	Pltp	2	164665018	164683211	-	0.00150493
ILMN_2826264	Nudt2	4	41412184	41427959	+	0.00150504
ILMN_2695143	Creg1	1	167693877	167705439	+	0.00150775
ILMN_2729103	Osgepl1	1	53370468	53383187	+	0.00151499
ILMN_2740152	B3gnt9	8	107777453	107778548	-	0.00151856
ILMN_3130768	Pigp	16	94580370	94592622	-	0.00151857
ILMN_2625279	Dab2ip	2	35413786	35586514	+	0.00152022
ILMN_1245354	1190002F15Rik	6	134879110	134901594	+	0.00152055
ILMN_2799361	Col4a2	8	11312805	11449287	+	0.0015232
ILMN_3163302	Cenpm	15	82064209	82075177	-	0.00153317
ILMN_2774640	Tspo	15	83394041	83404626	+	0.00154031
ILMN_2735792	Gins2	8	123102533	123113204	-	0.00154155
ILMN_2690551	Cdc20	4	118105506	118109957	-	0.00154623
ILMN_3088934	S100a9	3	90496554	90499643	-	0.00155711
ILMN_2989312	Snx20	8	91150727	91160027	-	0.00155838
ILMN_2601833	LOC215958	10	42941292	43184688	+	0.00156855
ILMN_2711045	Tax1bp3	11	72990585	72996664	+	0.00157128
ILMN_1255766	Commd3	2	18594050	18597858	+	0.0015794
ILMN_1251449	Raet1a	null	null	null	null	0.00158458
ILMN_1247207	5430427O19Rik	X	83115693	83136838	+	0.00158987
ILMN_2600309	Aif1	17	35307937	35310223	-	0.00159806
ILMN_1215810	Sytl4	X	130470924	130516351	-	0.00160175
ILMN_2627041	AI747699	19	33592230	33664798	-	0.00160606
ILMN_2685157	Uck1	2	32110522	32115679	-	0.00160926
ILMN_1213978	Srd5a2l	5	76569296	76584529	+	0.00161459
ILMN_2648409	Oasl1	5	115373249	115387924	+	0.00161587
ILMN_1218154	Mina	16	59471601	59492287	+	0.00161624
ILMN_2647172	Spc24	9	21560547	21564733	-	0.001618
ILMN_1221787	Ctps	4	120212473	120242881	-	0.00162569
ILMN_1224116	Csf1r	18	61265226	61290788	+	0.00163214
ILMN_1246056	Tmem192	8	67471114	67492933	+	0.00163328
ILMN_2657844	Dars2	1	162970732	163000789	-	0.00163441
ILMN_2670517	Rab8b	9	66691479	66767494	-	0.00165374
ILMN_3133448	1700085B13Rik	7	29220503	29221973	+	0.00165556
ILMN_3158659	Dynlrb1	2	155062269	155076013	+	0.00165922
ILMN_1233857	Actl8					0.00165982
ILMN_2789651	Sri	5	8046078	8069379	+	0.0016611
ILMN_2614351	Mfsd1	3	67386669	67407013	+	0.00166207
ILMN_2801746	Wwtr1	3	57259571	57379832	-	0.00166443
ILMN_2986172	Arl6ip1	7	125262414	125273077	-	0.00166978
ILMN_2760977	Mfge8	7	86278655	86293934	-	0.00167048
ILMN_2620435	Wdr73					0.0016767
ILMN_1221594	Tbcb	7	31009150	31017291	-	0.00168236
ILMN_1251595	4933428A15Rik	8	63111624	63155526	+	0.00168332
ILMN_1253361	Prkcb	7	129432265	129777916	+	0.00169879
ILMN_2746283	Casp1	9	5298517	5307265	+	0.00170352
ILMN_2685516	Ehhadh	16	21761360	21787917	-	0.00170358
ILMN_2830661	Pebp1	5	117732660	117737634	-	0.00170629
ILMN_2686327	Ctnnbl1	2	157563137	157717350	+	0.00170799
ILMN_2777769	B2m	2	121973422	121978819	+	0.0017161
ILMN_2657421	Fyb	15	6529871	6613313	+	0.00171797
ILMN_1230878	Gdf15	8	73153292	73156355	-	0.00172739
ILMN_2665266	Rfc2	5	135058639	135074198	+	0.00173203
ILMN_2637714	Slc22a18	7	150659626	150685239	+	0.00173926
ILMN_2707127	Rtn4	11	29592947	29644331	+	0.00174954
ILMN_2645620	Fam45a	19	60887488	60912130	+	0.00177257
ILMN_2417863	Mrpl54	10	80727458	80729679	-	0.00177282
ILMN_2633377	Arl6ip5	6	97160683	97183309	+	0.00177861
ILMN_2935012	H3f3b	11	115883226	115889276	-	0.00177873
ILMN_1245079	Cd44	2	102651298	102741767	-	0.00178724
ILMN_1213809	Snx8	5	140816257	140865201	-	0.00178855
ILMN_2658322	Scp2	4	107716444	107817603	-	0.00180471
ILMN_2699645	1700029I15Rik	2	92223075	92225865	+	0.00180592
ILMN_1235493	Adssl1	12	113858300	113879551	+	0.00180748
ILMN_1230019	Srd5a3	5	76569296	76584529	+	0.00181064
ILMN_1217309	Add1	5	34916313	34974957	+	0.00181839
ILMN_2791811	Oxct1	15	3976383	4105344	+	0.00181842
ILMN_2788546	Rer1	4	154448219	154460491	-	0.00182138
ILMN_1232537	Ugt1a13	1	89951963	90115579	+	0.00182416
ILMN_2752873	Myo1g	11	6406551	6420968	-	0.0018303
ILMN_2694179	Ppp1ca	19	4192178	4195419	+	0.00183952
ILMN_1258526	Spc24	9	21560547	21564733	-	0.00184675
ILMN_1225406	Ms4a7	19	11395529	11410636	-	0.00185074
ILMN_1231896	Tmc6	11	117627302	117643512	-	0.00185415
ILMN_1257501	Pafah2	4	133952235	133983328	+	0.00185739
ILMN_2990220	Apoa4	9	46048779	46051542	+	0.00186051
ILMN_2609323	Myo9b	8	73796613	73884611	+	0.00187023
ILMN_2727921	Lsp1	7	149676979	149692676	-	0.00187063
ILMN_1215862	Pdlim2	14	70564025	70577488	-	0.0018758
ILMN_2747651	Psap	10	59740375	59765342	+	0.00187628
ILMN_2713464	Prelid1					0.00187914
ILMN_1226259	Xaf1					0.001883
ILMN_2615557	Schip1	3	68376429	68430355	+	0.00188393
ILMN_2665629	Pex11c	8	3457105	3467680	-	0.00188666
ILMN_2936165	Phlda3	1	137662696	137665713	+	0.00190451
ILMN_1234589	Lsm7					0.0019212
ILMN_2642417	Rcan2	17	43938800	44176465	+	0.00193837
ILMN_2657828	Tnfrsf19	14	61582873	61665306	-	0.00193914
ILMN_2832658	Large	8	75338498	75877439	-	0.00193977
ILMN_2632206	Gimap7	6	48668620	48674635	+	0.00194593
ILMN_1229370	Fbln2	6	91162449	91222534	+	0.00194687
ILMN_2450817	Dnajc16	4	141316104	141346846	-	0.00196011
ILMN_2863965	Ciita	16	10488372	10527657	+	0.00196445
ILMN_2792089	Slc35f2	9	53619544	53665960	+	0.0019753
ILMN_2484987	Prc1	7	87439403	87461145	+	0.00201019
ILMN_2681347	LOC328752					0.0020153
ILMN_1238597	Rtn4ip1	10	43621613	43667668	+	0.0020173
ILMN_2602185	Bcl2l13	6	120786248	120842860	+	0.00202557
ILMN_1228404	Ptpn6	6	124670735	124683584	-	0.0020292
ILMN_2984744	Tmem120a	5	136211355	136220141	-	0.0020311
ILMN_1241695	D930001I22Rik	2	163292115	163298365	-	0.00204325
ILMN_2657857	Thop1	10	80532862	80544964	+	0.00205624
ILMN_1254307	Alkbh3	2	93820707	93850964	-	0.00206266
ILMN_2634108	Rcan3	4	134968223	134989768	-	0.00206441
ILMN_2657790	Lmna	3	88285070	88313878	-	0.00207693
ILMN_2969919	Klrk1	6	129560341	129573882	-	0.00207732
ILMN_2744129	Sdcbp2	2	151398358	151415741	+	0.00209664
ILMN_2724294	2010110K16Rik	9	117974213	118059198	-	0.00210268
ILMN_2792809	Dhrs1	14	56357857	56364527	-	0.0021086
ILMN_2775937	Hoxb7	11	96145877	96151650	+	0.00210973
ILMN_1217331	AA968343	2	34965012	35034342	+	0.00210977
ILMN_2648317	Slc1a4	11	20202208	20232687	-	0.0021104
ILMN_2844784	Ttc17	2	94140924	94246845	-	0.00212097
ILMN_1254112	2810055F11Rik	12	73174415	73186426	-	0.00212467
ILMN_2966104	Entpd5	12	85714825	85749979	-	0.00213665
ILMN_2724558	Capns1	7	30971961	30980183	-	0.00213845
ILMN_3118707	Chi3l3	3	105950472	105970482	-	0.00214017
ILMN_2463181	Gm16372					0.00214585
ILMN_2631093	Mpv17	5	31443033	31460526	-	0.00214667
ILMN_2602687	Dusp2	2	127161895	127164112	+	0.00217137
ILMN_1214937	C1qc	4	136445719	136448980	-	0.00217715
ILMN_2712066	Golm1	13	59736357	59777145	-	0.0021775
ILMN_1232183	Rexo2	9	48276619	48288716	-	0.00217851
ILMN_1234901	Cdk5rap1	2	154161116	154198746	-	0.0021792
ILMN_2682917	Gbp1	3	142257811	142282140	+	0.00218402
ILMN_2914744	Fam126a	5	23421094	23536508	-	0.00219782
ILMN_2745889	Ubxn8	8	34731481	34752431	-	0.00220335
ILMN_2589401	Nckipsd	9	108710711	108720697	+	0.00220468
ILMN_1259148	Fam78a	2	31905575	31940377	-	0.00222415
ILMN_1225723	5830496L11Rik					0.00222848
ILMN_2615559	Mpeg1	19	12535546	12538291	+	0.00223234
ILMN_2427096	Cd44	2	102651298	102741767	-	0.00223641
ILMN_2822579	Daglb	5	144233814	144266810	+	0.00224599
ILMN_2727920	Aim1l	4	133621827	133648419	+	0.00224691
ILMN_2612206	Add1	5	34916313	34974957	+	0.00224836
ILMN_2803674	Entpd4	14	69955242	69984744	+	0.00225889
ILMN_2746086	4631422O05Rik					0.00226166
ILMN_3163053	Lrrc20	10	60938581	61044990	+	0.00226524
ILMN_2985228	Ap3s1	X	36038769	36039347	-	0.00227536
ILMN_2686825	Spp1	5	104864137	104870069	+	0.00227721
ILMN_1212938	Jak3	8	74200195	74214474	+	0.00227925
ILMN_2751935	1200009I06Rik	12	112655800	112669394	+	0.00229858
ILMN_2793739	Oxnad1	14	32899136	32916388	+	0.00230165
ILMN_2970429	N6amt1	16	87354430	87368987	+	0.00231083
ILMN_2717366	Rcan2	17	43938800	44176465	+	0.00233009
ILMN_2884968	Tlcd2	11	75275217	75284401	+	0.00234285
ILMN_2932964	Fancl	11	26286135	26371876	+	0.0023434
ILMN_2710819	1300010F03Rik	14	79248991	79602117	+	0.0023445
ILMN_1223029	Pfkfb4	9	108893947	108934737	+	0.00236707
ILMN_2451556	Cdc34	10	79144940	79151139	+	0.00236911
ILMN_3044633	Vcl	14	21748655	21852895	+	0.00237615
ILMN_1253348	Psap	10	59740375	59765342	+	0.00237994
ILMN_2771034	Tlr1	5	65316073	65323938	-	0.00238401
ILMN_1229458	Cd6	19	10863829	10904548	-	0.00238885
ILMN_2706120	Taf6l	19	8848984	8860753	-	0.00239082
ILMN_1249568	S100a1	3	90314956	90318314	-	0.00241124
ILMN_2739999	Selplg	5	114268561	114280442	-	0.00241795
ILMN_3006219	Psmb8	17	34335344	34338211	+	0.00242218
ILMN_2735350	2010305C02Rik	11	75275217	75284401	+	0.00242456
ILMN_3152079	3830612M24					0.00242636
ILMN_1239786	2900016J09Rik					0.0024404
ILMN_2755519	Cml4	6	85780382	85782076	-	0.00244317
ILMN_1252111	Oxnad1	14	32899136	32916388	+	0.00244387
ILMN_2648292	Prpf19	19	10969782	10980022	+	0.00244555
ILMN_3114585	Plekha2	8	26149616	26212666	-	0.0024468
ILMN_2671671	LOC381498	3				0.00245119
ILMN_2705881	Psmb8	17	34335344	34338211	+	0.00246912
ILMN_2632536	Cog8	8	109568598	109571086	-	0.00247209
ILMN_2958099	Myof	19	37973723	38117848	-	0.00247434
ILMN_1215275	Slc11a1	1	74421777	74432636	+	0.00247594
ILMN_1231503	Csrp3	7	56085768	56099021	-	0.00248547
ILMN_2935789	H2-M3	17	37407179	37411430	+	0.00248667
ILMN_2810405	Nudt16l1	16	4939119	4941019	+	0.00250528
ILMN_2960071	Clec11a	7	51559642	51562256	-	0.0025117
ILMN_2615709	Timp1	X	20447292	20451861	+	0.00252929
ILMN_3091003	Gas7	11	67268939	67498476	+	0.00253474
ILMN_2471166	Tpmt	13	47120539	47140106	-	0.00253803
ILMN_2771665	Otud7b	3	95908450	95965052	+	0.00253915
ILMN_2754104	Gal3st1	11	3883639	3899329	+	0.00254328
ILMN_2612484	Immp2l	12	41750677	43056575	+	0.00255117
ILMN_2880906	Arhgap9	10	126760783	126766999	+	0.00255342
ILMN_2937320	Srpx	X	9615103	9694835	-	0.00255609
ILMN_2715661	Apoc2	7	20256933	20266772	-	0.00255641
ILMN_2923607	Echs1	7	147291609	147302375	-	0.00256314
ILMN_1233901	Fam129a	1	153418316	153569069	+	0.00257447
ILMN_2793522	Pparg	6	115372091	115440419	+	0.00258193
ILMN_1249514	Tnfsf13b	8	10006633	10036000	+	0.00258411
ILMN_1245307	Cyb5	18	85020730	85049793	+	0.0025959
ILMN_3133095	5031439G07Rik	15	84774366	84818430	-	0.00260064
ILMN_2757125	3110040N11Rik	7	88927068	88934364	-	0.00260139
ILMN_1241307	Lyplal1	1	187911610	187941189	-	0.00261822
ILMN_2674324	Pip4k2a	2	18763882	18919753	-	0.00262378
ILMN_2597710	Pla2g6	15	79116660	79158583	-	0.00263039
ILMN_1236317	Lrrc8c	5	105948407	106042037	+	0.00263579
ILMN_2686841	Tex264	9	106561084	106588246	-	0.0026395
ILMN_2639397	Nhp2	11	51433237	51437216	+	0.00264305
ILMN_2946184	Apip	2	102913832	102932801	+	0.00266178
ILMN_2888552	Stat1	1	52176282	52218704	+	0.00266183
ILMN_1230505	Adhfe1	1	9538029	9568051	+	0.0026671
ILMN_3070469	Ap1s1	5	137510863	137522005	-	0.00267327
ILMN_2772248	Il2rg	X	98456744	98464362	-	0.00268503
ILMN_2712986	Pfn1	11	70465352	70468146	-	0.00269788
ILMN_1236320	Stard3nl	13	19449545	19487621	-	0.00271222
ILMN_3009243	Cst3	2	148697458	148701428	-	0.00271443
ILMN_1249441	Akr1b10	6	34334218	34346950	+	0.00271569
ILMN_1233293	Rcbtb2	14	73551340	73583500	+	0.00271942
ILMN_2619380	Rtn4	11	29592947	29644331	+	0.0027226
ILMN_2539511	M6prbp1	17	56418392	56429934	-	0.00275152
ILMN_2754990	Trps1					0.00276348
ILMN_1214944	Itpk1	12	103806793	103943079	-	0.00276592
ILMN_3033533	Rab10	12	3249429	3309959	-	0.00276678
ILMN_1236624	Ccl19					0.00278276
ILMN_2690603	Vat1	11	101320059	101327544	-	0.00278379
ILMN_3006451	Arhgef16	4	153652595	153675785	-	0.00278981
ILMN_2740207	Ccdc120	X	7308840	7328031	-	0.00279246
ILMN_2668289	Gbp2	3	142283627	142300972	+	0.00279613
ILMN_1247125	Cdc20	4	118105506	118109957	-	0.00280564
ILMN_1226962	A530057A03Rik	2	127250935	127261828	+	0.00280686
ILMN_2763115	Pde4d	13	109240142	110743669	+	0.00281908
ILMN_2419138	Pecam1	11	106515531	106611942	-	0.00282156
ILMN_2776600	C030017D11Rik	2	158235584	158324989	+	0.00283231
ILMN_1236908	Uck1	2	32110522	32115679	-	0.00284637
ILMN_2769330	Ppp1ca	19	4192178	4195419	+	0.00284911
ILMN_2594433	Was	X	7658579	7667624	-	0.0028547
ILMN_1225602	Prosc	8	28153075	28165038	+	0.00286191
ILMN_1226683	Ptpn18	1	34516591	34530620	+	0.00286513
ILMN_1216539	Med16	10	79357455	79371637	-	0.00286652
ILMN_3009558	Tmem106a	11	101443556	101453102	+	0.00288065
ILMN_2934533	Blm	7	87599977	87679996	-	0.00288827
ILMN_1214118	Emp1	6	135312949	135333191	+	0.00289926
ILMN_2693940	Vps29	5	122804378	122814993	+	0.00290255
ILMN_2674884	Tmem106c	15	97794710	97800705	+	0.00290684
ILMN_2742068	Psmd14	2	61549751	61638433	+	0.00291439
ILMN_2670508	Rrm2	12	25393106	25399011	+	0.00291819
ILMN_2769918	Myl6					0.00292854
ILMN_2924831	Emp3	7	53173398	53176658	-	0.00293265
ILMN_2800466	Gfm1	3	67234018	67280451	+	0.0029367
ILMN_3122383	Psmc3ip	11	100953137	100956750	-	0.00294237
ILMN_1258028	Cd63	10	128345975	128349872	+	0.00294607
ILMN_1242333	Serpinb6a	13	34009796	34027865	-	0.00294717
ILMN_2650739	Rpl22	4	151699851	151708180	+	0.00295096
ILMN_1238000	Znhit3	11	84724452	84729868	-	0.00295392
ILMN_2647820	Gdf3	6	122555421	122560105	-	0.00295822
ILMN_2888181	Lrrfip2	9	111020639	111127829	+	0.00295858
ILMN_1221893	Fam49b	15	63760652	63892010	-	0.00296093
ILMN_2507286	Dap	15	31154180	31204090	+	0.00296331
ILMN_2775098	H2afy					0.00296804
ILMN_1255496	Fxyd5	7	31817741	31827500	-	0.00297198
ILMN_1248108	Nin	12	71112422	71212912	-	0.00297672
ILMN_2720429	Tsku	7	105499378	105509798	-	0.00298332
ILMN_3111593	Pold1	7	51788116	51804219	-	0.00299924
ILMN_2655721	Dnahc11	12	119116456	119437516	-	0.00300978
ILMN_2989650	Hfe	13	23793903	23802723	-	0.00302734
ILMN_1215903	2700046G09Rik	19	32463706	32464624	+	0.00303879
ILMN_2673211	Vps29	5	122804378	122814993	+	0.00304644
ILMN_2598775	Lamb3	1	195128151	195170072	+	0.00305208
ILMN_1257575	Rhoj	12	76409309	76502443	+	0.00305292
ILMN_2732907	Tuba1a	15	98780272	98783982	-	0.00306565
ILMN_2723920	Fth1	19	10057194	10059582	+	0.00306899
ILMN_2668608	Cxcr3	X	98926874	98929608	-	0.00306953
ILMN_2440530	Mrps18a	17	46247935	46265859	+	0.00307519
ILMN_1239332	Mobkl2a	10	80149889	80154234	-	0.00308884
ILMN_3122961	Stk39	2	68048502	68310325	-	0.00309162
ILMN_2867899	Cyp2b10	7	26682639	26711643	+	0.00310205
ILMN_2703492	Smox	2	131317232	131351658	+	0.00310597
ILMN_1236700	Dock2	11	34126815	34597394	-	0.00310783
ILMN_3147074	Ccl7	11	81859214	81861027	+	0.00312173
ILMN_1226366	Smarcal1	1	72629825	72679708	+	0.00312212
ILMN_2691613	Ch25h	19	34548720	34549616	-	0.00312709
ILMN_2501489	Pira3	7	3859882	3867105	-	0.00313685
ILMN_2696199	E130306D19Rik	4	43509014	43512567	-	0.00314068
ILMN_2821460	Ugt2b36	5	87494952	87521580	-	0.00314513
ILMN_3150996	1810063B05Rik	8	128946428	128949334	+	0.00314984
ILMN_2642913	Nans	4	46502120	46516504	+	0.00315855
ILMN_2955883	Lbh	17	73267645	73291282	+	0.00315918
ILMN_2933914	Pdgfrb	18	61204804	61244715	+	0.00316704
ILMN_1248028	Plscr2	9	92170440	92192573	+	0.00317008
ILMN_2999654	Pstpip1	9	55937769	55976695	+	0.00318704
ILMN_3052430	Stx8	11	67779695	68020650	+	0.00318934
ILMN_1250279	H2-gs10	17	35576161	35580588	+	0.00321027
ILMN_2659229	1810058I24Rik	6	35202654	35213496	+	0.00322966
ILMN_2731407	Snap23	2	120393407	120426991	+	0.00324335
ILMN_1234812	H2afy2	10	61201413	61246895	-	0.00325694
ILMN_1247199	Psmd8	7	29959274	29965550	-	0.00325865
ILMN_2967266	A330040H08Rik					0.00327546
ILMN_2838564	Rarb	14	17263353	17407724	-	0.00328534
ILMN_2655577	Tmem189					0.00328537
ILMN_2870696	C1qa	4	136451832	136454718	-	0.00328776
ILMN_2446175	Katnb1	8	97605189	97622956	+	0.00330802
ILMN_2605512	Jak3	8	74213113	74214474	+	0.00331311
ILMN_2653567	Pex19	1	174056886	174066624	+	0.00333049
ILMN_2916705	Cd72	4	43459334	43467500	-	0.00334803
ILMN_2876071	Cd86	16	36603955	36666167	-	0.00335985
ILMN_2658786	Aqp8	7	130605886	130611517	+	0.00336847
ILMN_2717916	Coq2	5	101083742	101104159	-	0.00337344
ILMN_3008924	Sh3kbp1	X	156065204	156416001	+	0.00338289
ILMN_2751494	Ociad2	5	73713438	73730186	-	0.00338641
ILMN_2597030	A330044H09					0.00339493
ILMN_2771176	Gga2	7	129130236	129164736	-	0.00339986
ILMN_2843698	G3bp2	5	92483540	92512684	-	0.00340367
ILMN_2702303	Arhgap22	14	34030009	34183120	+	0.0034107
ILMN_2883326	Psme1	14	56197331	56200364	+	0.00341158
ILMN_2659317	Selplg	5	114268561	114280442	-	0.0034137
ILMN_2955818	Arhgap18	10	26492283	26638454	+	0.00342287
ILMN_1235281	Sorl1	9	41772803	41932380	-	0.00343038
ILMN_1245757	Fahd2a	2	127261951	127270301	-	0.00346225
ILMN_2816180	2810484G07Rik	2	174276196	174283383	+	0.00346502
ILMN_2903972	Slc39a11	11	113106167	113511393	-	0.00346677
ILMN_2635895	Tex264	9	106561084	106588246	-	0.00346765
ILMN_2665666	G6pc3	11	102050934	102055395	+	0.00349049
ILMN_2754479	Cops4	5	100947328	100976822	+	0.00349805
ILMN_2474061	LOC231081	5	30120688	30121759	-	0.00350129
ILMN_2834696	Es22	8	95725117	95753518	-	0.00350729
ILMN_2678019	Chmp6	11	119774755	119780862	+	0.00350868
ILMN_2617194	Atic	1	71603724	71626205	+	0.00351663
ILMN_2776431	Eif4e3	6	99207478	99616791	-	0.00353019
ILMN_1246737	Il10	1	132916422	132921551	+	0.00353898
ILMN_1249776	Lcn2	2	32240153	32243317	-	0.00355817
ILMN_1239087	Snapin	3	90291948	90294955	-	0.00356313
ILMN_2675669	Gtse1	15	85690406	85707003	+	0.00356605
ILMN_1217041	Fam162a	16	36043930	36071601	-	0.0035775
ILMN_2756379	Rassf1	9	107453886	107464594	+	0.0035941
ILMN_3009260	Gga2	7	129130236	129164736	-	0.00359909
ILMN_2881019	Slc7a7	14	54989128	55028297	-	0.0036034
ILMN_2705689	Cldn2	X	136335367	136345925	+	0.0036396
ILMN_2672380	Zfyve16	13	93257063	93300823	-	0.00364082
ILMN_2671204	C730027J19Rik	7	126669779	126686874	+	0.00364632
ILMN_1248002	Rab43	6	87738847	87762158	-	0.00365197
ILMN_2882425	Parvg	15	84154456	84173372	+	0.00366173
ILMN_2668706	LOC212399					0.00368354
ILMN_1247681	Apol11b	15	77464377	77473708	-	0.00368678
ILMN_1218602	Cd3e	9	44806826	44817673	-	0.0036961
ILMN_2729985	IGHV5S12_U04228_Ig_heavy_variable_5S12_119					0.00369944
ILMN_2627528	Glipr2	4	43970273	43991990	+	0.00373603
ILMN_3070951	Enc1	13	98011125	98022989	+	0.0037386
ILMN_1238505	Fhl2	1	43179919	43220714	-	0.00374727
ILMN_2712075	Shisa5	9	108941079	108960238	+	0.00376973
ILMN_2908070	Faim	9	98886792	98902437	+	0.00378205
ILMN_2954265	Mad2l1	6	66485384	66491027	+	0.00379102
ILMN_1227459	Zwint	10	72117593	72137712	+	0.00380337
ILMN_1240318	Plac8	5	100982744	101001264	-	0.00381038
ILMN_1255479	Dusp8	7	149265395	149281748	-	0.00381192
ILMN_1244584	Tmc6	11	117627302	117643512	-	0.0038148
ILMN_2764580	Rasa4	5	136559786	136587730	+	0.00381501
ILMN_1238847	Chi3l3	3	105950472	105970482	-	0.00382634
ILMN_3053593	Tor2a	2	32612754	32617764	+	0.00384356
ILMN_1237886	Itgb7	15	102046426	102062366	-	0.00386252
ILMN_2770386	Il4i1	7	52071740	52096179	+	0.00386262
ILMN_2976519	Pira6	7	3835842	3849695	-	0.00386781
ILMN_2778872	Rcan1	16	92392200	92466370	-	0.00387421
ILMN_2988143	Cml2	6	85815416	85819152	-	0.00387672
ILMN_1228031	Atg7	6	114593143	114809954	+	0.00389579
ILMN_1213001	LOC385699					0.00389821
ILMN_2725305	Apoa4	9	46048779	46051542	+	0.00390752
ILMN_2519488	Trp53inp1	4	11083578	11101526	+	0.00391832
ILMN_1227434	Fam26f	10	33845875	33847778	-	0.0039206
ILMN_2733778	Hspb1	5	136363789	136365433	+	0.00392987
ILMN_2734410	1810011H11Rik	14	33630343	33630689	+	0.00393699
ILMN_1250349	Oasl1	5	115373249	115387924	+	0.00394221
ILMN_2971479	A230005G17Rik					0.00394755
ILMN_2706269	Ifi35	11	101309721	101320012	+	0.00397347
ILMN_1222269	Ncf2-rs					0.00398345
ILMN_2625290	Vac14	8	113142499	113243939	+	0.00399034
ILMN_2690506	2610039C10Rik	16	90719557	90727649	-	0.00399348
ILMN_2913326	Lilrb4	10	51200446	51216419	+	0.00400655
ILMN_1236702	Apoa4	9	46048779	46051542	+	0.00400739
ILMN_2834123	Sema7a	9	57787942	57810672	+	0.00404754
ILMN_2790357	Spag4	2	155890911	155896353	+	0.00405092
ILMN_2504368	Nxph1	6	8898431	9199032	+	0.00405328
ILMN_2659896	Pdlim2	14	70564025	70577488	-	0.00405605
ILMN_2619767	Vcam1	3	115813059	115832375	-	0.00407494
Gene transcripts displaying increased expression with low fat diet in SM/J
Probe ID	Gene Symbol	Chromosome	Start	Stop	Strand	pvalue
ILMN_1237485	Enho	4	41585177	41587357	-	3.52e-08
ILMN_1223050	AA517739	16	90229401	90284670	-	1.29e-07
ILMN_1251067	BC021891	8	128434350	128471339	+	3.14e-07
ILMN_3161263	Fzd5	1	64777132	64784324	-	4.63e-07
ILMN_2479977	Enho	4	41585177	41587357	-	6.25e-07
ILMN_2900617	Tle6	10	81053649	81063818	-	6.94e-07
ILMN_2595395	Slc17a2	13	23898862	23917049	+	1.4e-06
ILMN_1224254	Esrp2	8	108654219	108660874	-	1.97e-06
ILMN_1216987	Abca2	2	25284223	25304060	+	2.78e-06
ILMN_2661971	Gm2a	11	54911617	54924400	+	4.12e-06
ILMN_2859518	Krtcap3	5	31554064	31555575	+	4.26e-06
ILMN_2514368	Lrrc3	10	77360320	77365281	-	4.29e-06
ILMN_1230765	Tpst1	5	130549196	130611599	+	4.45e-06
ILMN_1226461	A930002F06Rik					4.93e-06
ILMN_1234111	Vtn	11	78312593	78315826	+	5.55e-06
ILMN_1233113	9930039L23Rik					6.23e-06
ILMN_2703242	BC031575	16	14110626	14159367	-	6.34e-06
ILMN_2491232	Usp36	11	118120965	118151545	-	6.37e-06
ILMN_2699881	Abca9	11	109962063	110029510	-	6.99e-06
ILMN_1224586	D130036J04Rik					8.11e-06
ILMN_3037668	Prosc	8	28153075	28165038	+	8.56e-06
ILMN_2684173	Slc3a1	17	85462826	85489548	-	9.03e-06
ILMN_1248487	Grtp1	8	13176869	13200624	-	9.49e-06
ILMN_1213148	Slc2a8	2	32828510	32837603	-	1.15e-05
ILMN_3163486	Heca	10	17620272	17667873	-	1.19e-05
ILMN_2769418	Apom	17	35265942	35268697	-	1.2e-05
ILMN_2464217	Zfp275	X	70587960	70604419	+	1.25e-05
ILMN_2468451	C430014D17Rik	3	90145576	90162042	+	1.25e-05
ILMN_2699880	Abca9	11	109962063	110029510	-	1.26e-05
ILMN_2773215	Epb4.1l4b	4	57004844	57156309	-	1.32e-05
ILMN_2690061	Hnrpdl	5	100462596	100468683	-	1.48e-05
ILMN_2599858	Pbx2	17	34729416	34734286	+	1.59e-05
ILMN_1217058	Slc17a2	13	23898862	23917049	+	1.68e-05
ILMN_2641915	5330408N05Rik	2	69524872	69551573	-	1.85e-05
ILMN_2589819	Rabggtb	3	153570419	153575023	-	1.91e-05
ILMN_2441909	Tbc1d2b	9	90096885	90165642	-	1.93e-05
ILMN_2775064	Epb4.1l4b	4	57004844	57156309	-	1.99e-05
ILMN_1235921	Ubtf	11	102167238	102180787	-	2.03e-05
ILMN_2916782	Apom	17	35265942	35268697	-	2.14e-05
ILMN_1258916	Atp13a3	16	30312509	30388923	-	2.14e-05
ILMN_1258022	9430003J03Rik	12	113199587	113205188	-	2.15e-05
ILMN_2868987	Smpd1	7	112702939	112706901	+	2.2e-05
ILMN_1250278	Sdad1	5	92713036	92739050	-	2.27e-05
ILMN_1221940	8430419L09Rik	6	135147995	135194973	+	2.41e-05
ILMN_2735633	Nfat5	8	109817370	109903417	+	2.46e-05
ILMN_2609887	Fgfr2	7	137305965	140315033	-	2.46e-05
ILMN_2846803	Camkk2	5	123183197	123214303	-	2.53e-05
ILMN_2502471	BC023892	9	85214046	85220757	-	2.53e-05
ILMN_2539768	LOC384508					2.59e-05
ILMN_2563847	Azi2	9	117949617	117978912	+	2.6e-05
ILMN_2594031	BC011468	15	75916024	75920443	-	2.64e-05
ILMN_2423282	Dleu2	null	null	null	null	2.7e-05
ILMN_1215670	9130422G05Rik	4	82866204	82970159	-	2.81e-05
ILMN_2979190	Habp2	19	56362428	56394579	+	2.82e-05
ILMN_2742311	Cyp39a1	17	43804474	43887794	+	2.86e-05
ILMN_2788221	Kng1	16	23057938	23082141	+	2.88e-05
ILMN_1259632	1700051I12Rik	2	180721240	180752245	+	2.92e-05
ILMN_1218148	7030409N11Rik	13	100787949	100874025	-	3.16e-05
ILMN_2521965	Slc30a3	5	31388479	31395988	-	3.22e-05
ILMN_2709392	1500031N24Rik	15	75799553	75806298	+	3.3e-05
ILMN_2893749	Hmox2	16	4726361	4766742	+	3.3e-05
ILMN_3093626	Porcn	X	7770974	7783651	-	3.33e-05
ILMN_2726315	Sdf4	4	155366981	155387719	+	3.46e-05
ILMN_2701582	Cbs	17	31749568	31774144	-	3.69e-05
ILMN_2804702	Suhw2	10	75495459	75505708	+	3.72e-05
ILMN_2795854	1190017O12Rik	16	92301531	92313286	+	3.74e-05
ILMN_2890935	Avpr1a	10	121885555	121890509	+	3.76e-05
ILMN_3006911	Cyp4f13	17	33061633	33084347	-	3.84e-05
ILMN_2728270	B4galnt1	10	126602281	126609386	+	3.89e-05
ILMN_3135640	Amigo1	3	107989268	107995204	+	4.12e-05
ILMN_2491301	Usp16	16	87454948	87483762	+	4.16e-05
ILMN_2416470	Atg2b	12	106851749	106923451	-	4.23e-05
ILMN_2593208	Imp3	9	56785282	56786205	+	4.4e-05
ILMN_2552490	6720463L11Rik					4.54e-05
ILMN_1230318	Cbs	17	31749568	31774144	-	4.6e-05
ILMN_1226104	Ocln	13	101266462	101322673	-	4.61e-05
ILMN_2490287	1700129L13Rik	10	82158905	82205173	+	4.62e-05
ILMN_1254672	A630099L06Rik					4.66e-05
ILMN_2512092	4930581F22Rik	9	34924313	34938507	+	4.69e-05
ILMN_2461871	Scamp1					4.71e-05
ILMN_2657066	Ep400	5	111093392	111199736	-	4.81e-05
ILMN_2674367	Agrn	4	155539399	155560010	-	4.97e-05
ILMN_2580159	C230070D10Rik					4.99e-05
ILMN_2933834	Mib1	18	10725546	10818702	+	5.21e-05
ILMN_3155789	Smad5	13	56804371	56843738	+	5.25e-05
ILMN_2719296	Mfn1	3	32428387	32478161	+	5.51e-05
ILMN_3005873	Sort1	3	108087009	108164429	+	5.54e-05
ILMN_1257851	LOC384273					5.69e-05
ILMN_2452219	C130027E04Rik	9	34994370	35007477	-	5.69e-05
ILMN_2727847	Kalrn	16	33974344	34573618	-	5.7e-05
ILMN_1250063	Ppp2r5d	17	46819941	46841896	-	5.76e-05
ILMN_2789294	Tmem25	9	44601859	44607390	-	5.88e-05
ILMN_2773169	Grb7	11	98307708	98316687	+	5.9e-05
ILMN_1225461	5330432H08Rik					5.97e-05
ILMN_2654074	Sesn1	10	41530380	41628230	+	5.99e-05
ILMN_1237089	Ganab	19	8972601	8991156	+	6.1e-05
ILMN_1242999	Avpr1a	10	121885555	121890509	+	6.25e-05
ILMN_3093089	Tardbp	4	147986491	148001128	-	6.32e-05
ILMN_2581178	D930007M19Rik					6.43e-05
ILMN_1250531	Slc19a2	1	166179177	166195516	+	6.85e-05
ILMN_2868927	1110006G06Rik	7	29937531	29941253	-	7.01e-05
ILMN_2529754	LOC380616					7.09e-05
ILMN_1215336	Zfp422-rs1	17	33378464	33392088	-	7.27e-05
ILMN_3050275	Kng2	16	22985927	23029174	-	7.34e-05
ILMN_2699665	1810029C22Rik	8	4102787	4105835	-	7.4e-05
ILMN_1252698	Btd	14	32454214	32481765	+	7.4e-05
ILMN_1218317	9930116O05Rik					7.76e-05
ILMN_2913078	Cps1	1	67169600	67277833	+	7.8e-05
ILMN_1219908	Tmem8	17	26250261	26260199	+	7.95e-05
ILMN_1236245	Rab11fip4	11	79404714	79511525	+	7.98e-05
ILMN_2674234	4833413G10Rik	5	3596066	3637232	+	8.08e-05
ILMN_3163529	Smurf2					8.1e-05
ILMN_1251178	AW536289	11	63699294	63735792	-	8.15e-05
ILMN_2819859	Tbc1d2b	9	90096885	90165642	-	8.48e-05
ILMN_2961221	Slco2a1	9	102910819	102990179	+	8.49e-05
ILMN_1228748	Foxa3	7	19598631	19608887	-	8.62e-05
ILMN_2916489	Pbx2	17	34729416	34734286	+	8.66e-05
ILMN_2433848	Slco2a1	9	102910819	102990179	+	8.67e-05
ILMN_1252149	6.03e+24					8.7e-05
ILMN_2457773	E330009J07Rik	6	40351374	40386134	-	8.73e-05
ILMN_2720770	Dcps	9	34931993	34983646	-	8.74e-05
ILMN_2933463	Plg	17	12571474	12612250	+	8.77e-05
ILMN_2798402	Lcat	8	108463451	108467282	-	8.79e-05
ILMN_2637808	Icam4	9	20833817	20834975	+	8.88e-05
ILMN_2708871	F7	8	13026034	13035809	+	9.02e-05
ILMN_2801652	Traf4	11	77972001	77979091	-	9.03e-05
ILMN_1260420	Suv420h2	7	4691717	4699116	+	9.09e-05
ILMN_2761645	Fetub	16	22920295	22939839	+	9.13e-05
ILMN_2480542	Vamp1	6	125165569	125194561	+	9.17e-05
ILMN_1236308	LOC268730					9.23e-05
ILMN_2644504	Rnase4	14	51710871	51725815	+	9.33e-05
ILMN_2456401	1810015C11Rik	null	null	null	null	9.75e-05
ILMN_2608666	Iqwd1	1	167259634	167390358	-	9.85e-05
ILMN_1251883	A830096H11Rik					9.88e-05
ILMN_2612117	Agxt	1	95031853	95041998	+	0.000102409
ILMN_2730803	E130307M08Rik	17	56145134	56156213	+	0.00010253
ILMN_2631534	Nags	11	102006827	102010791	+	0.000105297
ILMN_2627022	Itih4	14	31699662	31715167	+	0.000107195
ILMN_2476329	Whrn	4	63075944	63157025	-	0.000110417
ILMN_2624544	Helb	10	119520664	119550043	-	0.000111559
ILMN_2688075	Cyp51	5	4081145	4104746	-	0.000118172
ILMN_1247070	A430088H15Rik					0.000123409
ILMN_1238820	LOC332788					0.000123605
ILMN_2813577	Tmem166	6	81991037	82043093	+	0.000126028
ILMN_2430374	Uba1	X	20235452	20260305	+	0.000127195
ILMN_2728521	Smpd1	7	112702939	112706901	+	0.000127208
ILMN_2768805	Pkn2	3	142456266	142516848	-	0.000128514
ILMN_2442075	Topors	4	40206634	40216883	-	0.000129227
ILMN_2996877	Dncic1	6	5675639	5978039	+	0.000129879
ILMN_2956881	Ppp2r5d	17	46819941	46841896	-	0.000133614
ILMN_2725466	4932442K20Rik	5	96499352	96593190	-	0.000135464
ILMN_2956092	Rassf4	6	116583026	116623809	-	0.000136193
ILMN_2623735	Ccbl1	2	30040644	30061367	-	0.000137579
ILMN_1258099	BC024659	13	41345213	41371946	+	0.000139013
ILMN_1216440	Gne	4	44046947	44097049	-	0.000140136
ILMN_2986051	Ccbl1	2	30040644	30061367	-	0.000141962
ILMN_2717045	Prdx4	X	151758461	151775297	-	0.000143532
ILMN_2652518	2410024A21Rik	12	106851749	106923451	-	0.00014501
ILMN_1223340	E030022H21	11	102150614	102157945	-	0.000147673
ILMN_2479708	9130230N09Rik	null	null	null	null	0.000150171
ILMN_3085317	Zc3h14	12	99985178	100025984	+	0.000153309
ILMN_1213030	Map4k2	19	6341135	6355615	+	0.000154827
ILMN_2721198	Ggnbp1	17	27110162	27173323	+	0.000156658
ILMN_3001824	Serpinf2	11	75245234	75253093	-	0.0001597
ILMN_1244531	9330155C01Rik					0.000160945
ILMN_1229993	Dnajc12	10	62845191	62871588	+	0.000162491
ILMN_1251165	Rnf134	19	47108109	47125335	-	0.000166257
ILMN_2688912	F10	8	13037308	13056676	+	0.000167432
ILMN_3008859	Ctsc	7	95426595	95459398	+	0.000168564
ILMN_2669333	Dapk2	9	66006030	66120049	+	0.000169656
ILMN_1236158	Rps5	7	13507639	13512035	+	0.000171559
ILMN_2514723	1110067B18Rik	5	53658345	53674749	+	0.000172029
ILMN_1223852	9830165L15Rik					0.000175343
ILMN_1256968	9330151L19Rik	12	70300357	70300855	+	0.000175635
ILMN_1232567	Fga	3	82830076	82836192	+	0.000175782
ILMN_3155180	Itpr2	6	146056821	146450745	-	0.000176948
ILMN_2699637	Lisch7	7	31742428	31768188	-	0.000177109
ILMN_1253452	9530068E07Rik	11	52209930	52222230	+	0.000177111
ILMN_2439102	C130002N06					0.000181749
ILMN_2612079	Rrbp1	2	143773131	143836999	-	0.000185173
ILMN_2989955	Bmp1	14	70874367	70919995	-	0.000185947
ILMN_2545559	4933439F18Rik	11	60230647	60264429	+	0.00019072
ILMN_2734661	Hagh	17	24987435	25001395	+	0.000193828
ILMN_1251494	A630056H20Rik					0.000194924
ILMN_2558071	E130202F10Rik					0.000195201
ILMN_1214117	9530065M15Rik					0.000195995
ILMN_2451486	E430026H10Rik	null	null	null	null	0.000203812
ILMN_1260445	Fxr2h	11	69446492	69466799	+	0.000204713
ILMN_2924942	Klkb1	8	46354796	46393820	-	0.000207225
ILMN_3002610	Phf7	14	32050882	32064404	-	0.000210552
ILMN_2797726	Steap2	5	5665954	5694578	-	0.000215314
ILMN_2875251	Ang1	14	51716088	51721680	+	0.000217754
ILMN_2971721	2410025L10Rik	5	110790770	110816146	-	0.000218039
ILMN_2686244	Rassf4	6	116583026	116623809	-	0.000218147
ILMN_1259683	Dusp11	6	85892262	85911661	-	0.000218314
ILMN_2551272	6720407G21Rik	8	27229840	27254343	+	0.000220608
ILMN_2616638	D1Bwg0212e	1	39591837	39603726	+	0.000221672
ILMN_1256698	Wrd43	17	71965584	72007231	+	0.000224305
ILMN_2777598	Nr2f6	8	73898022	73905859	-	0.000225509
ILMN_2808186	Gtf2ird2	5	134659889	134700225	+	0.000226923
ILMN_2648089	Snx25	8	47118620	47237511	-	0.000231036
ILMN_2775527	Klkb1	8	46354796	46393820	-	0.000232863
ILMN_2575734	A830054D10Rik					0.0002338
ILMN_1242837	Gtf2ird2	5	134659889	134700225	+	0.000236338
ILMN_1255177	Pdir	16	35397399	35490959	-	0.000236379
ILMN_2961216	Slco2a1	9	102910819	102990179	+	0.000237547
ILMN_1216117	4921514E18Rik					0.000239032
ILMN_1212645	Slc6a13	6	121250245	121287751	+	0.000240679
ILMN_2620803	4833421E05Rik	12	21322282	21329466	+	0.000242745
ILMN_2731865	4732441L20Rik	4	106171421	106178940	-	0.000244605
ILMN_1240445	Stard4	18	33359009	33373516	-	0.000245105
ILMN_2699338	AU019532	1	75177439	75188770	-	0.000245353
ILMN_2661820	Agxt2l1	3	130320493	130338666	+	0.000252295
ILMN_2532023	LOC331380					0.000256401
ILMN_3073665	Atp11c	X	57476467	57845873	-	0.000261119
ILMN_3126522	Kng2	16	22985927	23029174	-	0.000261466
ILMN_1252974	scl0002223.1_98					0.000261648
ILMN_2972748	Epha1	6	42308486	42323267	-	0.000263243
ILMN_3160688	Zfp597	16	3861528	3884561	-	0.000264491
ILMN_2581241	E030003O11Rik					0.000269377
ILMN_2684600	Nalp6	7	148106801	148114439	+	0.000271975
ILMN_1256745	Mapkap1	2	34262291	34480469	+	0.00027304
ILMN_2661628	1110059E24Rik	19	21671803	21727281	-	0.000275437
ILMN_1229957	Il11ra1	4	41647021	41716347	+	0.000276764
ILMN_1220838	C630007L23Rik	18	49992667	50124739	+	0.000280802
ILMN_1242626	A630042M04Rik					0.000281614
ILMN_2732961	5230400G24Rik	1	82721465	82748969	+	0.000282223
ILMN_3082313	Olfr707	7	114034698	114035621	-	0.000284798
ILMN_2852533	Ahcy	2	154885046	154900233	-	0.000288577
ILMN_2518744	Prkwnk4	11	101121881	101138723	+	0.000296853
ILMN_2620574	Apg16l	1	89652445	89689003	+	0.000299778
ILMN_2870788	Upb1	10	74869656	74904424	+	0.000300807
ILMN_2619491	Arfip2	7	112782717	112788930	-	0.000302365
ILMN_1228475	Ulk1	5	111213508	111239100	-	0.000305806
ILMN_1225635	Senp3	11	69486617	69495586	-	0.000307065
ILMN_1220936	Parn	16	13538057	13668248	-	0.000307603
ILMN_1238747	H13	2	152495197	152534406	+	0.000307956
ILMN_1221007	Prkcn	17	79348745	79420156	-	0.000308122
ILMN_2689581	Pipox	11	77694117	77707598	-	0.000308329
ILMN_1250752	Knsl5	9	61765289	61794564	-	0.000308524
ILMN_1215305	Pcaf	17	53706640	53812045	+	0.000309685
ILMN_2698801	Atg9a	1	75177439	75188770	-	0.000309849
ILMN_2615380	Aspg	12	113344894	113365784	+	0.000312261
ILMN_2642313	Fiz1	7	4958661	4965855	-	0.000315647
ILMN_2427349	Zfp148	16	33380922	33500442	+	0.000317306
ILMN_2686700	Abca8a	11	109886948	109957292	-	0.00031931
ILMN_2932574	Mpp4	1	59177779	59215512	-	0.000327838
ILMN_2940510	Tlk2	11	105040121	105145273	+	0.000329864
ILMN_3160137	Aldoc	11	78136470	78141283	+	0.000330855
ILMN_2766942	Syde2	3	145651617	145684007	+	0.000333977
ILMN_2484322	Ank3	10	68996970	69490184	+	0.000336649
ILMN_2775157	Arg1	10	24635036	24647246	-	0.000340559
ILMN_1242799	A730045A15Rik	15	31385654	31460792	-	0.000347405
ILMN_1257313	Nab1	1	52514737	52557204	-	0.000347508
ILMN_2482591	Rps13	7	123475026	123477648	-	0.000348563
ILMN_2538061	Dnajc12	10	62845191	62871588	+	0.000351199
ILMN_1235502	LOC385065					0.000351804
ILMN_2531545	LOC381211					0.000355684
ILMN_1245089	Tle1	4	71778839	71861927	-	0.000362289
ILMN_1215584	Mrpl15	1	4763287	4775820	-	0.000363617
ILMN_2854888	EG385328	X	13788274	13788787	+	0.000365838
ILMN_2507400	Sbno1	5	124818711	124875923	-	0.000367842
ILMN_1242047	Drr1	9	108551171	108553284	+	0.000369512
ILMN_2637165	2310001H17Rik	null	null	null	null	0.000373268
ILMN_2710274	Slc9a3r2	17	24776233	24787223	-	0.0003736
ILMN_1219717	Sort1	3	108087009	108164429	+	0.000380608
ILMN_2598239	Stk25	1	95518479	95532299	-	0.000382134
ILMN_2679759	Krtcap1	15	101393776	101404335	-	0.000382305
ILMN_2677824	E430021N18Rik	1	184693991	184826729	+	0.000385022
ILMN_1220234	Serpina1e	12	105185141	105197185	-	0.000385636
ILMN_2742160	H13	2	152495197	152534406	+	0.000389702
ILMN_2729447	9030612M13Rik	17	32910210	32924492	-	0.000390032
ILMN_2644140	Pank4	4	154338232	154355047	+	0.000399266
ILMN_1213055	9030612K14Rik	16	16983475	17047546	+	0.000402667
ILMN_2474666	4933411D12Rik	null	null	null	null	0.000403886
ILMN_1225234	2310004H21Rik	5	73411437	73647857	-	0.000407765
ILMN_1214971	D830044I01Rik					0.000410069
ILMN_2725227	BC023823					0.000411038
ILMN_2435822	Tmc4	7	3617392	3629126	-	0.0004179
ILMN_2697652	Chd4	6	125045999	125080609	+	0.000419163
ILMN_1258330	LOC384348					0.000422098
ILMN_3122897	LOC547160	X	10889060	10889553	+	0.000424295
ILMN_1222351	6330403M23Rik	null	null	null	null	0.000425732
ILMN_1252849	4732433M03	1	67169600	67277833	+	0.000426045
ILMN_2472444	Traf4	11	77972001	77979091	-	0.000426951
ILMN_2532994	LOC244189	1	164601916	164670687	-	0.000427305
ILMN_1224240	A430070A22Rik					0.000428182
ILMN_2603187	Mecp2	X	71271931	71331029	-	0.00043264
ILMN_2681311	1810007M14Rik	16	91014282	91044788	-	0.000437767
ILMN_1224117	Uhrf2	19	30105003	30168212	+	0.000438543
ILMN_2478874	Wbscr22	5	135528827	135540829	-	0.000442931
ILMN_1213911	D630044F24Rik	9	44218249	44226090	-	0.000446292
ILMN_2744879	Dnaic1	4	41516808	41585191	+	0.000455607
ILMN_2678921	Srrm2					0.000459453
ILMN_2765047	Chrd	16	20733200	20742457	+	0.000460471
ILMN_2598103	Emp2	16	10281842	10314061	-	0.00046184
ILMN_1229990	Agxt2l1	3	130320493	130338666	+	0.000466026
ILMN_2599897	Srp68	11	116106480	116135531	-	0.000468979
ILMN_1227901	LOC217741					0.000474529
ILMN_2932164	5730593N15Rik	11	120515102	120522489	-	0.000474561
ILMN_2851005	Noc2l	null	null	null	null	0.000479059
ILMN_1220923	Zc3h14	12	99985178	100025984	+	0.00048272
ILMN_2550952	Ik	18	36904370	36917289	+	0.00049572
ILMN_1218205	Taf5	19	47142236	47157467	+	0.000496896
ILMN_1219904	Tspan33	6	29644222	29668559	+	0.000502328
ILMN_3128725	Egfr	11	16652206	16818161	+	0.000503304
ILMN_3149680	Fbxl12	9	20422562	20449211	-	0.000506273
ILMN_1226517	Ttll4	1	74708319	74748406	+	0.000511363
ILMN_3000236	F11	8	46326524	46347385	-	0.000515221
ILMN_3008858	Ctsc	7	95426595	95459398	+	0.000519414
ILMN_2454880	Zcchc8	5	124149808	124170949	-	0.000524843
ILMN_1218263	Pemt	11	59784116	59859991	-	0.000531339
ILMN_1240716	Etaa1	11	17838759	17853878	-	0.000538475
ILMN_2710449	Crip2	12	114378758	114383717	+	0.000541402
ILMN_1220312	E230008O15Rik	null	null	null	null	0.000542834
ILMN_2516705	Upb1	10	74869656	74904424	+	0.000543624
ILMN_3151510	Sertad2	11	20443256	20553024	+	0.000544536
ILMN_2614080	Rnf111	9	70273236	70351532	-	0.000545341
ILMN_2998995	Ddi2	4	141233464	141279334	-	0.0005462
ILMN_2657203	Qtrtd1	16	43861520	43926922	-	0.000553791
ILMN_2964608	Zdhhc16	19	42008003	42018590	+	0.000555606
ILMN_1231625	Cyp4f14	17	33042016	33054023	-	0.000558254
ILMN_2946672	2310014L17Rik	7	13512765	13516353	+	0.000558304
ILMN_2620804	Iah1	12	21322282	21329466	+	0.000560315
ILMN_1228383	3230401M21Rik	17	25981718	25998413	-	0.000562039
ILMN_2722902	Amfr	8	96495488	96536563	-	0.000565947
ILMN_2718431	Itih4	14	31699662	31715167	+	0.000567664
ILMN_2452855	1110003O08Rik	8	124073494	124073889	-	0.000578434
ILMN_1244991	Fbxo21	5	118426801	118460199	+	0.000579034
ILMN_1213799	Myh7	14	55589525	55613471	-	0.000587138
ILMN_1258687	E430026C09Rik	4	34750362	34830209	-	0.000587763
ILMN_1221828	Wiz	17	32491011	32526361	-	0.000589225
ILMN_1224990	9530048I18Rik					0.000592298
ILMN_2760691	6330548O06Rik	5	37259752	37346317	+	0.000598865
ILMN_2496113	Cables2	2	179993245	180008201	-	0.000604379
ILMN_2700292	H13	2	152495197	152534406	+	0.000604844
ILMN_1243934	Sdccag33l	2	169458671	169897316	+	0.000609101
ILMN_2624018	Eef1d	15	75725226	75739986	-	0.000609672
ILMN_2946899	2310033K02Rik	2	167805664	167836118	-	0.00061036
ILMN_2769089	Serpinf2	11	75245234	75253093	-	0.000621984
ILMN_2834728	Prkd3	17	79348745	79420156	-	0.000623
ILMN_2421220	Brwd1	16	96214056	96304133	-	0.000623536
ILMN_1223598	Srebp2	15	81977699	82035390	+	0.000625843
ILMN_1258545	Zfp131	null	null	null	null	0.000626719
ILMN_2642462	Gtf2i	5	134713707	134790616	-	0.000627559
ILMN_2637321	Prr14	7	134603125	134620273	+	0.000627838
ILMN_2575417	A430023D23Rik					0.000632667
ILMN_1246673	Mosc1	1	186610655	186635192	-	0.000633359
ILMN_1241278	Rdh11	12	80275324	80293280	-	0.00063395
ILMN_2497349	Zfp99	5	145955815	145962737	-	0.000636039
ILMN_2682674	BC039632	7	135029355	135034484	-	0.000636182
ILMN_2834573	Brwd1	16	96214056	96304133	-	0.000637236
ILMN_2455178	Zfp212	6	47870475	47882638	+	0.0006386
ILMN_1212848	Rybp	6	100178559	100237352	-	0.000645431
ILMN_1254531	Phf20l1	15	66409134	66476817	+	0.000657758
ILMN_1228808	Fam98c	7	29919873	29938980	+	0.000658302
ILMN_2957036	Rnf185	11	3315985	3352366	-	0.000659025
ILMN_1232159	Amdhd1	10	92986083	93002778	-	0.000661907
ILMN_3161612	Ireb2	9	54711596	54757837	+	0.000662679
ILMN_2674595	Ddx47	6	134961630	134973794	+	0.000664948
ILMN_1240075	Pdcd7					0.000668407
ILMN_2661722	Ccl25	8	4325210	4360020	+	0.000668534
ILMN_1255869	Catnb	9	120838334	120869625	+	0.000669737
ILMN_2495167	Flrt1	19	7169474	7180171	-	0.000671138
ILMN_3000035	Zcchc14	8	124122603	124176801	-	0.000672664
ILMN_1235054	Zcchc14	8	124122603	124176801	-	0.000673855
ILMN_2549835	5830431I15Rik	13	41096393	41108380	+	0.000680887
ILMN_1252496	Wdr9	16	96214056	96304133	-	0.000682223
ILMN_2619983	Sdc2	15	32850478	32964485	+	0.000684171
ILMN_1243090	Ankra2	13	99033113	99044705	+	0.000689885
ILMN_2996667	Isg20l2	3	87734236	87744608	+	0.000703092
ILMN_1239872	LOC243100					0.00070464
ILMN_1256644	Slc6a12	6	121296715	121315790	+	0.000714282
ILMN_2600646	Mia3	null	null	null	null	0.000714507
ILMN_1247942	Mgea5	19	45824749	45857781	-	0.000717241
ILMN_2647669	1110018J18Rik	13	64393144	64414018	-	0.000717294
ILMN_2812614	Reck	4	43888402	43957678	+	0.000717671
ILMN_2838199	Dcps	9	34931993	34983646	-	0.000721772
ILMN_1231586	Sertad2	11	20443256	20553024	+	0.000721964
ILMN_1248932	Rps6	X	66858671	66859420	-	0.000724061
ILMN_2840091	Ugcg	4	59202129	59235705	+	0.000729443
ILMN_2828731	Scrib	15	75877588	75900214	-	0.000730242
ILMN_1252057	Fbxo31	8	124075918	124102691	-	0.000732568
ILMN_1238426	B230210A04Rik					0.000736589
ILMN_2473953	2810017I02Rik	18	35721900	35750460	+	0.000737756
ILMN_3139405	Hbs1l	10	21015823	21088689	+	0.000741576
ILMN_2672698	Rassf4	6	116583026	116623809	-	0.000742852
ILMN_1252471	Prodh2	7	31278641	31298421	+	0.000743212
ILMN_1223819	Stk25	1	95518479	95532299	-	0.000745092
ILMN_2665131	Ihpk1	9	107904979	107951113	+	0.0007493
ILMN_2711705	Dusp11	6	85892262	85911661	-	0.000750248
ILMN_2615312	Ntn3	17	24340793	24346332	-	0.000751627
ILMN_1235657	Rnase4	14	51710871	51725815	+	0.000754062
ILMN_2912872	Ndfip1	18	38578629	38624060	+	0.000754999
ILMN_2631704	Cfi	3	129539657	129578246	+	0.000760187
ILMN_1229238	Mtch2	2	90687312	90706967	+	0.000764415
ILMN_1215530	Ccnt2	1	129670741	129704638	+	0.000767969
ILMN_1233053	Hs3st3b1	11	63699294	63735792	-	0.000770025
ILMN_3052260	Egfr	11	16652206	16818161	+	0.000779914
ILMN_2605268	Ubqln4	3	88357638	88373647	+	0.000791608
ILMN_1226868	Mapk4	18	74088140	74225013	-	0.000793123
ILMN_2605767	Repin1	6	48543882	48549081	+	0.000795558
ILMN_3131197	Repin1	6	48543882	48549081	+	0.000797269
ILMN_2591782	Abcb10					0.000805005
ILMN_1245585	Nkx6-1	5	102088233	102093730	-	0.000805703
ILMN_2524251	Tnik	3	28162136	28574757	+	0.000805766
ILMN_1222770	Rbm9	15	76912769	77137035	-	0.000807137
ILMN_1254902	Rdh9	10	127196843	127229753	+	0.000808389
ILMN_2556989	6430526N21Rik	7	4971978	4984740	+	0.00081797
ILMN_2836664	Polr1a	6	71859067	71929354	+	0.000822886
ILMN_1219701	Traf4	11	77972001	77979091	-	0.000823761
ILMN_2870786	Upb1	10	74869656	74904424	+	0.000827351
ILMN_2677531	Mospd3	5	138037873	138042286	-	0.000828628
ILMN_2749178	Siat4a	15	66934437	67008392	-	0.00082867
ILMN_1233040	Lemd2	17	27326702	27340693	-	0.000840382
ILMN_2552236	Foxp1	6	98875332	99216526	-	0.0008429
ILMN_2704749	Es1	8	95622914	95655182	-	0.000845277
ILMN_1220974	B3galnt2	13	14047072	14091335	+	0.000847629
ILMN_2848163	Rilpl1	5	124943091	124981400	-	0.000852663
ILMN_2994895	Dcaf7	11	105898186	105920638	+	0.000855295
ILMN_2655429	Zfp12	5	143996842	144010513	+	0.000857687
ILMN_2726950	Eif4enif1	11	3102395	3144591	+	0.000870781
ILMN_2706853	Scamp1	13	94971265	95055812	-	0.000880587
ILMN_2734283	Slc25a44	3	88214420	88229040	-	0.000884651
ILMN_2824002	Frat2	19	41921706	41922401	-	0.000884805
ILMN_2758502	Capn10	1	94830953	94844518	+	0.000893319
ILMN_1253434	5730403M16Rik	7	7067401	7074156	-	0.000908552
ILMN_2683071	Serbp1	6	67217005	67234041	+	0.000919898
ILMN_2450096	Zfp30	7	30569017	30579721	+	0.000921174
ILMN_2752454	Nipal1	5	73039035	73062317	+	0.000924566
ILMN_2684732	Hnrpll	17	80429683	80461608	-	0.000928114
ILMN_2450491	Trfr2	5	138011079	138028709	+	0.000931108
ILMN_2978009	B3bp	5	66154760	66221347	+	0.00093368
ILMN_2726092	Cdk8	5	147042806	147114450	+	0.000935229
ILMN_2790392	Usp52	10	127740391	127758403	+	0.000936422
ILMN_3159826	Ryk	9	102737250	102810637	+	0.000937569
ILMN_2452717	2610019E17Rik	null	null	null	null	0.000943534
ILMN_2726433	2810441C07Rik	4	140070400	140221927	-	0.000949087
ILMN_2703678	1810019J16Rik	4	133074878	133086705	+	0.000950832
ILMN_1216206	Fbxl6	15	76366161	76369165	-	0.000952509
ILMN_2781493	Zmym2	14	57506631	57579186	+	0.000960125
ILMN_2522127	Myo1e	9	70055157	70247874	+	0.000961258
ILMN_1256502	Pten	19	32831987	32900650	+	0.000963349
ILMN_2874414	Usp19	9	108393079	108404030	+	0.000968528
ILMN_2677357	Grpel1	5	36807647	36816729	+	0.000975507
ILMN_1216485	A930039H18Rik					0.000976536
ILMN_2419078	5033413D16Rik	14	115442101	115445949	+	0.000978311
ILMN_2844829	Prodh2	7	31278641	31298421	+	0.000981009
ILMN_2470211	Upf2	2	5872515	5977749	+	0.000982559
ILMN_2739562	Cntf	19				0.000983046
ILMN_2516124	A930039N10Rik	7	3596892	3612710	+	0.000993795
ILMN_2794608	Bcat2	7	52825523	52845080	+	0.00100249
ILMN_2798400	Lcat	8	108463451	108467282	-	0.0010025
ILMN_1236788	Igfbp2	1	72871077	72899048	+	0.00100282
ILMN_2756023	Pcsk9	4	106114934	106136934	-	0.00102072
ILMN_2696339	Fgfr1op	17	8358366	8389669	+	0.00102498
ILMN_1245261	Zc3h14	12	99985178	100025984	+	0.00103289
ILMN_2460224	Ptch1	13	63612841	63666828	-	0.00104411
ILMN_1248790	Tfpi	2	84273012	84316932	-	0.00104827
ILMN_2695158	Kifc2	15	76491071	76498626	+	0.0010485
ILMN_1218569	4932410M19Rik					0.00104869
ILMN_3002505	Abhd8	8	73980638	73987554	-	0.00104959
ILMN_1255041	Got2	8	98388034	98412447	-	0.00105645
ILMN_2639239	Serpinf1	11	75223531	75236203	-	0.00105949
ILMN_2537836	LOC385865					0.00106566
ILMN_3121255	Vegfa	17	46153942	46169318	-	0.00106792
ILMN_2917053	EG13909	8	107607670	107617468	+	0.00107224
ILMN_1220441	Camk1d	2	5214503	5635561	-	0.00107885
ILMN_1256528	Flywch2	17	23913883	23923048	-	0.00108064
ILMN_1254437	Slc31a1	4	62021761	62052803	+	0.00108552
ILMN_2511089	Ugcg	4	59202129	59235705	+	0.00108669
ILMN_1254631	AI481316	1	169156214	169215258	-	0.00109541
ILMN_2930764	B4galt3	1	173200459	173207027	+	0.00109666
ILMN_1254959	4930505D03Rik	10	120701413	120748008	-	0.00109815
ILMN_2936105	Vmo1	11	70327018	70328118	-	0.00110481
ILMN_1245272	Insig1	5	28397907	28405201	+	0.0011118
ILMN_2852624	Hamp2	7	31707414	31709200	-	0.00111942
ILMN_1244609	9630032J03Rik					0.00112469
ILMN_2792362	Helb	10	119520664	119550043	-	0.00112493
ILMN_1241496	9030024J15Rik	11	16652206	16818161	+	0.00112937
ILMN_2875938	Pccb	9	100882451	100935317	-	0.00114119
ILMN_1225071	Fgfr2	7	137305965	140315033	-	0.00115132
ILMN_1255162	A930006B21Rik	19	10257463	10271367	+	0.0011562
ILMN_2529900	Ubxn7	16	32332343	32385295	+	0.00115841
ILMN_1226269	Mia3	null	null	null	null	0.00115928
ILMN_1239335	Hnrpul1	7	26507053	26539739	-	0.00116071
ILMN_1246450	Zfp96	13	21454696	21461693	+	0.00117543
ILMN_1243415	Rpl15					0.00118221
ILMN_2949266	Rpn2	2	157104753	157152055	+	0.001188
ILMN_1241944	Sca2					0.00119469
ILMN_2620053	Als2	1	59219770	59294075	-	0.00119752
ILMN_2599532	Gdi1	X	71550337	71557201	+	0.0012077
ILMN_3157658	Cd209b	8	3917657	3926814	-	0.00121857
ILMN_1219935	B230363H02Rik					0.00122985
ILMN_2953017	Smg7	1	154684126	154749752	-	0.00123777
ILMN_1247889	Atp5o	16	91684643	91931932	-	0.00124312
ILMN_2438212	Zfp131					0.00124677
ILMN_2872599	Ankrd54	15	78883524	78893323	-	0.00125472
ILMN_1236937	AJ237586					0.00126288
ILMN_1218892	Phf20l1	15	66409134	66476817	+	0.00126476
ILMN_2729607	Scnn1a	6	125271871	125294961	+	0.00126654
ILMN_2703712	Il11ra2					0.00127083
ILMN_1254721	EG13909	8	107607670	107617468	+	0.00127116
ILMN_2972521	Agtr1a	13	30428310	30474736	+	0.00127912
ILMN_2870883	Yrdc	4	124528001	124532486	+	0.00127921
ILMN_2711523	Grm8	6	27225121	28085178	-	0.00127948
ILMN_1255013	Ilf3	9	21172447	21209805	+	0.00128129
ILMN_2504886	Notum	11	120515102	120522489	-	0.0012825
ILMN_2660461	Lcn12	2	25346365	25349431	-	0.00128423
ILMN_2565096	B130008O17Rik					0.00129038
ILMN_2612564	AA408296	1	194930597	194956445	-	0.00129562
ILMN_2757006	9130404D08Rik	8	72542481	72566633	-	0.00129671
ILMN_1233489	LOC226574					0.00129745
ILMN_1231851	Enpp1	10	24357720	24431965	-	0.00130045
ILMN_2736379	Nfia	4	97439425	97785562	+	0.00130371
ILMN_2845272	Klhdc2	12	70397668	70411674	+	0.00130432
ILMN_2525980	St6gal1	16	23224813	23360421	+	0.00130746
ILMN_2783429	Dcp1a	14	31292798	31340241	+	0.00131404
ILMN_2698738	Lmbr1l	15	98734352	98748662	-	0.00132978
ILMN_1231833	Gm4764	X	33341192	33342424	+	0.00133177
ILMN_1221920	Plekhg3	12	77634569	77680027	+	0.00133205
ILMN_3163031	Pxk					0.00133361
ILMN_1225235	Mta1	12	114336489	114375417	+	0.00133561
ILMN_1232084	D2Bwg1356e	2	134419921	134469881	-	0.00133838
ILMN_2713538	Bmp1	14	70874367	70919995	-	0.00134247
ILMN_3162431	AI846148	19	7432180	7457316	-	0.00134263
ILMN_2518467	BC034834	19	44079519	44103689	-	0.00135127
ILMN_2974343	Pla1a	16	38396205	38433225	-	0.00135182
ILMN_2712635	Nab1	1	52514737	52557204	-	0.00135297
ILMN_1239181	Nmral1	16	4710059	4719356	-	0.00136117
ILMN_2557626	6430562A12Rik					0.00137028
ILMN_2817883	Als2	1	59219770	59294075	-	0.00137192
ILMN_2749976	Bat4	17	35259931	35261759	+	0.00137737
ILMN_2606693	Insig1	5	28397907	28405201	+	0.00138678
ILMN_2613175	5830454E08Rik	9	120486481	120487190	+	0.00138868
ILMN_2512042	Ube2e3	2	78708281	78761450	+	0.00139005
ILMN_1242572	3830408G03Rik	15	31385654	31460792	-	0.00139238
ILMN_1226152	2010004B12Rik	5	136612016	136617485	+	0.00139424
ILMN_3078175	Nfix	8	87223775	87324243	-	0.00139669
ILMN_2712634	Nab1	1	52514737	52557204	-	0.00140337
ILMN_2527760	Asxl1	2	153171581	153229743	+	0.00140581
ILMN_2762745	Miz1	18	77303947	77392539	+	0.00141354
ILMN_2682173	Mfsd11	11	116713754	116736949	+	0.00141399
ILMN_3118169	Kdm3a	6	71539035	71582563	-	0.00142443
ILMN_2653860	Slc15a2	16	36750267	36785048	-	0.00142941
ILMN_1259182	Gpld1	13	25035021	25082622	+	0.00144451
ILMN_2417316	Ugcgl1					0.00145326
ILMN_1216021	Ttyh1	7	4071010	4088308	+	0.00145743
ILMN_1252290	Chd6	2	160772714	160934811	-	0.00147258
ILMN_1253191	E230024B12Rik					0.00147558
ILMN_2965123	Asb12	X	92665540	92673468	-	0.00147605
ILMN_1213174	A330017A19Rik	17	47026744	47027154	-	0.00149315
ILMN_2895084	Zfp715	7	50551567	50568664	-	0.00149747
ILMN_1252594	D330046C14Rik					0.00149916
ILMN_1228441	C230043G09Rik					0.00150949
ILMN_1237234	A530046H20Rik	7	72789784	72836977	+	0.00152591
ILMN_1237999	9030016H15Rik					0.00152659
ILMN_1246137	1810005K13Rik	18	80426497	80443841	-	0.00152928
ILMN_1217147	C130060B01Rik					0.00153044
ILMN_2609762	F11	8	46326524	46347385	-	0.00153073
ILMN_2850839	Supt4h2	10	31133274	31134241	-	0.00153409
ILMN_1215084	2500003M10Rik	3	90302878	90313420	-	0.00153754
ILMN_1246976	Lig3	11	82594610	82616364	+	0.00154161
ILMN_2497999	Vkorc1	7	135029741	135039131	-	0.0015519
ILMN_1239776	1810026C22Rik					0.00155547
ILMN_2468617	Tnrc11	X	98469369	98492804	+	0.00155878
ILMN_2455406	Wapal	14	35487114	35561169	+	0.00155964
ILMN_2699833	Wbp7	7	31353877	31373745	-	0.00156713
ILMN_1244857	Rabac1	7	25754780	25757705	-	0.00156721
ILMN_3162476	Sec61a1	6	88453595	88468899	-	0.00156834
ILMN_1213703	Ncor1	11	62129928	62272043	-	0.00157009
ILMN_2424912	Vamp2	11	68901992	68905886	+	0.00157086
ILMN_2708203	Cdkn1c	7	150644255	150646901	-	0.00157228
ILMN_2483786	1110004P21Rik	4	126698568	126714257	+	0.00158328
ILMN_2724795	Ppp5c	7	17589989	17613273	-	0.00158415
ILMN_2646260	Inpp4a	1	37356710	37467581	+	0.00158687
ILMN_2508416	Solh	17	26096501	26102450	-	0.00158755
ILMN_2984935	rp9	9	22252782	22272767	-	0.00159441
ILMN_2496664	Zfp346	13	55206672	55236186	+	0.00159537
ILMN_1228091	Bcor	X	11613866	11737481	-	0.00159903
ILMN_1213457	Snx27	3	94301466	94386638	-	0.00162933
ILMN_1232903	Acbd6	1	157405250	157534363	+	0.00163685
ILMN_2528440	LOC380927					0.00165879
ILMN_2563701	Adat1	8	114490808	114516202	-	0.00166895
ILMN_1235729	Ubr2	17	47065240	47147442	-	0.00167208
ILMN_2999158	Fggy	4	95224198	95593630	+	0.00167584
ILMN_1218014	Tmem115	9	107436276	107440987	+	0.00168862
ILMN_2930897	Igfbp2	1	72871077	72899048	+	0.00169193
ILMN_1229721	Camk4	18	33099010	33346580	+	0.00169817
ILMN_1232261	Catnal1	4	56823807	56878060	-	0.00169851
ILMN_1256574	Ncoa2	1	13129186	13364164	-	0.00170168
ILMN_3001827	Serpinf2	11	75245234	75253093	-	0.00170303
ILMN_2604835	AI118078	9	55174720	55286152	+	0.00170537
ILMN_2673926	Cdc37l1	19	29064984	29092059	+	0.00170665
ILMN_2635516	Phf12	11	77796256	77844041	+	0.0017219
ILMN_1229667	Slc43a1	2	84679007	84703751	+	0.00172398
ILMN_1233759	Asph	4	9375216	9596491	-	0.00172479
ILMN_2676765	2810459M11Rik	1	87942843	87952031	+	0.00172564
ILMN_1214514	Slc39a14	14	70703276	70751232	-	0.00172857
ILMN_2711442	Galt	4	41702101	41705568	+	0.00173168
ILMN_2609412	Pip5k1b	3	94862452	94910852	-	0.00173237
ILMN_2662990	4931440N07Rik	4	132280812	132288461	-	0.00173552
ILMN_2643443	Sall1	8	91552142	91566338	-	0.00173631
ILMN_3154869	Ctdspl2	2	121781737	121839378	+	0.0017457
ILMN_1225376	Smoc1	12	82127795	82287401	+	0.00175001
ILMN_1252601	Bcl7a	5	123793843	123824091	+	0.00175266
ILMN_2703748	Luc7l	17	26389855	26422449	+	0.00175509
ILMN_1252898	Sox6	7	122614858	123174561	-	0.00176049
ILMN_2881039	E430018J23Rik	7	134534442	134537133	-	0.00176082
ILMN_2695217	Fam76b	9	13632160	13650985	+	0.00176086
ILMN_2643159	Sirt1	10	62781753	62844452	-	0.00177506
ILMN_1234337	Leng1	7	3611700	3617442	-	0.00178246
ILMN_1245259	BC024659	13	41345213	41371946	+	0.00178447
ILMN_1213862	Usp19	9	108393079	108404030	+	0.00178518
ILMN_3153772	Mospd3	5	138037873	138042286	-	0.00178695
ILMN_1226428	Il1rap	16	26581854	26716652	+	0.00178784
ILMN_2472451	Traf4	11	77972001	77979091	-	0.00179466
ILMN_2694884	Dnaic1	4	41516808	41585191	+	0.00180037
ILMN_2693922	Egfr	11	16652206	16818161	+	0.00180833
ILMN_2830811	Plag1	4	3828143	3865570	-	0.00181232
ILMN_1218434	LOC232372	6	124462423	124473142	+	0.00181249
ILMN_2714787	1110038B12Rik	17	35087183	35089417	-	0.0018147
ILMN_1225535	Ganab	19	8972601	8991156	+	0.00181589
ILMN_2763748	Ptk9	15	94408379	94420320	-	0.00182163
ILMN_1242769	Akap8l	17	32458370	32483746	-	0.0018244
ILMN_3076170	Itpr2	6	146056821	146450745	-	0.00182864
ILMN_1245916	LOC233438					0.0018333
ILMN_2710380	Gabpb2	3	94985688	95021838	-	0.00183497
ILMN_3004177	1300017J02Rik	9	103152852	103207412	-	0.00184202
ILMN_1239277	Hira	16	18877130	18970402	+	0.00184811
ILMN_2764143	Scap	9	110235792	110287450	+	0.00184877
ILMN_2711948	Slc7a5					0.00185009
ILMN_2584397	Capn2	1	184397393	184447614	-	0.00185067
ILMN_1239472	Ceacam2	7	26301061	26324876	-	0.00186004
ILMN_1216279	Irf6	1	194979306	194998236	+	0.00186497
ILMN_1228485	Csnk2a2	8	97971872	98012690	-	0.00186982
ILMN_2682976	Nags	11	102006827	102010791	+	0.00187165
ILMN_1236304	Hamp	7	31727390	31729036	-	0.00187571
ILMN_1234480	Hsd3b2	3	98513178	98528499	-	0.00187858
ILMN_2649654	A530065E19Rik					0.00188327
ILMN_1248289	Naga	15	82159973	82169236	-	0.00188639
ILMN_1226420	LOC383043					0.00189413
ILMN_2738475	Rbm6	9	107675894	107775038	-	0.00190111
ILMN_1248468	D330037H05Rik					0.00191716
ILMN_2419247	Trp53bp2	1	184339303	184392563	+	0.00193259
ILMN_2756286	Larp5	13	9093151	9172332	+	0.00193609
ILMN_2955047	Dsg2	18	20716575	20763022	+	0.00193792
ILMN_2624363	Fga	3	82830076	82836192	+	0.00193839
ILMN_2760116	Arl6ip4					0.00194276
ILMN_1214838	Hsd3b2	3	98513178	98528499	-	0.00194436
ILMN_2726478	Klk15	7	51189141	51194960	+	0.00197003
ILMN_1231483	D230017B08Rik					0.00197041
ILMN_1216072	Gtpbp4	13	8971710	8995258	-	0.0019707
ILMN_2771956	Calu	6	29298106	29326672	+	0.00197458
ILMN_3096287	Bcor	X	11613866	11737481	-	0.0019805
ILMN_3157649	Puf60	15	75900624	75911342	-	0.00198864
ILMN_1230375	LOC383125					0.00199958
ILMN_2631994	Clp1	11	102977545	102981039	+	0.0020122
ILMN_2555438	A930030J18Rik					0.00201493
ILMN_2601183	Cyp39a1	17	43804474	43887794	+	0.00201604
ILMN_2633091	Srd5a2	17	74367046	74397256	-	0.00202041
ILMN_1227319	Vwce	19	10708723	10739631	+	0.00202137
ILMN_2583684	Whsc1l1	8	26712073	26830139	+	0.00202261
ILMN_2723072	AV006891	2	72123694	72280667	+	0.00202357
ILMN_1218116	Bmp1	14	70874367	70919995	-	0.0020251
ILMN_1254200	A730050C11Rik					0.00203711
ILMN_3124947	Zfp238	1	179374792	179380891	+	0.00204329
ILMN_2571225	E330019I03Rik					0.00205088
ILMN_1218433	Cand1	10	118636311	118677111	-	0.002053
ILMN_2947234	Cbx7	15	79746237	79801549	-	0.0020533
ILMN_2645645	Hnrpa0	13	58228757	58229674	-	0.0020742
ILMN_2739039	Csnk2a2	8	97971872	98012690	-	0.00208095
ILMN_2848305	Pnma1	12	85487816	85488877	-	0.00210233
ILMN_2506115	Ulk1	5	111213508	111239100	-	0.00210613
ILMN_3043245	Jmjd1a	6	71539035	71582563	-	0.00211528
ILMN_2673601	Rnf3	5	108890251	108935995	+	0.00213106
ILMN_2491099	Xpot	10	121024436	121063372	-	0.00214825
ILMN_1248187	Ascc3	10	50312513	50571007	+	0.00215061
ILMN_1252444	Usp53	3	122636519	122687365	-	0.00215843
ILMN_1251040	Akt2					0.00215952
ILMN_1251056	Lsm6	8	81328764	81345039	-	0.00216997
ILMN_2985548	Sntg2	12	30859347	31058240	-	0.00218561
ILMN_2701534	Ampd2	3	107876980	107889569	-	0.00219882
ILMN_2578592	D130092D14Rik					0.00220281
ILMN_1220609	Ltb4r1	14	56384799	56387331	+	0.00221334
ILMN_2603299	Cav3	6	112409685	112422864	+	0.00221555
ILMN_2643832	Ppm1g	5	31505043	31522918	-	0.00223039
ILMN_2601071	Mapk1	16	16983475	17047546	+	0.00223042
ILMN_2491462	Peli2	14	48740544	48880558	+	0.00224257
ILMN_2728202	6130401L20Rik	3	28980945	29590126	+	0.00225037
ILMN_2991339	Zfp646	7	135020310	135029510	+	0.00225102
ILMN_1218058	Atp1a1	3	101380142	101408526	-	0.00225829
ILMN_1249759	Il15ra	2	11626914	11655609	+	0.00226074
ILMN_1247074	LOC236954	X	105859337	105860230	-	0.00226144
ILMN_1250103	Tle2	10	81037306	81053590	+	0.00226154
ILMN_2659025	Mapkap1	2	34262291	34480469	+	0.00227229
ILMN_1222346	A630097D09Rik					0.00227703
ILMN_2854878	Necap1	6	122824575	122838952	+	0.00227788
ILMN_1229716	2310036O22Rik	8	87550771	87554184	+	0.00228109
ILMN_1248070	P38ip-pending					0.00229484
ILMN_1224786	Pla1a	16	38396205	38433225	-	0.00230032
ILMN_2667352	Glo1	17	30729806	30749539	-	0.00230519
ILMN_1214875	Rps24	14	25309940	25315067	+	0.00231491
ILMN_2794686	Pppde2	15	81822953	81864292	-	0.00232
ILMN_1257704	6030458P06Rik					0.00232467
ILMN_2763871	Son	16	91647751	91679466	+	0.00233136
ILMN_2777836	Map3k5	10	19654278	19862559	+	0.00233168
ILMN_2581513	7030401E22Rik					0.00233592
ILMN_2707198	As3mt	19	46781933	46815585	+	0.00234428
ILMN_2600928	Ovgp1	3	105776720	105790341	+	0.00234771
ILMN_1241657	Cnot2	10	115922222	116018557	-	0.00234932
ILMN_1256103	Ccbl2	3	142364015	142407874	+	0.00235567
ILMN_2789321	Rc3h1	1	162836549	162905109	+	0.00236434
ILMN_2589024	Plg	17	12571474	12612250	+	0.00236695
ILMN_2646369	Slc13a2	11	78210589	78235719	-	0.0023677
ILMN_2615879	Ctsf	19	4855129	4860912	+	0.00237942
ILMN_2482756	Usf2	7	31740844	31743023	-	0.00238078
ILMN_2638428	Cdkn1b	6	134870419	134875531	+	0.00239618
ILMN_2894245	Sfmbt1	14	31528035	31635899	+	0.00239679
ILMN_2657546	Cops3	11	59631297	59653340	-	0.00240541
ILMN_1241333	Tm7sf2	19	6062821	6068373	-	0.00240952
ILMN_2487104	Tardbp					0.00241066
ILMN_2515726	Foxk2	11	121121304	121171210	+	0.00241694
ILMN_2434490	D9Wsu20e	9	79616750	79641314	-	0.00241722
ILMN_2490981	A830054O07Rik	null	null	null	null	0.00241896
ILMN_1252479	E430030L01Rik					0.00242067
ILMN_2574191	A330072B11Rik					0.00244375
ILMN_2754598	Centg3	5	23957995	24007865	+	0.00245518
ILMN_1215969	Rcor1	12	112277561	112354112	+	0.00245964
ILMN_2537782	LOC385825					0.00247198
ILMN_2766596	Gmds	13	31911448	32430483	-	0.00247764
ILMN_2623867	Ostm1	10	42303628	42422265	+	0.00248596
ILMN_3024099	Seh1l	18	67934530	67953250	+	0.0024863
ILMN_1221049	Tomm40l	1	173144101	173150832	+	0.00249045
ILMN_2599777	Pcbp2	15	102301215	102329312	+	0.00249529
ILMN_2660829	4632434I11Rik	7	100006039	100022723	-	0.00250914
ILMN_1225045	1700109H08Rik	5	3571566	3584356	+	0.00251255
ILMN_2612774	Hrbl	5	138091711	138125954	-	0.00251296
ILMN_2649773	Slc38a5	X	7848259	7857305	+	0.00251764
ILMN_1247765	Mfhas1	8	36650852	36742503	+	0.00252842
ILMN_2626190	B3bp					0.00255373
ILMN_1220084	Cables2	2	179993245	180008201	-	0.0025634
ILMN_1247099	BC010250	7	134920184	134943636	+	0.0025663
ILMN_2765407	Luc7l2	6	38501334	38559470	+	0.00256911
ILMN_1234165	4930572L20Rik	8	3707064	3720651	-	0.00257263
ILMN_1236899	A830087P12Rik					0.00257318
ILMN_2851710	Clk4	11	51075232	51095268	+	0.00259934
ILMN_2692270	Tead3	17	28468616	28487750	-	0.00260387
ILMN_2635348	Iqcb1	16	36828471	36872807	+	0.00260615
ILMN_2992836	Zfp87	13	67616720	67627084	-	0.002608
ILMN_2623244	Ppp2r5e	12	76551870	76697187	-	0.00261204
ILMN_1225620	B430109P06Rik					0.00261453
ILMN_2848353	Zfp771	7	134388040	134398317	+	0.00261569
ILMN_3132898	Ypel3	7	133920469	133924028	+	0.00262017
ILMN_1242794	D630014A15Rik	8	3150922	3279617	-	0.00262432
ILMN_1247626	As3mt	19	46781933	46815585	+	0.00263672
ILMN_2598892	Prodh2	7	31278641	31298421	+	0.00263766
ILMN_2698699	Farsla	8	87380888	87393156	+	0.00263861
ILMN_2595714	Fn1	1	71632097	71699745	-	0.00266022
ILMN_2788154	Anks3	16	4941443	4964277	-	0.00266201
ILMN_2878620	H13	2	152495197	152534406	+	0.0026737
ILMN_1232593	Rbm21	19	9028386	9040691	+	0.0026766
ILMN_1250947	Txndc5	13	38592142	38620693	-	0.00268474
ILMN_1215544	Hrbl	5	138091711	138125954	-	0.00268527
ILMN_1244804	D430042O09Rik	7	132851429	133018307	+	0.00269686
ILMN_2632489	Ctdspl	9	118835654	118949947	+	0.00270206
ILMN_1243902	A530024C08Rik					0.00273344
ILMN_2435451	1700027M01Rik	4	141233464	141279334	-	0.00273827
ILMN_1251625	B130064I06Rik					0.00274387
ILMN_2453086	Txnrd3	6	89593982	89625523	+	0.00274723
ILMN_1227948	G430064E20Rik					0.00274892
ILMN_1256348	Dnttip1	2	164571483	164594107	+	0.0027498
ILMN_1242013	Uck2	1	169156214	169215258	-	0.00275731
ILMN_2659467	Pitpnb	5	111759783	111817379	+	0.00276229
ILMN_2993836	Dlg3	X	97963061	98013749	+	0.00277202
ILMN_2682503	Gne	4	44046947	44097049	-	0.00277546
ILMN_2879600	Ptprk	10	27794626	28316046	+	0.00279354
ILMN_1245112	Aldh16a1	7	52396054	52409954	-	0.00279483
ILMN_3055904	Cbx5	15	103021975	103070247	-	0.00279619
ILMN_2773705	Prcc	3	87662822	87689530	-	0.00279632
ILMN_1213483	Flcn	11	59604910	59623518	-	0.00281017
ILMN_2782964	Enpp1	10	24357720	24431965	-	0.00281203
ILMN_2597854	Ceacam2	7	26301061	26324876	-	0.00282506
ILMN_1241100	LOC385139	12	105218461	105228151	-	0.00282591
ILMN_1241970	Zfp259	9	46081147	46090726	+	0.00282875
ILMN_2870549	Dnajc3	14	119337198	119379107	+	0.00282908
ILMN_1255765	E330014F24Rik					0.00284693
ILMN_3152506	Atp11c	X	57476467	57845873	-	0.00285651
ILMN_1230697	6430540M20Rik					0.00287967
ILMN_2523102	Wdr41	13	95746299	95793268	+	0.0028895
ILMN_2728539	Exdl2	12	81576981	81599109	+	0.00289585
ILMN_1236107	Ogfrl1	1	23373263	23390014	-	0.00290485
ILMN_3104989	Kif14	1	138364535	138428088	+	0.00291396
ILMN_3152594	Zfp60	7	28516408	28538721	+	0.00292358
ILMN_3130983	Rbak	5	143933867	143942422	-	0.0029246
ILMN_2973925	Pop5	5	115685845	115695360	+	0.00293151
[truncated: 141 more rows]

## Sheet: LG
Gene transcripts displaying increased expression with HF diet in LG/J
Probe ID	Gene	Chromosome	Start	Stop	Strand	p-value
ILMN_2423730	A930008A22Rik	9	40100818	40338968	-	6.99e-08
ILMN_1221060	Pparg	6	115372091	115440419	+	2.44e-07
ILMN_1243516	Fitm1	14	56194511	56195789	+	2.85e-07
ILMN_1255996	Adam11	11	102622753	102641576	+	3.88e-07
ILMN_2434200	Adam11	11	102622753	102641576	+	1.03e-06
ILMN_2606570	Sema5b	16	35541231	35664818	+	3.68e-06
ILMN_2812954	Adam11	11	102622753	102641576	+	6.96e-06
ILMN_2996640	Cyp2c50	19	40164178	40188440	+	9.93e-06
ILMN_2664202	Rarres1	3	67282894	67319445	-	1.13e-05
ILMN_2691059	Cyp2c50	19	40066914	40086733	+	1.51e-05
ILMN_3124235	Sall4	2	168573832	168593443	-	1.53e-05
ILMN_2646411	Gramd1b	9	40100818	40338968	-	1.57e-05
ILMN_2691060	Cyp2c50	19	40066914	40086733	+	1.58e-05
ILMN_2596730	Slfn8	11	82815660	82834312	-	4.05e-05
ILMN_3148543	Src	2	157244180	157297598	+	4.66e-05
Gene transcripts displaying increased expression with LF diet in LG/J
Probe ID	Gene	Chromosome	Start	Stop	Strand	p-value
ILMN_2722024	Pla1a	16	38396205	38433225	-	4.97e-06
ILMN_1224786	Pla1a	16	38396205	38433225	-	1.16e-05
ILMN_1244857	Rabac1	7	25754780	25757705	-	2.36e-05
ILMN_1254902	Rdh9	10	127196843	127229753	+	2.44e-05
ILMN_2699700	Arpc1a	5	145844699	145869630	+	2.77e-05
ILMN_2800675	Zfand2b	1	75165220	75168203	+	2.78e-05
ILMN_3054914	Usp18	6	121195974	121220935	+	3.64e-05
ILMN_2628822	Oas1g	5	121326151	121337622	-	4.31e-05
ILMN_2961216	Slco2a1	9	102910819	102990179	+	4.83e-05
ILMN_1226455	Ftcd	10	76038393	76053083	+	5.33e-05
