# Supplementary material for: The effect of dietary fat intake on hepatic gene expression in LG/J AND SM/J mice
Source: BMC Genomics. 2014 Feb 5;15:99. doi: 10.1186/1471-2164-15-99 (PMC4028868; doi:10.1186/1471-2164-15-99)
Supplement: Additional file 10 — Gene transcripts differentially expressed between the sexes in LG/J. [file 1471-2164-15-99-S10.XLSX]

## Sheet: SM Strain
Gene transcripts with increased expression in SM/J females
Probe ID	Gene Symbol	Chromosome	Start	Stop	Stand	pvalue
ILMN_2475156	Xist	X	100655714	100678556	-	5.16e-14
ILMN_1224091	Xist	X	100655714	100678556	-	1.47e-13
ILMN_1251714	LOC673589					1.21e-08
ILMN_1242564	C730007P19Rik	7	14318908	14364985	+	2.03e-08
ILMN_3123341	Xist	X	100655714	100678556	-	4.25e-08
ILMN_1214531	Cyp2b13	7	26846514	26881215	+	6.78e-08
ILMN_2481836	Rnf170					9.86e-08
ILMN_3022688	Xist	X	100655714	100678556	-	1.18e-07
ILMN_2752454	Npal1	5	73039035	73062317	+	1.24e-07
ILMN_1226400	EG215895	10	33486230	33501921	-	2.45e-07
ILMN_1234471	Cux2	5	122308396	122500111	-	3.17e-07
ILMN_1245831	Abcd2	15	90976315	91022238	-	3.24e-07
ILMN_2529071	A1bg	15	60749144	60752825	-	3.75e-07
ILMN_2644827	Acot3	12	85393094	85400515	+	1.43e-06
ILMN_2749842	Slc47a1	11	61156903	61191847	-	1.54e-06
ILMN_2976211	Cyp2b23	7	27450246	27471456	-	1.6e-06
ILMN_2643443	Sall1	8	91552142	91566338	-	1.72e-06
ILMN_2461172	Slc16a5	11	115323788	115335712	+	2.9e-06
ILMN_2874352	Cyp17a1	19	46741655	46747464	-	3.15e-06
ILMN_1220612	A330049M08Rik	4	134925491	134954142	-	3.57e-06
ILMN_2591271	Fmo4	1	164724014	164744103	-	3.86e-06
ILMN_1250364	Cyp2a4	7	27092211	27100107	+	4.18e-06
ILMN_2894828	Cyp2c37	19	40066914	40086733	+	4.28e-06
ILMN_2849016	Slc47a1	11	61156903	61191847	-	4.97e-06
ILMN_2617005	Prlr	15	10106993	10303504	+	5.3e-06
ILMN_1214448	9030619P08Rik	15	75258037	75262259	-	5.43e-06
ILMN_2649129	Eif2s3x	X	91434046	91458201	-	6.39e-06
ILMN_2853800	Sall1	8	91552142	91566338	-	7.86e-06
ILMN_1244847	Cyp2a5	7	27620358	27628282	+	7.91e-06
ILMN_1237289	Slc16a5	11	115323788	115335712	+	8.19e-06
ILMN_2749840	Slc47a1	11	61156903	61191847	-	8.95e-06
ILMN_2750864	2210013O21Rik	X	150158133	150175807	+	1.37e-05
ILMN_2868699	Prlr	15	10106993	10303504	+	1.77e-05
ILMN_1256644	Slc6a12	6	121296715	121315790	+	2.01e-05
ILMN_3008859	Ctsc	7	95426595	95459398	+	2.39e-05
ILMN_2678355	Amigo2	15	97074556	97077553	-	2.59e-05
ILMN_2617625	Cyp2b9	7	26958428	26995679	+	2.79e-05
ILMN_2512092	4930581F22Rik	9	34924313	34938507	+	2.84e-05
ILMN_2734598	Cyp2a5	7	27620358	27628282	+	2.94e-05
ILMN_2677792	Cyp2c39	19	39585352	39643019	+	3.07e-05
ILMN_1222609	Igfals	17	25015715	25018953	+	3.11e-05
ILMN_1213456	Dhrs7	12	73751398	73765793	-	3.19e-05
ILMN_1214874	LOC386068					3.26e-05
ILMN_3161452	4933422H20Rik	11	115301859	115309584	+	3.41e-05
ILMN_1238412	Shmt1	11	60601606	60624663	-	3.67e-05
ILMN_1235921	Ubtf	11	102167238	102180787	-	3.83e-05
ILMN_2604310	1810022C23Rik	13	35038491	35055678	-	4.07e-05
ILMN_2838308	Fmo1	1	164759692	164796679	-	4.21e-05
ILMN_2610703	Hrsp12	15	34413776	34425010	-	5.1e-05
ILMN_1257547	Tox	4	6613500	6918704	-	5.38e-05
ILMN_2915833	BC025446	15	75047022	75053089	+	5.48e-05
ILMN_3162138	D4Wsu114e	4	147234887	147242775	-	5.6e-05
ILMN_2816876	Hrsp12	15	34413776	34425010	-	5.8e-05
ILMN_2423282	Dleu2	null	null	null	null	6.1e-05
ILMN_1224022	E130308A19Rik	4	59639083	59774311	+	6.14e-05
ILMN_2959409	BC014805	19	7855531	7877157	-	6.18e-05
ILMN_2448997	C130092E12					6.39e-05
ILMN_2707198	As3mt	19	46781933	46815585	+	6.76e-05
ILMN_2671165	Krt23	11	99339288	99354451	-	7.33e-05
ILMN_2648967	Arrdc4	7	75881931	75894127	-	8.4e-05
ILMN_1249910	Pank1	19	34885384	34952407	-	9.34e-05
ILMN_3008858	Ctsc	7	95426595	95459398	+	9.56e-05
ILMN_1218264	Vldlr	19	27292074	27324109	+	9.66e-05
ILMN_2734882	Cenpm	15	82064209	82075177	-	0.000102563
ILMN_2669343	Sass6	3	116297926	116332065	+	0.000112432
ILMN_2526156	LOC211591					0.000116957
ILMN_1236522	Cbr1	16	93608082	93610750	+	0.000117312
ILMN_2659229	Rpl22	4	151699851	151708180	+	0.00012314
ILMN_2512740	Tm6sf2	8	72596823	72603965	+	0.000126363
ILMN_2728088	Cda	4	137894339	137923907	-	0.000129575
ILMN_2846803	Camkk2	5	123183197	123214303	-	0.00013115
ILMN_1217097	Cables1	18	11997783	12104073	+	0.000136032
ILMN_2719069	Maob	X	16286408	16394492	-	0.000136878
ILMN_1228948	Ugt1a1	1	90108534	90115572	+	0.000137167
ILMN_2452226	AI987712	15	10106993	10303504	+	0.000137276
ILMN_3127178	Pou2f1	1	167795285	167932809	-	0.000142372
ILMN_1258687	Zfp292	4	34750362	34830209	-	0.000144324
ILMN_2465068	Dnajc30	5	135540072	135541732	+	0.000145056
ILMN_2466809	Papss2	19	32694495	32741677	+	0.000150175
ILMN_2852217	Gnpda1	18	38487212	38498657	-	0.000160079
ILMN_2610706	Hrsp12	15	34413776	34425010	-	0.000168496
ILMN_1231680	Tox	4	6613500	6918704	-	0.000170823
ILMN_2868013	Pank1	19	34885384	34952407	-	0.000173473
ILMN_2497945	Elac1	18	73894692	73914133	-	0.000179139
ILMN_3159131	Cyp2a5	7	27620358	27628282	+	0.000194476
ILMN_1238486	Ctsc	7	95426595	95459398	+	0.000194897
ILMN_2605935	EG667410	5	149967022	149967648	-	0.000195638
ILMN_2481694	4933431K14Rik	9	85642685	85644036	+	0.000196013
ILMN_1247626	As3mt	19	46781933	46815585	+	0.000201405
ILMN_2597030	Smox	2	131317232	131351658	+	0.000206625
ILMN_2813830	Nt5e	9	88222478	88266927	+	0.000210422
ILMN_2598103	Emp2	16	10281842	10314061	-	0.000218784
ILMN_2653081	Prkab1	5	116463595	116474517	-	0.000219527
ILMN_2588474	Homer2	7	88754601	88851695	-	0.00023962
ILMN_2677472	LOC100046741					0.000247828
ILMN_2726412	Esr1	10	5340927	5734948	-	0.000260857
ILMN_2658961	Dgka	10	128157197	128181112	-	0.000266901
ILMN_1223999	LOC381222					0.000267926
ILMN_3104928	Cenpm	15	82064209	82075177	-	0.000275449
ILMN_2960071	Ppp1ca	19	4192178	4195419	+	0.000281237
ILMN_3065652	A1bg	15	60749144	60752825	-	0.000293519
ILMN_2638349	Papss2	19	32694495	32741677	+	0.000301154
ILMN_2682223	Slc2a9	5	38740512	38894382	-	0.000328611
ILMN_2844370	Ilvbl	10	78037792	78047224	+	0.000331627
ILMN_1221750	Mycl1	4	122672895	122679728	+	0.000333672
ILMN_1248357	LOC100046844					0.000349492
ILMN_2796472	Vldlr	19	27292074	27324109	+	0.000358995
ILMN_1224714	LOC634731					0.000359232
Gene transcripts with increased expression in SM/J males
Probe ID	Gene Symbol	Chromosome	Start	Stop	Stand	pvalue
ILMN_1254109	Cyp4a12a	4	114971651	115005420	+	4.79e-12
ILMN_2899599	Ddx3y	Y	598038	623020	-	1.09e-10
ILMN_1215446	Cidea	18	67503259	67527432	+	1.24e-08
ILMN_2687507	Cyp2d9	15	82282824	82287257	+	3.3e-08
ILMN_2677046	Gstp1	19	4035411	4037912	-	3.4e-08
ILMN_1223230	Gstp1	19	4035411	4037912	-	3.82e-08
ILMN_2798129	C6	15	4677175	4765456	+	1.08e-07
ILMN_1241001	Eif2s3y	Y	346986	365290	+	1.77e-07
ILMN_1245295	Pik3c2g	6	139664382	139917807	+	2.25e-07
ILMN_1254228	EG241041	1	21275327	21288393	-	4.02e-07
ILMN_2911009	EG241041	1	21275327	21288393	-	1.06e-06
ILMN_1216720	C6	15	4677175	4765456	+	1.11e-06
ILMN_2704499	Hprt1	X	50341314	50374836	+	1.65e-06
ILMN_2818498	Mup21	4	61808966	61811897	-	1.97e-06
ILMN_2543285	Elovl3	19	46206387	46210184	+	3.06e-06
ILMN_2609998	Fxyd6	9	45178522	45204237	+	3.06e-06
ILMN_1237188	B430212C06Rik	18	67480863	67503757	-	6.5e-06
ILMN_1256388	Mtnr1a	8	46154491	46173710	+	9.67e-06
ILMN_1253348	Arl6ip1	7	125262414	125273077	-	9.81e-06
ILMN_1218892	Phf20l1	15	66409134	66476817	+	1.08e-05
ILMN_2525303	B430212C06Rik	18	67480863	67503757	-	1.5e-05
ILMN_2588882	Slc41a2	10	82693593	82800627	-	1.61e-05
ILMN_2682207	Elovl3	19	46206387	46210184	+	1.78e-05
ILMN_1221684	Scp2	4	107716444	107817603	-	1.83e-05
ILMN_2766875	Ociad2	5	73713438	73730186	-	1.88e-05
ILMN_2677824	Susd4	1	184693991	184826729	+	2.03e-05
ILMN_2760979	Tgfbr2	9	115996825	116084407	-	2.38e-05
ILMN_3007728	Heatr3	8	90661754	90695926	+	3.18e-05
ILMN_2740852	F2r	13	96371744	96388388	-	3.4e-05
ILMN_1258578	Ahnak	19	9063774	9151409	+	3.52e-05
ILMN_1244786	LOC100041003					3.62e-05
ILMN_2467578	scl000416.1_19					4.27e-05
ILMN_2752569	Paip1	13	120217729	120247025	+	4.69e-05
ILMN_1226114	Myh10	11	68505061	68630134	+	4.75e-05
ILMN_2643177	Dnajc11	4	151307800	151356246	+	4.8e-05
ILMN_2623244	Ppp2r5e	12	76551870	76697187	-	5.1e-05
ILMN_1225985	Serpina7	X	135613796	135619775	-	5.53e-05
ILMN_2694156	Dom3z	17	34974028	34976175	+	7.72e-05
ILMN_2954824	Ppp1r1b	11	98209718	98219110	+	8.14e-05
ILMN_3008068	Scara5	14	66285240	66383663	+	9.42e-05
ILMN_1248079	Zmpste24	4	120731842	120770846	-	0.000102058
ILMN_1243228	Il1rap	16	26581854	26716652	+	0.000103982
ILMN_2970532	Mcm10	2	4910760	4933837	-	0.000105979
ILMN_1233838	Dom3z	17	34974028	34976175	+	0.000112308
ILMN_2693827	Atg16l2	7	108437906	108450765	-	0.000116168
ILMN_2711523	Grm8	6	27225121	28085178	-	0.000120967
ILMN_2756686	1110057K04Rik	12	8214929	8292558	+	0.000125907
ILMN_2635784	Gpc1	1	94728263	94756773	+	0.000126148
ILMN_2919999	Igsf5	16	96583275	96747187	+	0.000129514
ILMN_2918499	Abcb1b	5	8798186	8866308	+	0.00013154
ILMN_1241789	Sucnr1	3	59885793	59891481	+	0.000137685
ILMN_1225552	Arsa	15	89302959	89306545	-	0.000147393
ILMN_2776095	Ttbk1	17	46579373	46624947	-	0.000148797
ILMN_2591217	Rars	11	35621883	35648008	-	0.000150755
ILMN_2838629	Rccd1	7	87461482	87469340	-	0.000155431
ILMN_2543688	Snord123	15	32170324	32176484	-	0.000162467
ILMN_2698499	Nox4	7	94394606	94547220	+	0.0001661
ILMN_1229577	Sstr2	11	113480656	113487319	+	0.000173018
ILMN_2731769	Plekhb2	1	34906821	34936425	+	0.00017794
ILMN_1251504	Cyp4v3	8	46391155	46418570	-	0.000182457
ILMN_2740464	Il1rap	16	26581854	26716652	+	0.000197093
ILMN_1213448	LOC669658					0.000201178
ILMN_2745433	Ergic1	17	26698471	26792295	+	0.000234465
ILMN_1238597	Omd	13	49678118	49687978	+	0.00023882
ILMN_2591394	Serpina12	12	105266979	105282653	-	0.000241709
ILMN_1251165	Pcgf6	19	47108109	47125335	-	0.000249495
ILMN_2752545	Lama3	18	12570050	12741172	+	0.000261712
ILMN_2729263	Coq7	7	125653173	125676870	-	0.000265305
ILMN_2539925	LOC673607					0.000266207
ILMN_2679464	Mcm10	2	4910760	4933837	-	0.000274281
ILMN_2740465	Il1rap	16	26581854	26716652	+	0.000279428
ILMN_2967362	1110057K04Rik	12	8214929	8292558	+	0.000285097
ILMN_1250576	2810439F02Rik	18	12801853	12895558	+	0.000293581
ILMN_2791059	Cltb	13	54693762	54712705	-	0.000298806
ILMN_2418811	2200002D01Rik	7	30031580	30033451	-	0.000308409
ILMN_2639662	Ldhd	8	114150172	114154222	-	0.000309205
ILMN_2467800	Uap1l1	2	25215409	25221202	-	0.000313403
ILMN_1225291	LOC668631					0.000316923
ILMN_2702903	Cyp2f2	7	27904928	27918679	+	0.000328126
ILMN_1216539	Cml4	6	85780382	85782076	-	0.000353903
ILMN_3068754	Akr1a4	4	116309115	116324285	-	0.000354019
ILMN_2660438	Tank	2	61416642	61492228	+	0.000358478

## Sheet: LG strain
Gene transcipted with increased expression in LG/J females
Probe ID	Gene Symbol	Chromosome	Start	Stop	Stand	pvalue
ILMN_1214531	Cyp2b13	7	26846514	26881215	+	9.91243e-16
ILMN_2976211	Cyp2b23	7	27450246	27471456	-	4.00903e-14
ILMN_1242564	Sult2a2	7	14318908	14364985	+	1.98961e-13
ILMN_3123341	Xist	X	100655714	100678556	-	4.30825e-11
ILMN_2475156	Xist	X	100655714	100678556	-	8.62764e-11
ILMN_2943135	Fmo3	1	164883933	164914659	-	9.36046e-11
ILMN_2617625	Cyp2b9	7	26958428	26995679	+	1.59236e-10
ILMN_2731963	Fmo3	1	164883933	164914659	-	4.65705e-10
ILMN_1257547	Tox	4	6613500	6918704	-	1.25729e-09
ILMN_2813830	Nt5e	9	88222478	88266927	+	1.37764e-09
ILMN_1224091	Xist	X	100655714	100678556	-	1.82504e-09
ILMN_2959409	BC014805	19	7855531	7877157	-	3.46713e-09
ILMN_3008858	Ctsc	7	95426595	95459398	+	2.1614e-08
ILMN_2771087	Fam126a	5	23421094	23536508	-	3.55968e-08
ILMN_2853800	Sall1	8	91552142	91566338	-	5.24059e-08
ILMN_1236522	Cbr1	16	93608082	93610750	+	6.3868e-08
ILMN_2677792	Cyp2c39	19	39585352	39643019	+	9.01289e-08
ILMN_2678355	Amigo2	15	97074556	97077553	-	9.34146e-08
ILMN_2734598	Cyp2a5	7	27620358	27628282	+	9.84383e-08
ILMN_3008859	Ctsc	7	95426595	95459398	+	1.06329e-07
ILMN_1241366	Rsph4a	10	33625291	33635689	+	1.21543e-07
ILMN_1251714	LOC385280					1.55047e-07
ILMN_1252016	Abhd2	7	86418087	86510394	+	1.77258e-07
ILMN_3022688	Xist	X	100655714	100678556	-	1.81551e-07
ILMN_1256263	Camkk2	5	123183197	123214303	-	2.7116e-07
ILMN_1229267	Cyp2a5	7	27620358	27628282	+	2.91246e-07
ILMN_3159131	Cyp2a5	7	27620358	27628282	+	3.36084e-07
ILMN_2512740	Tm6sf2	8	72596823	72603965	+	3.68517e-07
ILMN_1245831	Abcd2	15	90976315	91022238	-	4.35788e-07
ILMN_2752454	Nipal1	5	73039035	73062317	+	4.67012e-07
ILMN_2643443	Sall1	8	91552142	91566338	-	5.33416e-07
ILMN_1244847	Cyp2a4	7	27620358	27628282	+	6.152e-07
ILMN_2500157	4733401I05Rik	14	33630343	33630689	+	6.38144e-07
ILMN_2428113	Baiap2					6.72724e-07
ILMN_2620767	Abhd2	7	86418087	86510394	+	9.51503e-07
ILMN_3106592	Rcan2	17	43938800	44176465	+	9.90742e-07
ILMN_1227519	Imp4	1	34496696	34502581	+	1.3098e-06
ILMN_1214448	AI789751	15	75258037	75262259	-	1.80079e-06
ILMN_2529071	A1bg	15	60749144	60752825	-	2.52416e-06
ILMN_1234471	Cux2	5	122308396	122500111	-	2.73611e-06
ILMN_3008361	Bmper	9	23028015	23289642	+	2.82659e-06
ILMN_2877443	Abhd2	7	86418087	86510394	+	3.3878e-06
ILMN_2754940	Fam89a					3.5406e-06
ILMN_2732907	Rtn4	11	29592947	29644331	+	3.72078e-06
ILMN_2604310	1810022C23Rik	13	35038491	35055678	-	3.81018e-06
ILMN_2749840	Slc47a1	11	61156903	61191847	-	3.84657e-06
ILMN_2636285	Nt5e	9	88222478	88266927	+	4.21214e-06
ILMN_2739843	Metrn	17	25931776	25933931	-	4.21483e-06
ILMN_2719069	Maob	X	16286408	16394492	-	4.52285e-06
ILMN_2639155	Prcp	7	100023807	100082495	+	4.56515e-06
ILMN_2959757	Cyp2g1	7	27593946	27606216	+	4.63645e-06
ILMN_2749842	Slc47a1	11	61156903	61191847	-	5.2141e-06
ILMN_2705689	Gga2	7	129130236	129164736	-	5.23117e-06
ILMN_3130719	5730410E15Rik	15	44503405	44619609	-	5.4754e-06
ILMN_2750864	2210013O21Rik	X	150158133	150175807	+	6.11452e-06
ILMN_2838308	Fmo1	1	164759692	164796679	-	6.69104e-06
ILMN_2628822	Oas1g	5	121326151	121337622	-	6.69585e-06
ILMN_1247422	LOC382044	8	95580626	95603916	-	7.9682e-06
ILMN_1225565	Igf1	10	87321010	87399787	+	9.44742e-06
ILMN_2606746	Car2	3	14886725	14900769	+	9.49017e-06
ILMN_2647346	Gga2	7	129130236	129164736	-	9.58352e-06
ILMN_2929572	Ccdc68	18	70085080	70129138	+	9.59672e-06
ILMN_2726371	Nqo1	8	109912125	109927106	-	1.00178e-05
ILMN_2922899	Plcb2	2	118533253	118554325	-	1.07725e-05
ILMN_2769884	Igf1	10	87321010	87399787	+	1.33587e-05
ILMN_3138904	Ntrk2	13	58907957	59231337	+	1.37456e-05
ILMN_1213456	Dhrs7	12	73751398	73765793	-	1.38033e-05
ILMN_1212612	Rcan2	17	43938800	44176465	+	1.38277e-05
ILMN_2513870	Zap70	1	36818706	36839661	+	1.38534e-05
ILMN_1252111	Arl6ip5	6	97160683	97183309	+	1.4464e-05
ILMN_2648967	Arrdc4	7	75881931	75894127	-	1.47726e-05
ILMN_2470983	Ttpa	4	19935085	19957932	+	1.55086e-05
ILMN_1231966	Asah1	8	42425551	42460127	-	1.58507e-05
ILMN_1252636	Mmd2	5	143038319	143084754	-	1.61295e-05
ILMN_2493826	Ugt1a10	1	89951963	90115579	+	1.63587e-05
ILMN_2617005	Prlr	15	10106993	10303504	+	1.67284e-05
ILMN_1254622	Pcp4l1	1	173103393	173126399	-	1.77033e-05
ILMN_2502471	Fam46a	9	85214046	85220757	-	1.84752e-05
ILMN_2846803	Camkk2	5	123183197	123214303	-	1.97026e-05
ILMN_3033007	Rcan2	17	43938800	44176465	+	2.17104e-05
ILMN_3005740	Zap70	1	36818706	36839661	+	2.20202e-05
ILMN_1225938	AW112037	1	193541713	193608134	+	2.25362e-05
ILMN_2773609	Pdzk1	3	96633207	96674849	+	2.474e-05
ILMN_1252210	2700097O09Rik	12	56146648	56181097	-	2.49194e-05
ILMN_2762966	Siglec1	2	130894956	130912501	-	2.54825e-05
ILMN_3079804	Cyp2a5	7	27620358	27628282	+	2.59801e-05
ILMN_2814865	Qpct	17	79451246	79489583	+	2.61729e-05
ILMN_2464217	Zfp275	X	70587960	70604419	+	2.74944e-05
ILMN_1239786	Rtn4	11	29592947	29644331	+	3.16526e-05
ILMN_2756943	Sdc1	12	8778129	8800521	+	3.19262e-05
ILMN_1226469	Cyp2g1	7	27593946	27606216	+	3.4258e-05
ILMN_2877541	Crtap	9	114284252	114299793	-	3.44655e-05
ILMN_1222543	Ugt1a9	1	89951963	90115579	+	3.55158e-05
ILMN_2722024	Pla1a	16	38396205	38433225	-	3.71176e-05
ILMN_2678967	Pygo1	9	72773452	72799988	+	3.72849e-05
ILMN_2645672	Rpl3					3.79819e-05
ILMN_1241350	Vsig4	X	93442542	93488777	-	3.91128e-05
ILMN_1228320	Cfp	X	20502580	20508681	-	3.93297e-05
ILMN_2658815	Tmem98	11	80623677	80635535	+	3.9617e-05
ILMN_2513837	Gng10	4	59047960	59054775	+	4.0094e-05
ILMN_2935032	Fbxl6	15	76366161	76369165	-	4.01053e-05
ILMN_2672597	Gng10	4	59047960	59054775	+	4.02057e-05
ILMN_1223880	Tmprss2	16	97786291	97832802	-	4.14115e-05
ILMN_2797726	Steap2	5	5665954	5694578	-	4.19337e-05
ILMN_2734712	Ptpla	2	13897190	13977650	-	4.20347e-05
ILMN_3104414	Etfb	7	50699478	50713170	+	4.37028e-05
ILMN_3007956	Gzf1	2	148506759	148518685	+	4.3798e-05
ILMN_2481836	Rnf170					4.69117e-05
ILMN_2608666	Dcaf6	1	167259634	167390358	-	4.99153e-05
ILMN_1242024	Setd4	16	93583702	93604308	-	5.18212e-05
ILMN_1257485	2610029G23Rik	X	102275095	102312429	+	5.23297e-05
ILMN_3140071	Rtn4	11	29592947	29644331	+	5.28433e-05
ILMN_2707865	2310046K10Rik	14	78304052	78397975	+	5.69968e-05
ILMN_1244393	2310003C23Rik	2	180444822	180453438	+	5.85685e-05
ILMN_2888144	Slc29a1	17	45722171	45729342	-	5.85903e-05
ILMN_1221787	Tcn2	11	3817195	3832162	-	6.19826e-05
ILMN_2874352	Cyp17a1	19	46741655	46747464	-	6.29414e-05
ILMN_2769191	Tbxas1	6	38825403	39034584	+	6.31404e-05
ILMN_1227459	Gga2	7	129130236	129164736	-	6.46837e-05
ILMN_2607765	Mmgt2	11	62462241	62479856	+	6.56124e-05
ILMN_1247127	B930075F07					7.0052e-05
ILMN_1219434	LOC238447					7.03901e-05
ILMN_1223997	Crtap	9	114284252	114299793	-	7.17253e-05
ILMN_2878274	Copz2	11	96711184	96722517	+	7.41878e-05
ILMN_2661366	Tmem45b	9	31233781	31271823	-	7.58533e-05
ILMN_2776431	C1qa	4	136451832	136454718	-	8.02211e-05
ILMN_2827646	Tmem98	11	80623677	80635535	+	8.19102e-05
ILMN_2741621	Birc2	9	7818227	7835255	-	8.63033e-05
ILMN_2872058	Ctsh	9	89948990	89970927	+	9.41958e-05
ILMN_2918312	Slc13a3	2	165230528	165298730	-	9.61893e-05
ILMN_2539557	LOC381799					9.80875e-05
ILMN_1246108	Hist1h2ah	13	22127033	22127437	-	9.81369e-05
ILMN_1250364	Cyp2a4	7	27092211	27100107	+	9.91818e-05
ILMN_1229041	Pira4	7	3788659	3796653	-	0.000100521
ILMN_2647028	Copz2	11	96711184	96722517	+	0.000101699
ILMN_1224786	Pla1a	16	38396205	38433225	-	0.000105259
ILMN_1224162	Fam117a	11	95198332	95243186	+	0.00011408
ILMN_2993314	Clec4n	6	123179861	123197039	+	0.000114235
ILMN_1228948	Ugt1a1	1	90108534	90115572	+	0.00011435
ILMN_2730329	Hist1h2ah	13	22127033	22127437	-	0.000115609
ILMN_2965903	Hdc	2	126419403	126445035	-	0.000116081
ILMN_2917497	Fcgrt	7	52348434	52358462	-	0.000128475
ILMN_2731999	Gnptg	17	25371262	25377061	-	0.000129223
ILMN_2849016	Slc47a1	11	61156903	61191847	-	0.000135416
ILMN_2930203	Ugt1a1	1	89951963	90115579	+	0.000135818
ILMN_3152792	Pira6	7	3835842	3849695	-	0.000137412
ILMN_1233136	D130074M14Rik					0.000137842
ILMN_1252136	Hist1h2af	13	23625775	23626173	+	0.000138222
ILMN_1240839	0610012C01Rik	1	135206400	135219603	+	0.000139936
ILMN_1236158	Rps5	7	13507639	13512035	+	0.000143305
ILMN_2650557	Ccbp2	9	121807582	121820182	+	0.000144966
ILMN_2746456	Tcirg1	19	3896050	3907133	-	0.00014719
ILMN_2685516	Hcls1	16	36935101	36963300	+	0.000147343
ILMN_2610706	Hrsp12	15	34413776	34425010	-	0.000148971
ILMN_3106203	Clta	4	44017324	44045718	+	0.000155192
ILMN_2423282	Dleu2	null	null	null	null	0.000156985
ILMN_2694257	1810010N17Rik	4	129296518	129301191	-	0.000161035
ILMN_1232925	BC042423	X	45764223	45816309	-	0.000161557
ILMN_2684575	C630049M13	18	61856491	61867289	-	0.000167151
ILMN_2461172	Slc16a5	11	115323788	115335712	+	0.00016741
ILMN_3054914	Usp18	6	121195974	121220935	+	0.000172617
ILMN_1251595	Bhlhb9	X	132420392	132425620	+	0.000174223
ILMN_2450491	Trfr2	5	138011079	138028709	+	0.000174507
ILMN_2852624	Hamp2	7	31707414	31709200	-	0.00017923
ILMN_1247626	As3mt	19	46781933	46815585	+	0.000179521
ILMN_3003631	Ppap2c	10	78989174	78996532	-	0.000181779
ILMN_2540188	Tpt1p					0.000184306
ILMN_2617865	Gnptg	17	25371262	25377061	-	0.000184758
ILMN_2440059	Baiap2					0.000189232
ILMN_2895991	Brp44	1	167391168	167411345	+	0.000189297
ILMN_2747501	5730410E15Rik	15	44503405	44619609	-	0.00019161
ILMN_2620804	Iah1	12	21322282	21329466	+	0.000193424
ILMN_2644827	Acot3	12	85393094	85400515	+	0.000193527
ILMN_2603837	Htatip2	7	57014523	57029345	+	0.000197932
ILMN_2954881	Tcirg1	19	3896050	3907133	-	0.000202567
ILMN_2704749	Es1	8	95622914	95655182	-	0.000203699
ILMN_1224437	2810423O19Rik	9	106096503	106102077	-	0.000206283
ILMN_2894828	Cyp2c37	19	40066914	40086733	+	0.000208578
ILMN_2669793	Ccnd1	7	152115836	152125774	-	0.000217313
ILMN_2603834	Htatip2	7	57014523	57029345	+	0.000220361
ILMN_2702159	Clec4f	6	83594536	83606181	-	0.000222095
ILMN_1225154	Ugt1a2	1	90062587	90115572	+	0.000225189
ILMN_2715042	Sdc3	4	130348452	130382234	+	0.000225481
ILMN_3049094	Prss29	17	25457228	25459625	+	0.000227273
ILMN_2616573	Pink1					0.000227286
ILMN_2724545	Sbk1	7	133416133	133438505	+	0.000231518
ILMN_2620803	Iah1	12	21322282	21329466	+	0.000235215
ILMN_2630852	Il7	3	7573182	7613760	-	0.000236815
ILMN_2660837	St6galnac4	2	32442615	32455218	+	0.000237326
ILMN_1241695	Ms4a6d	19	11661094	11679339	-	0.000237375
ILMN_2605393	Man2b2	5	37198160	37221892	-	0.000242532
ILMN_1219574	Hist1h2af	13	23625775	23626173	+	0.000244939
ILMN_2799590	Naprt1	15	75721397	75724709	-	0.000246738
ILMN_2663130	P2ry6	7	108086148	108112876	-	0.000248813
ILMN_1254878	Eif4e3	6	99207478	99616791	-	0.00025463
ILMN_2479370	Tm4sf4	3	57229236	57245599	+	0.00026279
ILMN_2438678	Treml4	17	48403661	48414726	+	0.000264174
ILMN_1226839	Hist1h2ac	13	23666339	23666801	+	0.000266471
ILMN_2847144	Hist1h2ak	13	21845304	21845696	-	0.000269775
ILMN_1214888	Ugt1a2	1	90097176	90115572	+	0.000273493
ILMN_3008406	Gm9115	12	17551778	17557890	+	0.000281625
ILMN_2816876	Hrsp12	15	34413776	34425010	-	0.000283194
ILMN_2995549	Galnt9	5	111044504	111050401	+	0.000295555
ILMN_2464573	Tnfrsf21	17	43153504	43226137	+	0.000297627
ILMN_1253813	Nckap1l	15	103284261	103329231	+	0.000299439
ILMN_2903540	Spp2	1	90303536	90323013	+	0.000303806
ILMN_3157568	Bcl2l11	2	127951774	127988283	+	0.000311245
ILMN_3065652	A1bg	15	60749144	60752825	-	0.000311366
ILMN_2954575	Arhgap30	1	173319085	173340429	+	0.000315055
ILMN_2920849	Pira4	7	3788414	3849695	-	0.000319713
ILMN_2715840	C1qc	4	136445719	136448980	-	0.000325704
ILMN_2456946	Aldh3a2	11	61036919	61080966	-	0.000328044
ILMN_1230485	Csf1r	18	61265226	61290788	+	0.000329716
ILMN_2742867	Mtap	4	88783026	88826985	+	0.000331065
ILMN_1220232	AI591476	6	52718791	53018625	-	0.00033118
ILMN_2696629	Itgal	7	134439774	134478651	+	0.000336642
ILMN_2636339	Irf9	14	56222408	56228867	+	0.000340337
ILMN_2657432	Mtap1s	8	73429886	73441424	+	0.00034108
ILMN_2591425	Gucy1a3	3	81896349	81948995	-	0.000343845
ILMN_1230019	Ube1l	9	107877898	107886387	+	0.000344705
ILMN_2665359	Sgk3	1	9788234	9889929	+	0.000347069
ILMN_2728270	B4galnt1	10	126602281	126609386	+	0.000352558
ILMN_2588995	Rab8b	9	66691479	66767494	-	0.000355185
ILMN_1221503	Ccnd1	7	152115836	152125774	-	0.000358231
ILMN_3112143	LOC382044	8	95580626	95603916	-	0.000359617
ILMN_2795040	Hist1h2ad	13	23666339	23666801	+	0.000359837
ILMN_2718589	Fcna	2	25480186	25483550	-	0.000360463
ILMN_1233809	Cmtm7	9	114665954	114690947	-	0.00036254
ILMN_2728088	Cda	4	137894339	137923907	-	0.000364393
ILMN_2686327	Gas6	8	13465374	13494506	-	0.000364402
ILMN_2453351	Ugt1a5	1	90062587	90115572	+	0.000367091
ILMN_2876653	Clec4f	6	83594536	83606181	-	0.000367866
ILMN_1256633	Pnp					0.000367925
ILMN_2699700	Arpc1a	5	145844699	145869630	+	0.000374108
ILMN_1238276	Hist1h2ai	13	21808291	21808683	+	0.000374412
ILMN_2611874	Ptplad1	9	64834790	64869508	-	0.000375711
ILMN_1245384	1200012P04Rik	16	16213411	16272805	+	0.000378301
ILMN_2695867	Hlcs	16	94350912	94509463	-	0.000379706
ILMN_2796472	Vldlr	19	27292074	27324109	+	0.000384759
ILMN_2902979	Fas	19	34365199	34402260	+	0.000390792
ILMN_1216308	Zfp574	7	25862319	25867499	+	0.000397585
ILMN_2717439	Pip5k2a	2	18763882	18919753	-	0.000400958
ILMN_2756353	Emr1	17	57498114	57622950	+	0.000402319
ILMN_2455390	Klhl25	7	82993283	83012377	+	0.00040466
ILMN_2674952	Rnf170	8	27229840	27254343	+	0.000404867
ILMN_2836654	Hist1h2ao	13	21902334	21902813	+	0.000406707
ILMN_1254562	Atp13a2	4	140542788	140563245	+	0.000418571
ILMN_2619620	C1qb	4	136436044	136442102	-	0.000419872
ILMN_2684397	Lrrc24	15	76545706	76552603	-	0.000424427
ILMN_2866185	Btg1	10	96079661	96082261	+	0.000429484
ILMN_2673121	Sigirr	7	148277074	148286445	-	0.000441794
ILMN_2745212	Hist1h2ai	13	21808291	21808683	+	0.000455433
ILMN_2432780	Rtn4	11	29643051	29926033	-	0.000462165
ILMN_1258695	Aldh3a2	11	61036919	61080966	-	0.000463808
ILMN_1242542	A530082C11Rik	4	154975525	154997449	+	0.000465962
ILMN_2633386	H2-T22					0.000468043
ILMN_3121765	Treml4	17	48403661	48414726	+	0.000468995
ILMN_2640346	P2ry13	3	59011828	59014804	-	0.000470538
ILMN_2628281	Scly	1	93194915	93217652	+	0.000470573
ILMN_1248439	Siat7d	2	32442615	32455218	+	0.000476477
ILMN_2743244	Cd86	16	36603955	36666167	-	0.000478389
ILMN_2856668	Mett11d1	14	52504517	52511535	+	0.000479017
ILMN_1218533	A630054M16Rik	1	80497763	80755128	-	0.000479395
ILMN_2733524	Nrm	17	35998291	36002344	+	0.000480682
ILMN_2752524	Paqr9	9	95460236	95462540	+	0.000482272
ILMN_2806700	Cyba	8	124948679	124956808	-	0.000491992
ILMN_3151840	Ppm1m	9	106096503	106102077	-	0.00049329
ILMN_2661289	Csprs	null	null	null	null	0.000500727
ILMN_1217041	Cd86	16	36603955	36666167	-	0.000504254
ILMN_2940642	St6galnac2	11	116536617	116556182	-	0.000512028
ILMN_2440679	D1Ertd471e	1	168184270	168246954	+	0.000512167
ILMN_2758502	Capn10	1	94830953	94844518	+	0.000517846
ILMN_2613303	Brd8	18	34758269	34784255	-	0.000518888
ILMN_2678580	Lass6	2	68699498	68952339	+	0.000522364
ILMN_2884416	Galnt2	8	122434741	126869624	+	0.000525427
ILMN_2601471	Ccnd1	7	152115836	152125774	-	0.000528668
ILMN_3088269	Gimap8	6	48597233	48610874	+	0.000534086
ILMN_1256644	Slc6a12	6	121296715	121315790	+	0.000536382
ILMN_1218263	Pemt	11	59784116	59859991	-	0.000539952
ILMN_2724294	Gpx7	4	108072995	108079566	-	0.000540654
ILMN_2645208	Arhgef3	14	28051225	28217090	+	0.000543403
ILMN_2749280	Clec1b	6	129347315	129359353	+	0.000543576
ILMN_1230587	Lpxn	19	12873133	12908301	+	0.000543689
ILMN_1253808	Oas1g	5	121326151	121337622	-	0.000545194
ILMN_2595973	Grn	11	102291629	102298123	+	0.000553945
ILMN_1224250	N4bp2l1	5	151374219	151397075	-	0.0005561
ILMN_3008924	Mobkl2a	10	80149889	80154234	-	0.000558687
ILMN_1226400	LOC215895	10	33486230	33501921	-	0.000567332
ILMN_2484932	Ppm1h	10	122115818	122382851	+	0.000567797
ILMN_1228213	Ifi30	8	73286673	73290562	-	0.000570837
ILMN_2687403	Fcgr3	1	172981301	172989493	-	0.000572404
ILMN_2708871	F7	8	13026034	13035809	+	0.000588633
ILMN_2610234	Il15	8	84855523	84926444	-	0.000589834
ILMN_2584915	C130085D15Rik					0.000602703
ILMN_3161652	Clec4a3	6	122902533	122919893	+	0.000602709
ILMN_2533376	LOC234911	9	7571396	7581885	+	0.000604016
ILMN_1214762	Sgk3	1	9788234	9889929	+	0.000629007
ILMN_2708203	Cdkn1c	7	150644255	150646901	-	0.000632238
ILMN_2610703	Hrsp12	15	34413776	34425010	-	0.000633075
ILMN_2855998	Plek2	12	79989678	80007951	-	0.00063449
ILMN_2670150	Oas2	5	121180342	121199862	-	0.000637195
ILMN_2585137	8030402P03Rik					0.000638084
ILMN_2476781	Sult2a1	7	14381602	14422724	-	0.000640087
ILMN_2979190	Habp2	19	56362428	56394579	+	0.000641483
ILMN_2695793	Fes	7	87522641	87532781	-	0.00064536
ILMN_3093622	Adar	3	89518944	89557368	+	0.000650271
ILMN_2889274	Snx14	9	88271588	88333774	-	0.000652104
ILMN_2746681	BC013712	4	132337758	132352302	-	0.000668611
ILMN_1253910	Rps20					0.000671482
ILMN_2710068	Rps7	X	149344079	149344663	-	0.000676208
ILMN_2693940	Psmb8	17	34335344	34338211	+	0.00067894
ILMN_2914843	Psmb10	8	108459664	108462005	-	0.00068222
ILMN_2534201	LOC327957	11	70604438	70626088	-	0.000684867
ILMN_2901626	Tnfrsf21	17	43153504	43226137	+	0.000693082
ILMN_1244513	Gbp4	3	142223016	142236173	+	0.000702681
ILMN_2983516	Slc11a1	1	74421777	74432636	+	0.000712662
ILMN_2781118	2210021J22Rik	15	85637402	85642127	-	0.000714776
ILMN_2651715	Axl	7	26542292	26573724	-	0.000724863
ILMN_2757870	Psmb10	8	108459664	108462005	-	0.000729359
ILMN_3154581	Gngt2	11	95698530	95707048	+	0.000737954
ILMN_2591271	Fmo4	1	164724014	164744103	-	0.000744354
ILMN_2974343	Pla1a	16	38396205	38433225	-	0.000749192
ILMN_2709810	Acnat2	4	49392712	49421023	-	0.000752228
ILMN_1249550	Fkbp9	6	56782053	56829352	+	0.000757521
ILMN_1212938	Aif1	17	35307937	35310223	-	0.000763212
ILMN_1228366	Cdkn2c	4	109333481	109339794	-	0.000772581
ILMN_2773633	Prss29					0.000777
ILMN_1217849	Laptm5	4	130469040	130492056	+	0.000779507
ILMN_1256645	Ikzf1	11	11585006	11672115	+	0.000787699
ILMN_2584685	Ikzf1	11	11585006	11672115	+	0.000787699
ILMN_1214071	Ifitm1	7	148153120	148155724	+	0.000791281
ILMN_1240726	Mmp14	14	55050456	55060090	+	0.00079194
ILMN_1222860	LOC381484	3	15848070	15906332	-	0.000797954
ILMN_1230878	H2-T22	17	36254035	36258389	-	0.000802607
ILMN_2658355	Ugt3a2	15	9265305	9300710	+	0.000805192
ILMN_2604521	Cotl1	8	122333125	122364440	-	0.000808956
ILMN_2537626	LOC384206					0.000810361
ILMN_1242013	Uck2	1	169156214	169215258	-	0.000811785
ILMN_2663374	Nr1h3	2	91024218	91042991	-	0.00081455
ILMN_2646163	Rpl7					0.000832925
ILMN_2744398	Ostf1	19	18653818	18706279	-	0.000836902
ILMN_1215117	Ube2d2	18	35931261	35966817	+	0.000837806
ILMN_1252698	Btd	14	32454214	32481765	+	0.00083794
ILMN_2739760	Prelp	1	135806881	135817991	-	0.000841066
ILMN_1227573	Irf7	7	148448605	148452380	-	0.000842374
ILMN_1236136	Corin	5	72691265	72895447	-	0.000844689
ILMN_1244272	Epb4.1l3	17	69506150	69639325	+	0.000847829
ILMN_2888742	Ntan1	16	13819344	13835544	+	0.000860223
ILMN_1223041	Abi3	11	95691388	95703790	-	0.000864348
ILMN_2886646	Il2rg	X	98456744	98464362	-	0.000870893
ILMN_1246056	Gngt2	11	95698530	95707048	+	0.000874205
ILMN_1222609	Igfals	17	25015715	25018953	+	0.000875056
ILMN_2660862	Sepn1	4	134093807	134108081	-	0.000884456
ILMN_2638299	Slc29a1	17	45722171	45729342	-	0.000887948
ILMN_2491202	Vnn3	10	23571268	23589649	+	0.000894477
ILMN_2769418	Apom	17	35265942	35268697	-	0.000897065
ILMN_2885277	Nnmt	9	48399982	48413258	-	0.00090933
ILMN_2648409	Cmtm7	9	114665954	114690947	-	0.000918422
ILMN_3131679	Usp18	6	121195974	121220935	+	0.000919142
ILMN_2851330	Nagk	6	83744976	83753414	+	0.000925141
ILMN_2665411	Nnmt	9	48399982	48413258	-	0.000925459
ILMN_3136809	Git2	5	115177416	115225526	-	0.000926449
ILMN_2707198	As3mt	19	46781933	46815585	+	0.000926489
ILMN_2612125	Arhgef18	8	3393006	3456601	+	0.000927517
ILMN_2775512	Ei24	9	36587286	36604890	-	0.000935894
ILMN_2448997	C130092E12					0.00093906
ILMN_2689785	Cd68	11	69477715	69479655	-	0.000949415
ILMN_2632076	Ctps2	X	159339170	159470440	+	0.000968887
ILMN_2867147	Tyrobp	7	31198809	31202596	+	0.000969964
ILMN_1256025	Pira4					0.000981582
ILMN_2723826	Slc7a7	14	54989128	55028297	-	0.000983134
ILMN_2737776	Pias1	9	62728933	62828683	-	0.000998399
ILMN_2944301	1810009K13Rik	16	20611666	20646558	+	0.00100645
ILMN_2764580	Parvg	15	84154456	84173372	+	0.00100845
ILMN_2608638	1700055N04Rik	19	3965926	3969947	+	0.00101019
ILMN_1236648	A430073A17Rik					0.00101409
ILMN_3154691	Sirpb1	3	15371819	15426504	-	0.00102312
ILMN_1250450	Ogfr	2	180323950	180330541	+	0.00103232
ILMN_2697012	Dact2	17	14332590	14341101	-	0.00103584
ILMN_2823269	Rcan3	4	134968223	134989768	-	0.00105741
ILMN_2878979	Tnfaip8l2	3	94943443	94946282	-	0.00105835
ILMN_3107690	1700047I17Rik	12	56225515	56243065	+	0.00107088
ILMN_2776391	Hbs1l	10	21015823	21088689	+	0.0010725
ILMN_1250303	C730029A08Rik	null	null	null	null	0.00109593
ILMN_1248236	Cux2	5	122308396	122500111	-	0.00109991
ILMN_1255629	E130309F12Rik					0.00110364
ILMN_1230498	A930005I04Rik	5	35258564	35266488	+	0.00113294
ILMN_1244479	Vnn3	10	23571268	23589649	+	0.00113883
ILMN_2756030	Slc8a1	17	81772445	82048947	-	0.00115558
ILMN_3131197	Repin1	6	48543882	48549081	+	0.0011641
ILMN_2667384	Slc6a9	4	117507111	117547801	+	0.00116507
ILMN_2431390	Tcrb-V8.2	6	41068863	41072256	+	0.00117209
ILMN_1219200	P2ry14	3	58918548	58934546	-	0.00119238
ILMN_1214731	H2-T22					0.00119305
ILMN_2732229	Prdx3	19	60939954	60950459	-	0.00119895
ILMN_2591029	Niban	1	153418316	153569069	+	0.00120345
Gene transcripts with increased expression in LG/J males
Probe ID	Gene Symbol	Chromosome	Start	Stop	Stand	pvalue
ILMN_1254109	Cyp4a12a	4	114971651	115005420	+	2.94503e-16
ILMN_2818498	OTTMUSG00000000231	4	61808966	61811897	-	2.94689e-15
ILMN_2899599	Ddx3y	Y	598038	623020	-	3.44826e-12
ILMN_2687507	Cyp2d9	15	82282824	82287257	+	1.6592e-11
ILMN_1223230	Gstp1	19	4035411	4037912	-	7.89734e-11
ILMN_1217072	Cyp4a12b	4	115084229	115111639	+	3.02939e-10
ILMN_2798129	C6	15	4677175	4765456	+	5.03494e-10
ILMN_1221684	Scp2	4	107716444	107817603	-	5.3037e-10
ILMN_2677046	Gstp1	19	4035411	4037912	-	1.09809e-09
ILMN_2911009	EG241041	1	21275327	21288393	-	1.76477e-09
ILMN_1254228	LOC241041	1	21275327	21288393	-	1.81994e-09
ILMN_2698499	Nox4	7	94394606	94547220	+	4.02457e-09
ILMN_1216720	C6	15	4677175	4765456	+	5.71811e-09
ILMN_1241001	Eif2s3y	Y	346986	365290	+	6.18185e-09
ILMN_2677824	Susd4	1	184693991	184826729	+	8.31402e-09
ILMN_1246061	LOC239727					9.85374e-09
ILMN_2911128	C4a	17	34946037	34960409	-	4.63656e-08
ILMN_2766875	Ociad2	5	73713438	73730186	-	5.45173e-08
ILMN_1250576	Ttc39c	18	12801853	12895558	+	6.72053e-08
ILMN_3079257	Mup5	4	61492353	61496267	-	7.97169e-08
ILMN_2640097	Aox3	1	58169974	58257542	+	1.008e-07
ILMN_2740151	Chpt1	10	87915490	87966818	-	1.20254e-07
ILMN_2695360	Lcn13	2	25555563	25558846	+	1.69243e-07
ILMN_2692927	Srd5a1	13	69712328	69750319	-	2.38563e-07
ILMN_2592166	Mup4	4	59969676	59973582	-	2.92974e-07
ILMN_1216182	Ttc39c	18	12801853	12895558	+	3.41602e-07
ILMN_3158509	Mup5	4	61492353	61496267	-	4.54279e-07
ILMN_2482178	Ociad2	5	73713438	73730186	-	4.99915e-07
ILMN_2806439	Slc17a8	10	89036765	89083998	-	5.38622e-07
ILMN_2776056	Rassf3	10	120847406	120913306	-	5.54274e-07
ILMN_2740152	Chpt1	10	87915490	87966818	-	6.24247e-07
ILMN_1258330	LOC384348					7.59616e-07
ILMN_2650428	4833442J19Rik	6	149088371	149099693	+	8.86649e-07
ILMN_1225552	Arsa	15	89302959	89306545	-	1.11771e-06
ILMN_1218042	LOC383483					1.14355e-06
ILMN_1216539	Cml4	6	85780382	85782076	-	1.24833e-06
ILMN_3074610	Cyp2c67	19	39683332	39723541	-	1.55242e-06
ILMN_2970532	Mcm10	2	4910760	4933837	-	2.06623e-06
ILMN_2601215	Cyp7b1	3	17971950	18143329	-	2.24485e-06
ILMN_1223372	LOC236060					2.37656e-06
ILMN_2732634	Cspg5	9	110147955	110165080	+	2.562e-06
ILMN_1216935	2810439F02Rik	18	12801853	12895558	+	3.14773e-06
ILMN_1213448	LOC386091					3.58153e-06
ILMN_2881950	Mup20	4	61711268	61715192	-	3.82394e-06
ILMN_2749138	Pard3b	1	61685398	62688858	+	4.0117e-06
ILMN_1224210	Kdm5d	Y	234231	280254	+	4.59862e-06
ILMN_2752545	Lama3	18	12570050	12741172	+	4.90766e-06
ILMN_2730100	Cib3	8	74728277	74736718	-	4.91357e-06
ILMN_2967362	1110057K04Rik	12	8214929	8292558	+	5.54555e-06
ILMN_2943722	Ociad2	5	73713438	73730186	-	6.0225e-06
ILMN_2740149	Chpt1	10	87915490	87966818	-	7.47576e-06
ILMN_2860915	Keg1	19	12770276	12794392	+	7.85089e-06
ILMN_3125814	Acsl6	11	54117300	54178258	+	8.00974e-06
ILMN_1234449	Hsd3b5	3	98422559	98449457	-	8.28555e-06
ILMN_1220482	Magee1	X	102315717	102319266	+	9.47073e-06
ILMN_2776095	Ttbk1	17	46579373	46624947	-	9.69815e-06
ILMN_1215252	Bmp4	14	47003195	47010344	-	9.88686e-06
ILMN_2622671	Acsl1	8	47556395	47621405	+	1.00892e-05
ILMN_1214838	Hsd3b2	3	98513178	98528499	-	1.03838e-05
ILMN_1258442	Adh4	3	138078430	138093856	+	1.17948e-05
ILMN_3153624	Cyp2c67	19	39683332	39723541	-	1.29481e-05
ILMN_2703138	Tmem125	4	118213546	118216649	-	1.33524e-05
ILMN_1247450	B430005K18Rik					1.36365e-05
ILMN_2769991	Cyp2c29	19	39361601	39405189	+	1.36682e-05
ILMN_3143404	Mup2	4	60148804	60167161	-	1.43822e-05
ILMN_1252338	LOC381019					1.5189e-05
ILMN_2826110	Cat	2	103294006	103325317	-	1.66916e-05
ILMN_2793329	Gstp1	19	4035411	4037912	-	1.74864e-05
ILMN_2664327	Cabyr	18	12899833	12913655	+	1.86203e-05
ILMN_1241329	LOC386294					2.02597e-05
ILMN_1230375	LOC383125					2.13314e-05
ILMN_1258578	Ahnak	19	9063774	9151409	+	2.27034e-05
ILMN_1213805	C8a	4	104488284	104549003	-	2.32164e-05
ILMN_1248603	Treh	9	44481316	44494388	+	2.3452e-05
ILMN_2991107	Nhej1	1	75013713	75093213	-	2.35348e-05
ILMN_1253348	Arl6ip1	7	125262414	125273077	-	2.42355e-05
ILMN_2741421	Dkk4	8	23734515	23738008	+	2.48557e-05
ILMN_2592823	Cdc42ep5	7	4102862	4116462	-	2.55572e-05
ILMN_2679464	Mcm10	2	4910760	4933837	-	3.17793e-05
ILMN_1243516	Fitm1	14	56194511	56195789	+	3.22068e-05
ILMN_2907964	Kcp	6	29423162	29457952	-	3.25897e-05
ILMN_2529177	Agxt2					3.29673e-05
ILMN_2737666	Ncam2	16	81200942	81624530	+	3.38244e-05
ILMN_1246137	1810005K13Rik	18	80426497	80443841	-	3.77806e-05
ILMN_1243934	Sdccag33l	2	169458671	169897316	+	3.83584e-05
ILMN_2740464	Il1rap	16	26581854	26716652	+	3.98108e-05
ILMN_2664202	Rarres1	3	67282894	67319445	-	4.11482e-05
ILMN_2715661	Pex11c	8	3457105	3467680	-	4.11525e-05
ILMN_1249003	Gpr155	2	73179563	73224629	-	5.88363e-05
ILMN_1241116	Hsd3b2	3	98513178	98528499	-	5.92797e-05
ILMN_1225291	B230354O11Rik					6.10164e-05
ILMN_2933022	Plekhb1	7	107791406	107810928	-	6.37659e-05
ILMN_1218236	Serpina12	12	105266979	105282653	-	6.52955e-05
ILMN_2802643	Cyp2d40	15	82590263	82594552	-	6.75611e-05
ILMN_2729263	Coq7	7	125653173	125676870	-	6.77105e-05
ILMN_2419138	Vcl	14	21748655	21852895	+	7.61334e-05
ILMN_2791665	Agxt2	15	10288287	10339908	+	7.97555e-05
ILMN_1252524	Zfp295	16	98168599	98183786	-	8.35894e-05
ILMN_1220205	LOC243872	7	20539132	20539932	+	8.87371e-05
ILMN_2424721	Pdgfa	5	139451968	139473324	-	9.05095e-05
ILMN_1217191	Fmn2	1	176431956	176752198	+	9.12299e-05
ILMN_1233611	Hsd3b2	3	98513178	98528499	-	9.24394e-05
ILMN_2773276	Nudt7	8	116657457	116676212	+	9.45426e-05
ILMN_1247074	LOC236954	X	105859337	105860230	-	9.49775e-05
ILMN_2630047	Car3	3	14863538	14872381	+	9.75978e-05
ILMN_1236696	1700007B13Rik	7	126630101	126666996	-	0.000100879
ILMN_2714822	Sec63	10	42481302	42552320	+	0.000101202
ILMN_3123836	Nudt7	8	116657457	116676212	+	0.000105822
ILMN_1254736	Myo5a	9	74918822	75071495	+	0.000107562
ILMN_2649937	Ndufa13	8	72418087	72425547	-	0.000108206
ILMN_2683432	Mug1	6	121788559	121839075	+	0.000108712
ILMN_1221936	Cox19	5	139812143	139821187	-	0.000108912
ILMN_2740465	Il1rap	16	26581854	26716652	+	0.000114485
ILMN_2635784	Gpc1	1	94728263	94756773	+	0.000116437
ILMN_1255287	Mela	null	null	null	null	0.000130323
ILMN_1251270	Kdm5b	1	136456748	136529454	+	0.000131123
ILMN_2726448	Bbs4	9	59169773	59201267	-	0.000132265
ILMN_2773244	Ptms	6	124863699	124867964	-	0.000132447
ILMN_1243228	Il1rap	16	26581854	26716652	+	0.000138829
ILMN_2597778	Gna14	19	16510252	16685310	+	0.000141674
ILMN_2917386	Gstp2	19	4040351	4042216	-	0.000142364
ILMN_2655184	2810007J24Rik	7	14996038	15032118	-	0.000144749
ILMN_3153940	Cmya4	11	82724052	82756905	+	0.000146726
ILMN_2937379	C9	15	6395327	6448744	+	0.000146784
ILMN_2711523	Grm8	6	27225121	28085178	-	0.000147127
ILMN_1230183	Gpr155	2	73179563	73224629	-	0.000152139
ILMN_3004221	Cyp2u1	3	130997328	131006145	-	0.000152652
ILMN_2875737	Cyp2d12	15	82385538	82389843	+	0.000155176
ILMN_2648486	2510002D24Rik	16	18836671	18840251	+	0.000164714
ILMN_2479848	Sif1	null	null	null	null	0.000167688
ILMN_2603825	Setd8	5	124889939	124912317	+	0.000183768
ILMN_1227404	C8b	4	104438922	104477153	+	0.00018634
ILMN_2858523	1810064F22Rik	9	22011230	22018304	-	0.000191519
ILMN_1253709	Nudt7	8	116657457	116676212	+	0.000191977
ILMN_1251504	Cyp4v3	8	46391155	46418570	-	0.000196612
ILMN_2619574	Slc35e3	10	117170735	117183414	-	0.00019886
ILMN_1238627	E130013N09Rik	2	158201374	158211881	+	0.00020615
ILMN_1226650	Il1rap	16	26581854	26716652	+	0.000208114
ILMN_1238597	Omd	13	49678118	49687978	+	0.000208543
ILMN_2703444	Comt1	16	18407439	18426945	-	0.000209082
ILMN_1226428	Il1rap	16	26581854	26716652	+	0.000210135
ILMN_1246808	Serpine2	1	79790772	79855271	-	0.000211417
ILMN_2890019	Ear11	14	51874941	51875787	-	0.000213351
ILMN_3160574	4833442J19Rik	6	149088371	149099693	+	0.000218072
ILMN_2687324	Col27a1	4	62875038	62996025	+	0.000228112
ILMN_2918317	Adck5	15	76406788	76426246	+	0.000233156
ILMN_2774563	Mug4	6	121865879	121927478	+	0.000239122
ILMN_2463616	Mtap7	10	19868819	19998505	+	0.000243598
ILMN_2697693	Grhpr	4	44994267	45003606	+	0.000244241
ILMN_3117134	Gm527	12	66018898	66025578	+	0.000244284
ILMN_2592266	Pqlc1	18	80450031	80489464	+	0.000250461
ILMN_1245887	9626100_224					0.000254549
ILMN_2882050	3110040N11Rik	7	88927068	88934364	-	0.000259478
ILMN_3065459	Mup2	4	60148804	60167161	-	0.000262665
ILMN_2473811	9626958_317					0.000269715
ILMN_2953807	Mup6	4	59977166	60020146	+	0.000275977
ILMN_2829920	Fmn2	1	176431956	176752198	+	0.000280339
ILMN_2657636	Gsta2	9	78078463	78090491	+	0.000298861
ILMN_1255996	Adam11	11	102622753	102641576	+	0.000305287
ILMN_3129372	2210418O10Rik	2	175454411	175468170	-	0.000313118
ILMN_2591782	Abcb10					0.0003135
ILMN_2449986	Mug-ps1	6	121683048	121738974	+	0.000315329
ILMN_2663920	Stradb					0.000321192
ILMN_2647240	Sdr9c7	10	127335574	127348817	+	0.000330004
ILMN_2971043	V1rd6	7	5959352	5962612	-	0.000333108
ILMN_1234020	scl0002007.1_97					0.000334671
ILMN_2641171	4732460I24					0.000351953
ILMN_1217360	Pex13	11	23546479	23565959	-	0.00036106
ILMN_2952098	A930034L06Rik	2	158201374	158211881	+	0.00036594
ILMN_2702903	Cyp2f2	7	27904928	27918679	+	0.000401866
ILMN_2732491	Fam19a5	15	87455660	87589766	+	0.000415912
ILMN_2705881	Scp2	4	107716444	107817603	-	0.000416024
ILMN_1253682	Ccdc25	14	66456139	66485441	+	0.000421979
ILMN_2538422	Adap1	5	139747830	139801576	-	0.000444467
ILMN_2749935	AF397014	13	16949689	17786566	-	0.000445789
ILMN_2633457	1110057K04Rik	12	8214929	8292558	+	0.000447381
ILMN_2693403	Cela1	15	100504856	100518349	-	0.000458891
ILMN_1241789	Sucnr1	3	59885793	59891481	+	0.000464553
ILMN_1248849	Gsta2	9	78178825	78203595	-	0.000471661
ILMN_2543285	Elovl3	19	46206387	46210184	+	0.0004916
ILMN_2621752	Irf5	6	29476733	29487319	+	0.00049683
ILMN_1238215	Ctgf	10	24315248	24318489	+	0.000505004
ILMN_1229577	Sstr2	11	113480656	113487319	+	0.000509585
ILMN_1240872	Es31	8	107572501	107582295	+	0.000514746
ILMN_1229710	ENPP3	10	24493708	24555899	-	0.000519616
ILMN_3052260	Egfr	11	16652206	16818161	+	0.000553358
ILMN_1251371	Odf3b	15	89207881	89209685	-	0.000570941
ILMN_2723035	Serpina4-ps1					0.000577239
ILMN_2656021	Osbpl3	6	50243329	50406200	-	0.000583363
ILMN_3128725	Egfr	11	16652206	16818161	+	0.000595514
ILMN_1225360	Ythdf2	4	131740827	131768218	-	0.000597204
ILMN_2529180	Agxt2	15	10288287	10339908	+	0.000603618
ILMN_1251696	Irf2	8	47825129	47932812	+	0.000609869
ILMN_2649355	Stk19	17	34960938	34973890	-	0.000611653
ILMN_2670022	Fermt2	14	46078467	46149793	-	0.000631956
ILMN_2794258	Mpv17l	16	13903254	13949712	+	0.000652276
ILMN_2965066	Herc4	10	62706733	62780625	+	0.00065284
ILMN_1221149	9626100_15					0.000659556
ILMN_2626252	Cmah	13	24467952	24562204	+	0.000667489
ILMN_1221501	5730469M10Rik	14	41807029	41827077	-	0.000668945
ILMN_1252206	Phtf2	5	20264481	20387942	-	0.000737434
ILMN_2825260	1110059G10Rik	9	122854207	122860118	-	0.00074186
ILMN_2634749	Txnl4a	18	80403534	80420272	+	0.000751933
ILMN_2676074	Amd2					0.000757378
ILMN_2624647	Rab24	13	55421246	55423295	-	0.000763601
ILMN_2937375	C9	15	6395327	6448744	+	0.000765313
ILMN_2478523	Txnl4a	18	80403534	80420272	+	0.000797649
ILMN_2446032	Usp24	4	105988825	106113927	+	0.000800351
ILMN_2777722	Jarid1b	1	136456748	136529454	+	0.000808115
ILMN_1248478	Comt	16	18407439	18426945	-	0.000810715
ILMN_2494747	C430014N20Rik	X	148235350	148369960	+	0.000826753
ILMN_3041906	Timm9	12	72224539	72237662	-	0.000834129
ILMN_2772686	0610011F06Rik					0.000840988
ILMN_2620069	Polr1a	6	71859067	71929354	+	0.000854468
ILMN_2694579	Sec63	10	42481302	42552320	+	0.000859376
ILMN_1232972	Stk19	17	34960938	34973890	-	0.000868987
ILMN_1256388	Mtnr1a	8	46154491	46173710	+	0.000883741
ILMN_2751865	Stk19	17	34960938	34973890	-	0.000886846
ILMN_1226114	Myh10	11	68505061	68630134	+	0.000896627
ILMN_1239765	Prdx5	19	6981187	6984596	-	0.000901733
ILMN_2641678	Bdh2	3	134944185	134967390	+	0.000913715
ILMN_2815450	Serpina4-ps1	12	105316174	105325130	+	0.000914465
ILMN_1214294	Snx29	16	11405741	11755565	+	0.000929676
ILMN_1224291	Mbd1	18	74427945	74442339	+	0.000942005
ILMN_2821263	Eps8l2	7	148524779	148548919	+	0.000946903
ILMN_2712957	Prpf6	2	181326573	181390356	+	0.000955491
ILMN_2756686	1110057K04Rik	12	8214929	8292558	+	0.000983406
ILMN_2832658	Atp6v0e2	6	48487700	48491793	+	0.00101172
ILMN_2591394	Serpina12	12	105266979	105282653	-	0.00102224
ILMN_2712878	Dok7	5	35399462	35430488	+	0.00103937
ILMN_2746132	Fnbp1l	3	122241637	122322585	-	0.001043
ILMN_2946440	Rab24	13	55421246	55423295	-	0.00104866
ILMN_2832884	Foxred1	9	35011791	35018640	-	0.00110294
ILMN_2682800	Cox5a	9	57369105	57380230	+	0.00110745
ILMN_1215536	Usp33					0.00110773
ILMN_1228446	A630034E16Rik					0.00111183
ILMN_2646138	Tmem11	11	60677954	60692774	-	0.00113366
ILMN_2875730	Mup1	4	60510884	60514832	-	0.00115025
ILMN_2992239	Amd2	10	35430361	35431365	-	0.00117157
ILMN_2845391	N6amt1	16	87354430	87368987	+	0.00117314
ILMN_2907214	Tcea3	4	135803644	135830813	+	0.00120596
